# Supplementary material for: Identification of 27 allele-specific regulatory variants in Parkinson’s disease using a massively parallel reporter assay
Source: NPJ Parkinsons Dis. 2024 Feb 27;10:44. doi: 10.1038/s41531-024-00659-5 (PMC10899198; doi:10.1038/s41531-024-00659-5)
Supplement: Supplementary file 3 — Supplementary Tables 1-13 [file 41531_2024_659_MOESM3_ESM.xlsx]

## Sheet: Overview
Supplementary table #	Description
1	All oligonucleotides included in the synthesied library (Agilent), see phenotype abbreviation descriptors above table
2	78 PD GWAS loci identified by Nalls et al 2019, and the number of elements tested per locus. Rows 82-95 show GWAS loci identified by Nalls et al that did not pass final QC, but were included in the library
3	21 PARK genes and summary data on the number of eQTLS identified in the brain, associated with the expression of these PARK genes
4	CoDeS3D output data highlighting all putative regulatory eQTLs associated with the expression of one or more of the PARK genes in brain cell-types and tissues
5	Summary data from Booms et al. highlighting putative regulatory SNPs in microglia
6	MPRA identified general enhancers, based on Z-score calculations (+/- 3SD)
7	Allele specific enhancers (<0.05, MPRAlm tool) identified in HEK293 cells. LD tag SNP listed where the SNP was a PDGWAS_LD SNP.
8	Elements excluded from allele-specific mpralm analysis due to insufficient barcode numbers for either the ref or alt allele
9	Mean depletion rank score for each element (SNP) included in the MPRA oligonucleotide library
10	FABIAN prediction analysis to identify which allele-specific regulatory elements may disrupt a transcription factor binding site
11	Epigenomic and regulatory annotations of the allele-specific and general enhancer sites, data obtained from Haploreg
12	CoDeS3D output data highlighting significant eQTLS for each of the allele-specific and general enhancer SNPs. Analysis was run across all tissues within the GTEx database and all Hi-C cell-types available (see doi: 10.1093/brain/awac022 for more details)
13	Differentially expressed genes in the KOLF2.1J iPSC line for three of the MPRA identified allele-specific enhancers (rs11646653, rs78222414, rs3815082). Gene expression is compared between 3 replicates of the edited clones vs. 9 replicates of the WT cell line.

## Sheet: Supplementary Table 1
Elements included within the synthesised oligonucleotide library
Phenotype abbreviations	Phenotype description (where a SNP is associated with both PD and another phenotype)
ANX	Anxiety associated SNP (GWAS)
AS	Ankylosing spondylitis associated SNP (GWAS)
ASD	Autism spectrum disorder associated SNP (GWAS)
CHD	Coronary heart disease associated SNP (GWAS)
COG	Cognition associated SNP (GWAS)
Control_FANTOM	Confirmed enhancer elements from FANTOM dataset
CRD	Crohn's disease associated SNP (GWAS)
GBA	SNP within GBA or linked to GBA expression (see doi: 10.1002/mds.28144)
MS	Multiple sclerosis associated SNP (GWAS)
PD	Parkinson's disease associated SNP (GWAS) - original tag SNP
PARK_eQTL	SNP putatively associated with the expression of a 'causal' PARK gene within the brain (see supp table 3 and 4 for more information)
PDGWAS_LD	Parkinson's disease associated SNP (GWAS) - SNPs in strong LD (r2 > 0.8) with tag SNPs
PDMG	Putative regulatory SNPs in microglial cells, extracted from doi: 10.1101/2020.08.17.254276
PARK_intragenic	Putative regulatory SNPs located within 'causal' PARK genes
RA	Rheumatoid arthritis associated SNP (GWAS)
random	Randomly generated sequences, negative controls
SCZ	Schizophrenia associated SNP (GWAS)
SLE	Sjogren's syndrome associated SNP (GWAS)
STR	Stroke associated SNP (GWAS)
T2D	Type 2 diabetes associated SNP (GWAS)
UD	Unipolar disorder associated SNP (GWAS)
ULC	Ulcerative colitis associated SNP (GWAS)
Chr_coords_db	SNP	hg38_position	SNP_position_in_Sequence	Ref	Alt	Phenotype	ID	Total_sequence_230bp	Length
chr22:38106533-38106732	rs5756914	38106632	100	T	C	PARK_eQTL	PARK_eQTL_rs5756914_alt	ACTGGCCGCTTGACGAAAAAAAAAAAAAAAAGATTGTTCCCCATGCCCAACTGACTAGTATTTTATGGTATCCCCCAAAGAGCACCCTGACTTCCAGGGGCTCCCCTTCACACACTGGAGGGAGAACAATTAGTTAAAATTTCCTTCCGAACCTTCCCACTTGCCTCACCACCAGGCCCCACCCCACCTCTCCCACTCAGCCCCTGCGCCCAAGCCACTGCGGCTCCTGC	230
chr22:38106533-38106732	rs5756914	38106632	100	T	C	PARK_eQTL	PARK_eQTL_rs5756914_ref	ACTGGCCGCTTGACGAAAAAAAAAAAAAAAAGATTGTTCCCCATGCCCAACTGACTAGTATTTTATGGTATCCCCCAAAGAGCACCCTGACTTCCAGGGGCTCCCCTTCACACATTGGAGGGAGAACAATTAGTTAAAATTTCCTTCCGAACCTTCCCACTTGCCTCACCACCAGGCCCCACCCCACCTCTCCCACTCAGCCCCTGCGCCCAAGCCACTGCGGCTCCTGC	230
chr5:134799744-134799943	rs116460028	134799843	100	G	A	PDGWAS_LD	PDGWAS_LD_rs116460028_alt	ACTGGCCGCTTGACGAAAAAAAAAAAAAACCCTAATCTGGGCACAGTGTTGCATGCCTGTAGTCCCAGCTACTCAGGAGACTGAGGTGGAAGGATTGCTTGAGTCTAGGAGTTCAAGGCCAGTCTGGGCAACATAGTGAGACTCTGTCTCTTAAAAACAAACCAAAAAAAATCTAAGAAATTTCCCTCAGTTTATCTCTGTCCCTACCCCTCCAGCACTGCGGCTCCTGC	230
chr5:134799744-134799943	rs116460028	134799843	100	G	A	PDGWAS_LD	PDGWAS_LD_rs116460028_ref	ACTGGCCGCTTGACGAAAAAAAAAAAAAACCCTAATCTGGGCACAGTGTTGCATGCCTGTAGTCCCAGCTACTCAGGAGACTGAGGTGGAAGGATTGCTTGAGTCTAGGAGTTCGAGGCCAGTCTGGGCAACATAGTGAGACTCTGTCTCTTAAAAACAAACCAAAAAAAATCTAAGAAATTTCCCTCAGTTTATCTCTGTCCCTACCCCTCCAGCACTGCGGCTCCTGC	230
chr1:226732108-226732307	rs10916030	226732207	100	C	T	PDGWAS_LD	PDGWAS_LD_rs10916030_ref	ACTGGCCGCTTGACGAAAAAAAAAAAAAAGCGAAGGAAACAAAATTCCAATGGCCTTTAAAAAACAGTAAGCACCATGAAGCCAAGGGTTTTGTATTACACTTCTTTATACACCCCACAGGTAATTAGGCCAGTGTTTTTTGTTTTTGTTTTTTGTTTTGTTTTGAAACGGAGTCTCACTCTGTAGCCCAGGCTGCAGTGCAGTGGTACAATCTCCACTGCGGCTCCTGC	230
chr1:226732108-226732307	rs10916030	226732207	100	C	T	PDGWAS_LD	PDGWAS_LD_rs10916030_alt	ACTGGCCGCTTGACGAAAAAAAAAAAAAAGCGAAGGAAACAAAATTCCAATGGCCTTTAAAAAACAGTAAGCACCATGAAGCCAAGGGTTTTGTATTACACTTCTTTATACACCTCACAGGTAATTAGGCCAGTGTTTTTTGTTTTTGTTTTTTGTTTTGTTTTGAAACGGAGTCTCACTCTGTAGCCCAGGCTGCAGTGCAGTGGTACAATCTCCACTGCGGCTCCTGC	230
chr8:16856078-16856277	rs12234982	16856177	100	C	T	PDGWAS_LD	PDGWAS_LD_rs12234982_ref	ACTGGCCGCTTGACGAAAAAAAAAAAAGCATAAAATTCTAAACCTAGCAATGATAAAATATAGATTTCAACAGGGATAGAAGAAGCAAAAACATTCAGACAGAGATCAAGAGACCTATAAAGAGAAAAAATTAAGAAGAACAGCAGGCAAGAAGGACAGAAAGGAGGGAGAGAGGAATGGAAAGGGAGGGATCAGGAGATCAGGAGGGAGAAGGGCACTGCGGCTCCTGC	230
chr8:16856078-16856277	rs12234982	16856177	100	C	T	PDGWAS_LD	PDGWAS_LD_rs12234982_alt	ACTGGCCGCTTGACGAAAAAAAAAAAAGCATAAAATTCTAAACCTAGCAATGATAAAATATAGATTTCAACAGGGATAGAAGAAGCAAAAACATTCAGACAGAGATCAAGAGACTTATAAAGAGAAAAAATTAAGAAGAACAGCAGGCAAGAAGGACAGAAAGGAGGGAGAGAGGAATGGAAAGGGAGGGATCAGGAGATCAGGAGGGAGAAGGGCACTGCGGCTCCTGC	230
chr6:162480068-162480267	rs12524790	162480167	100	T	C	PARK_intragenic	PARK_intragenic_rs12524790_alt	ACTGGCCGCTTGACGAAAAAAAAAAATAGTATAAGTTCTATAAAATAACTATAAATACACAAACCAGTAATATGGTCATTTTTCTAATCACGTACTATACATAATTGTATGTGCCGGACTTTTACACAATTGGTATCGTAGTAGGCTCATTGACCCCAGGGTCACCACGCACACGAGGAACGCATTGTACTAGGATGTTACCATGGCGAAGACATCACTGCGGCTCCTGC	230
chr6:162480068-162480267	rs12524790	162480167	100	T	C	PARK_intragenic	PARK_intragenic_rs12524790_ref	ACTGGCCGCTTGACGAAAAAAAAAAATAGTATAAGTTCTATAAAATAACTATAAATACACAAACCAGTAATATGGTCATTTTTCTAATCACGTACTATACATAATTGTATGTGCTGGACTTTTACACAATTGGTATCGTAGTAGGCTCATTGACCCCAGGGTCACCACGCACACGAGGAACGCATTGTACTAGGATGTTACCATGGCGAAGACATCACTGCGGCTCCTGC	230
chr6:27750231-27750430	rs7760523	27750330	100	A	G	PDGWAS_LD	PDGWAS_LD_rs7760523_ref	ACTGGCCGCTTGACGAAAAAAAAAATCTTTATTATTTCGTCCCTTCTGCTAACTTTGGACTTAATTTGTTCTTCTACTTCTTTGAGGTATAAAAATTAGATTGTTTAACCGGGCACGGTGGCTCATGCCTGTAATCCCAGCACTTTGGGAGGCCGAGGCGGGCGGATCACCTGAGGTCGGGAGTTCAAGACTAGCCTGACCAACATAGAGAAACCCACTGCGGCTCCTGC	230
chr6:27750231-27750430	rs7760523	27750330	100	A	G	PDGWAS_LD	PDGWAS_LD_rs7760523_alt	ACTGGCCGCTTGACGAAAAAAAAAATCTTTATTATTTCGTCCCTTCTGCTAACTTTGGACTTAATTTGTTCTTCTACTTCTTTGAGGTATAAAAATTAGATTGTTTAACCGGGCGCGGTGGCTCATGCCTGTAATCCCAGCACTTTGGGAGGCCGAGGCGGGCGGATCACCTGAGGTCGGGAGTTCAAGACTAGCCTGACCAACATAGAGAAACCCACTGCGGCTCCTGC	230
chr5:103053669-103053868	rs10434791	103053768	100	C	G	PDGWAS_LD	PDGWAS_LD_rs10434791_ref	ACTGGCCGCTTGACGAAAAAAAAAGTTACTCTTTCTTATTAATAATACACAAAAATATTGTTTAAAAGAGGAAACCAAATTTTAGTTTTGTATTAGTGTACTCTTGATATTAACCCTAATTAATTCATTCAATCTTAGTTTAACCATACAAGATTTTCTTTTACTCTTTTTCTTTCTTTTTTAAAAAAGTTTTTGTATCCATTCAATTTTGTCTACACTGCGGCTCCTGC	230
chr5:103053669-103053868	rs10434791	103053768	100	C	G	PDGWAS_LD	PDGWAS_LD_rs10434791_alt	ACTGGCCGCTTGACGAAAAAAAAAGTTACTCTTTCTTATTAATAATACACAAAAATATTGTTTAAAAGAGGAAACCAAATTTTAGTTTTGTATTAGTGTACTCTTGATATTAACGCTAATTAATTCATTCAATCTTAGTTTAACCATACAAGATTTTCTTTTACTCTTTTTCTTTCTTTTTTAAAAAAGTTTTTGTATCCATTCAATTTTGTCTACACTGCGGCTCCTGC	230
chr8:16852936-16853135	rs35689001	16853035	100	G	C	PDGWAS_LD	PDGWAS_LD_rs35689001_alt	ACTGGCCGCTTGACGAAAAAAAAATTATTGACCTACACAAAATAATGAAGAGTACTAGAAATTGAAGTTATGTGGATAAGAAAAATCTTACTATTTATATCTCTTGTTATGCAACTCTCTTTAAAAGATAACTAACATTAACAAAAATGATAAAATGTAGTGTGGGGTTTCTAACATATAAAAATAAGCTGTATAACAACAATAGGGTAAAGTTCCACTGCGGCTCCTGC	230
chr8:16852936-16853135	rs35689001	16853035	100	G	C	PDGWAS_LD	PDGWAS_LD_rs35689001_ref	ACTGGCCGCTTGACGAAAAAAAAATTATTGACCTACACAAAATAATGAAGAGTACTAGAAATTGAAGTTATGTGGATAAGAAAAATCTTACTATTTATATCTCTTGTTATGCAAGTCTCTTTAAAAGATAACTAACATTAACAAAAATGATAAAATGTAGTGTGGGGTTTCTAACATATAAAAATAAGCTGTATAACAACAATAGGGTAAAGTTCCACTGCGGCTCCTGC	230
chr2:232708820-232709019	rs13424351	232708919	100	A	G	PARK_eQTL	PARK_eQTL_rs13424351_ref	ACTGGCCGCTTGACGAAAAAAAAATTTTTTTTTCTGGCCAGGTGTGGTGGCTCACACCTGTAATCCCAGCACTTTGGGAAGCCGAGGTGGGTGGATCACCTGAGGTCAAGAGTCAGGACCAGCCTGGGCAACATGGAGAATCTCCATCTCTACCAAAAATACCAAAATTAGCCGGATGTTGGTGGTGGGCACCTGTAATCCCAGCTACGCGGGAGCACTGCGGCTCCTGC	230
chr2:232708820-232709019	rs13424351	232708919	100	A	G	PARK_eQTL	PARK_eQTL_rs13424351_alt	ACTGGCCGCTTGACGAAAAAAAAATTTTTTTTTCTGGCCAGGTGTGGTGGCTCACACCTGTAATCCCAGCACTTTGGGAAGCCGAGGTGGGTGGATCACCTGAGGTCAAGAGTCGGGACCAGCCTGGGCAACATGGAGAATCTCCATCTCTACCAAAAATACCAAAATTAGCCGGATGTTGGTGGTGGGCACCTGTAATCCCAGCTACGCGGGAGCACTGCGGCTCCTGC	230
chr4:17958286-17958485	rs11945359	17958385	100	T	C	PDGWAS_LD	PDGWAS_LD_rs11945359_alt	ACTGGCCGCTTGACGAAAAAAAAGCAGGAAAAACATATTACATTTTGATGAAGGATGACTTTGTTATATAGATAGCAGTATGATTCGTTCAGCTACTATGTACATATTATCTGTCCAATTTAGTCCAGTCCAGCAGCCTTCAATTTAAAAATAAAAGATGAGACATCTTCCTGAATCATAAGCCAGTGACTTAAACATTTCAGGTGATTAGAGAACACTGCGGCTCCTGC	230
chr4:17958286-17958485	rs11945359	17958385	100	T	C	PDGWAS_LD	PDGWAS_LD_rs11945359_ref	ACTGGCCGCTTGACGAAAAAAAAGCAGGAAAAACATATTACATTTTGATGAAGGATGACTTTGTTATATAGATAGCAGTATGATTCGTTCAGCTACTATGTACATATTATCTGTTCAATTTAGTCCAGTCCAGCAGCCTTCAATTTAAAAATAAAAGATGAGACATCTTCCTGAATCATAAGCCAGTGACTTAAACATTTCAGGTGATTAGAGAACACTGCGGCTCCTGC	230
chr15:89294637-89294836	rs2283431	89294814	178	G	A	PARK_eQTL	PARK_eQTL_rs2283431_alt	ACTGGCCGCTTGACGAAAAAAACCTAAAAGACTAAGACTGACATTTAAATTTTATCAAAGTAAAGGATTTGGGGAGGGAGAGAAAATGAGGAACCACTAAGAATAACGATTATAAAAGGGCAGCCATAGCAGTGACTATAGCTTGGGCTGCCTAGAGAGTCTGCCAGTCGGAACTTACTGGCAAGCTCTGTTAGGTGCTGCTGTTCTGAACAATTCACTGCGGCTCCTGC	230
chr15:89294637-89294836	rs2283431	89294814	178	G	A	PARK_eQTL	PARK_eQTL_rs2283431_ref	ACTGGCCGCTTGACGAAAAAAACCTAAAAGACTAAGACTGACATTTAAATTTTATCAAAGTAAAGGATTTGGGGAGGGAGAGAAAATGAGGAACCACTAAGAATAACGATTATAAAAGGGCAGCCATAGCAGTGACTATAGCTTGGGCTGCCTAGAGAGTCTGCCAGTCGGAACTTACTGGCAAGCTCTGTTGGGTGCTGCTGTTCTGAACAATTCACTGCGGCTCCTGC	230
chr14:54874039-54874238	rs79159412	54874138	100	G	A	PDGWAS_LD	PDGWAS_LD_rs79159412_alt	ACTGGCCGCTTGACGAAAAAAAGAGAATTTTAGACCAATATCCCTGATGAACATCCATGCAAAACCCTCAAAAAAATGCTGGCTAACCGAATCCAGCAGCACATCAAAAAGCTTATCCACCAGATCAAGTGGGCTTCATCCCTGGGATGCAAGGCTGGTTCAACATATGCAAATCAATAAATGTAATCCAGCATATAAACAGAATCAATGACAAACACTGCGGCTCCTGC	230
chr14:54874039-54874238	rs79159412	54874138	100	G	A	PDGWAS_LD	PDGWAS_LD_rs79159412_ref	ACTGGCCGCTTGACGAAAAAAAGAGAATTTTAGACCAATATCCCTGATGAACATCCATGCAAAACCCTCAAAAAAATGCTGGCTAACCGAATCCAGCAGCACATCAAAAAGCTTGTCCACCAGATCAAGTGGGCTTCATCCCTGGGATGCAAGGCTGGTTCAACATATGCAAATCAATAAATGTAATCCAGCATATAAACAGAATCAATGACAAACACTGCGGCTCCTGC	230
chr3:48923406-48923605	rs9867373	48923505	100	A	T	PDGWAS_LD	PDGWAS_LD_rs9867373_ref	ACTGGCCGCTTGACGAAAAAAAGGTCAGACTGCAAACATTATTTTTATTGCCCCACAATTAATAGGGTTTTTTTTTTAATTTTTAGAAATGGGAGCATTTATAGTTAACATATCAACTTAGATATAGTGAGTGTTTTTTTTTTTTTTTAAGATAGAGTTTCCCTCTTGTTGCCCAGGTTGGAGTGTAATGATGCAATCTTGTCTCACTGCAGTCTCACTGCGGCTCCTGC	230
chr3:48923406-48923605	rs9867373	48923505	100	A	T	PDGWAS_LD	PDGWAS_LD_rs9867373_alt	ACTGGCCGCTTGACGAAAAAAAGGTCAGACTGCAAACATTATTTTTATTGCCCCACAATTAATAGGGTTTTTTTTTTAATTTTTAGAAATGGGAGCATTTATAGTTAACATATCTACTTAGATATAGTGAGTGTTTTTTTTTTTTTTTAAGATAGAGTTTCCCTCTTGTTGCCCAGGTTGGAGTGTAATGATGCAATCTTGTCTCACTGCAGTCTCACTGCGGCTCCTGC	230
chr1:155225090-155225289	rs2049805	155225189	100	T	C	GBA	GBA_rs2049805_alt	ACTGGCCGCTTGACGAAAAAAATAAATAATACAACCAGCTCTTCATTTAGAGGCAAGCACAAAATAGGTGCTCAATGTTTGTTGAATGAGTGAGTTGTTACCAACCATACCCCACTATTCAAGGTCCTGCTTGTCAGTGTTTCAGGAAGTGTTCTTGGCAAAGGAGTGGTGAACTTCAGGAAGAATGATGCTGACTCCGAACACAATTATTTATTCACTGCGGCTCCTGC	230
chr1:155225090-155225289	rs2049805	155225189	100	T	C	GBA	GBA_rs2049805_ref	ACTGGCCGCTTGACGAAAAAAATAAATAATACAACCAGCTCTTCATTTAGAGGCAAGCACAAAATAGGTGCTCAATGTTTGTTGAATGAGTGAGTTGTTACCAACCATACCCCATTATTCAAGGTCCTGCTTGTCAGTGTTTCAGGAAGTGTTCTTGGCAAAGGAGTGGTGAACTTCAGGAAGAATGATGCTGACTCCGAACACAATTATTTATTCACTGCGGCTCCTGC	230
chr4:89828975-89829174	rs2583977	89829074	100	C	T	PARK_intragenic	PARK_intragenic_rs2583977_ref	ACTGGCCGCTTGACGAAAAAACACATTTTACATATCATCTTATTTAATCTTCATAACAGCCATTTAATATAGTTATATTATGCCCATTTTAAATAGCTGATGAAATTAAAAATCCGAGTTAAGTAATTTATGTAACATTACACATGTAATAATAGGCTATAAGCACATTCAAACTAGGGTCTCTACACAGGATCAGAATTTCTTCCAAACCTTGACACTGCGGCTCCTGC	230
chr4:89828975-89829174	rs2583977	89829074	100	C	T	PARK_intragenic	PARK_intragenic_rs2583977_alt	ACTGGCCGCTTGACGAAAAAACACATTTTACATATCATCTTATTTAATCTTCATAACAGCCATTTAATATAGTTATATTATGCCCATTTTAAATAGCTGATGAAATTAAAAATCTGAGTTAAGTAATTTATGTAACATTACACATGTAATAATAGGCTATAAGCACATTCAAACTAGGGTCTCTACACAGGATCAGAATTTCTTCCAAACCTTGACACTGCGGCTCCTGC	230
chr6:162526817-162527016	rs2846477	162526916	NA	NA	NA	random	random_160	ACTGGCCGCTTGACGAAAAAACTGTACGATTCAGCTCGGCTAAAACTTAAACCTATATAGATATTGTGTTATTGAAAACCAGGTTGTTCAGTTAACGAGTAGGGAAGTGCATAATGAGAGGAAGAGGTAAACCATTTTAGAGATAGCAGGCGCGCGGTGTATAATGAGCTTCTGCTTACTATCTAGCTTGCAACAAAAATCAAACATGACTGGCCCACTGCGGCTCCTGC	230
chr14:54901772-54901971	rs2149482	54901909	138	C	T	PDGWAS_LD	PDGWAS_LD_rs2149482_ref	ACTGGCCGCTTGACGAAAAAAGCACAACTCTAAGACTCCGATCCCCTGGCAAATCAGTGGGAATGCAGGTCCCCGAGGTTTCGGGGAAGGATCGCGCCGAGGCTTCAATCCAGATACACACCCTGACAATGGGATCTCAATAAGGAACTACCCAGGAAGCCGTCGCCGCAGCAAGTGCCCAGGTGATCCTTATCGTGGGCAAGTTTGGAACCGCACACTGCGGCTCCTGC	230
chr14:54901772-54901971	rs2149482	54901909	138	C	T	PDGWAS_LD	PDGWAS_LD_rs2149482_alt	ACTGGCCGCTTGACGAAAAAAGCACAACTCTAAGACTCCGATCCCCTGGCAAATCAGTGGGAATGCAGGTCCCCGAGGTTTCGGGGAAGGATCGCGCCGAGGCTTCAATCCAGATACACACCCTGACAATGGGATCTCAATAAGGAACTACCTAGGAAGCCGTCGCCGCAGCAAGTGCCCAGGTGATCCTTATCGTGGGCAAGTTTGGAACCGCACACTGCGGCTCCTGC	230
chr18:33831637-33831836	rs1493908	33831736	100	G	A	PDGWAS_LD	PDGWAS_LD_rs1493908_alt	ACTGGCCGCTTGACGAAAAAATATTGTTTTTTCTCCTTGTATGTCAGTTTTGGAAAATTATCTTGTCTGTCCAATCTTCAAGCTCACTGTTTCTTTCCTCATCTGTGTCCAGTCAACTGATAAGCCTATCAAAGACTTTTCCATTTTTCTTACAGTTTTTTGACATCTGGCATTAATTTTTATGCTTTTATAGAGTTTCTACATCTCTGTTTACCCACTGCGGCTCCTGC	230
chr18:33831637-33831836	rs1493908	33831736	100	G	A	PDGWAS_LD	PDGWAS_LD_rs1493908_ref	ACTGGCCGCTTGACGAAAAAATATTGTTTTTTCTCCTTGTATGTCAGTTTTGGAAAATTATCTTGTCTGTCCAATCTTCAAGCTCACTGTTTCTTTCCTCATCTGTGTCCAGTCGACTGATAAGCCTATCAAAGACTTTTCCATTTTTCTTACAGTTTTTTGACATCTGGCATTAATTTTTATGCTTTTATAGAGTTTCTACATCTCTGTTTACCCACTGCGGCTCCTGC	230
chr3:122468555-122468754	rs55779801	122468654	100	C	T	PDGWAS_LD	PDGWAS_LD_rs55779801_ref	ACTGGCCGCTTGACGAAAAAATTACAAGGCATACTAAAATATAAAAAACACATTTTGAAGAGACAGAGCAAGTATCAGAACCAGATTCAGCCACGGCAGTGATGTTGAGATTATCGGACCAAGAATTTAAAACTACGATTAATATGCTAAGGGCTTTAAATGGATAAAGTGGACAGCATACAAGAACAGATAGGCAATGTAAGGAGAGAGATGGACACTGCGGCTCCTGC	230
chr3:122468555-122468754	rs55779801	122468654	100	C	T	PDGWAS_LD	PDGWAS_LD_rs55779801_alt	ACTGGCCGCTTGACGAAAAAATTACAAGGCATACTAAAATATAAAAAACACATTTTGAAGAGACAGAGCAAGTATCAGAACCAGATTCAGCCACGGCAGTGATGTTGAGATTATTGGACCAAGAATTTAAAACTACGATTAATATGCTAAGGGCTTTAAATGGATAAAGTGGACAGCATACAAGAACAGATAGGCAATGTAAGGAGAGAGATGGACACTGCGGCTCCTGC	230
chr11:10531056-10531255	rs12275930	10531155	100	T	C	PDGWAS_LD	PDGWAS_LD_rs12275930_alt	ACTGGCCGCTTGACGAAAAACAAGTCTTAGAAATCAGGGACTTAAAAAAAAGGTTGGCCAGGGCAGTGGCTCACACCTGTAATCCCAGCACTTTGGGAGGCCAAGGCAGGCAGACCACGAGGTCAGGAGTTCGAGTCCAGCCTGACCAACATGGTGAAACCCCGTCTCTACTAAAAATACAAAAATTAGCCGGGCGTGGTGGCGTACACCTGTAACACTGCGGCTCCTGC	230
chr11:10531056-10531255	rs12275930	10531155	100	T	C	PDGWAS_LD	PDGWAS_LD_rs12275930_ref	ACTGGCCGCTTGACGAAAAACAAGTCTTAGAAATCAGGGACTTAAAAAAAAGGTTGGCCAGGGCAGTGGCTCACACCTGTAATCCCAGCACTTTGGGAGGCCAAGGCAGGCAGATCACGAGGTCAGGAGTTCGAGTCCAGCCTGACCAACATGGTGAAACCCCGTCTCTACTAAAAATACAAAAATTAGCCGGGCGTGGTGGCGTACACCTGTAACACTGCGGCTCCTGC	230
chr12:40269695-40269894	rs10784470	40269794	100	G	T	PARK_intragenic	PARK_intragenic_rs10784470_ref	ACTGGCCGCTTGACGAAAAACAATGAGGTGAGATTCCTAATGTGCTGCTATGGAAAAATCTTCAATTTTCTATGTGTACGAATGTATTTCCCAGGTATTCGTTTTTTCCTTCCTGTATGTTGACACATTATGCACACTTTTGGATGAAATTAATATATTTCCACCGCTTTATGTCCTCTCCCTCACTTTTATCACCCAATTGTAGCAAAGTATATCACTGCGGCTCCTGC	230
chr12:40269695-40269894	rs10784470	40269794	100	G	T	PARK_intragenic	PARK_intragenic_rs10784470_alt	ACTGGCCGCTTGACGAAAAACAATGAGGTGAGATTCCTAATGTGCTGCTATGGAAAAATCTTCAATTTTCTATGTGTACGAATGTATTTCCCAGGTATTCGTTTTTTCCTTCCTTTATGTTGACACATTATGCACACTTTTGGATGAAATTAATATATTTCCACCGCTTTATGTCCTCTCCCTCACTTTTATCACCCAATTGTAGCAAAGTATATCACTGCGGCTCCTGC	230
chr1:65315986-65316185	rs1359532	65316085	100	T	C	PARK_eQTL	PARK_eQTL_rs1359532_alt	ACTGGCCGCTTGACGAAAAACACTGGAAATGAAAACAGCAAAAACAGCATTGAATAAAGCTGATTAAGACTTGATACGGCACTGAGAGAACAATACAATTGATGAAGCATTATACATTTTTGGAAAAATATATTGCAAATGAAAATGGATCCCCACTGCTCTTAGGATAAAATCCAAGGTATTCTTAACAGGACATCAGAAGCCCTTTGTGGCACCACTGCGGCTCCTGC	230
chr1:65315986-65316185	rs1359532	65316085	100	T	C	PARK_eQTL	PARK_eQTL_rs1359532_ref	ACTGGCCGCTTGACGAAAAACACTGGAAATGAAAACAGCAAAAACAGCATTGAATAAAGCTGATTAAGACTTGATACGGCACTGAGAGAACAATACAATTGATGAAGCATTATATATTTTTGGAAAAATATATTGCAAATGAAAATGGATCCCCACTGCTCTTAGGATAAAATCCAAGGTATTCTTAACAGGACATCAGAAGCCCTTTGTGGCACCACTGCGGCTCCTGC	230
chr22:38137865-38138064	rs3788534	38137964	100	A	T	PARK_eQTL	PARK_eQTL_rs3788534_ref	ACTGGCCGCTTGACGAAAAACAGCGAGGGAGCTCCTAGTCTGAGCTGTGAGGGAACCACTTGTCAGTAACACTGAGGCCGTGGGATTCTTGGAGTAGGGCTGTGCTGGCTGCCAAGTCGATAAGGGATCTCCCTGCTCCACTCAAGGTAGGAGCCTCTTCCTTTGTCTTCTGTGCAAAGATCCTCTTATGTGATGGGACGCTGGACCCACCCAGGCACTGCGGCTCCTGC	230
chr22:38137865-38138064	rs3788534	38137964	100	A	T	PARK_eQTL	PARK_eQTL_rs3788534_alt	ACTGGCCGCTTGACGAAAAACAGCGAGGGAGCTCCTAGTCTGAGCTGTGAGGGAACCACTTGTCAGTAACACTGAGGCCGTGGGATTCTTGGAGTAGGGCTGTGCTGGCTGCCATGTCGATAAGGGATCTCCCTGCTCCACTCAAGGTAGGAGCCTCTTCCTTTGTCTTCTGTGCAAAGATCCTCTTATGTGATGGGACGCTGGACCCACCCAGGCACTGCGGCTCCTGC	230
chr4:41431875-41432074	rs6447070	41431974	100	A	G	PARK_eQTL	PARK_eQTL_rs6447070_ref	ACTGGCCGCTTGACGAAAAACTTTGATAATTTTAATAATAATGACTAACACCAATTGAATAATGATTCTGTGCCTAGTTCCTAATTGAAGTTTTCTTTTTTCTATGAAATCATAATTAATCTTCTCTCCACTCTGTAAGGCAGCTATGACTATTACTTGCACATTGCAGGTGAAGAAATTTAGGCTAGGATGTTAAATAATTTGTCCAAGGCAGTCACTGCGGCTCCTGC	230
chr4:41431875-41432074	rs6447070	41431974	100	A	G	PARK_eQTL	PARK_eQTL_rs6447070_alt	ACTGGCCGCTTGACGAAAAACTTTGATAATTTTAATAATAATGACTAACACCAATTGAATAATGATTCTGTGCCTAGTTCCTAATTGAAGTTTTCTTTTTTCTATGAAATCATAGTTAATCTTCTCTCCACTCTGTAAGGCAGCTATGACTATTACTTGCACATTGCAGGTGAAGAAATTTAGGCTAGGATGTTAAATAATTTGTCCAAGGCAGTCACTGCGGCTCCTGC	230
chr1:17009725-17009924	rs9435670	17009824	100	A	C	PARK_intragenic	PARK_intragenic_rs9435670_ref	ACTGGCCGCTTGACGAAAAAGAGGGCAGAGTCCCCAGTATGTAAACAGCGGTCCCCCTGGGAAGTTCTTCCTCATGGCAATCGTATGACTGTCACTTCACAATGACACTCTCTCAGTCAACCTTGGCAAAGAGGAAAAGGGGAGTGGAACTTGAGGGAGGAAGTCACAGCTGTGGAAACCTCCAGAGCCCCTCCCTGCAGGGATCAAGCCCAGGGCACTGCGGCTCCTGC	230
chr1:17009725-17009924	rs9435670	17009824	100	A	C	PARK_intragenic	PARK_intragenic_rs9435670_alt	ACTGGCCGCTTGACGAAAAAGAGGGCAGAGTCCCCAGTATGTAAACAGCGGTCCCCCTGGGAAGTTCTTCCTCATGGCAATCGTATGACTGTCACTTCACAATGACACTCTCTCCGTCAACCTTGGCAAAGAGGAAAAGGGGAGTGGAACTTGAGGGAGGAAGTCACAGCTGTGGAAACCTCCAGAGCCCCTCCCTGCAGGGATCAAGCCCAGGGCACTGCGGCTCCTGC	230
chr15:61956613-61956812	rs12910541	61956712	100	C	T	PARK_eQTL	PARK_eQTL_rs12910541_ref	ACTGGCCGCTTGACGAAAAAGGCAAACATCAAATAGTTGTATGATAGAATGGTTACATCACATAAAAGGATATCCAAATGGCCAATAACCATATGAAAAGGTGATCACCTTCACCAGTAATCAAAAAGCAAATAAAAACCGTAGTGAGATGCCACTGCCTATCTATCAGAATGCTAAATTTAAAAAGATTGGCAATGCCAAGTACTGGGGAGAATCACTGCGGCTCCTGC	230
chr15:61956613-61956812	rs12910541	61956712	100	C	T	PARK_eQTL	PARK_eQTL_rs12910541_alt	ACTGGCCGCTTGACGAAAAAGGCAAACATCAAATAGTTGTATGATAGAATGGTTACATCACATAAAAGGATATCCAAATGGCCAATAACCATATGAAAAGGTGATCACCTTCACTAGTAATCAAAAAGCAAATAAAAACCGTAGTGAGATGCCACTGCCTATCTATCAGAATGCTAAATTTAAAAAGATTGGCAATGCCAAGTACTGGGGAGAATCACTGCGGCTCCTGC	230
chr11:10531087-10531286	rs12294022	10531186	100	C	G	PDGWAS_LD	PDGWAS_LD_rs12294022_ref	ACTGGCCGCTTGACGAAAAAGGTTGGCCAGGGCAGTGGCTCACACCTGTAATCCCAGCACTTTGGGAGGCCAAGGCAGGCAGATCACGAGGTCAGGAGTTCGAGTCCAGCCTGACCAACATGGTGAAACCCCGTCTCTACTAAAAATACAAAAATTAGCCGGGCGTGGTGGCGTACACCTGTAATCCCAGCTACTCAGGAGGCTGAGGCAGGAGCCACTGCGGCTCCTGC	230
chr11:10531087-10531286	rs12294022	10531186	100	C	G	PDGWAS_LD	PDGWAS_LD_rs12294022_alt	ACTGGCCGCTTGACGAAAAAGGTTGGCCAGGGCAGTGGCTCACACCTGTAATCCCAGCACTTTGGGAGGCCAAGGCAGGCAGATCACGAGGTCAGGAGTTCGAGTCCAGCCTGAGCAACATGGTGAAACCCCGTCTCTACTAAAAATACAAAAATTAGCCGGGCGTGGTGGCGTACACCTGTAATCCCAGCTACTCAGGAGGCTGAGGCAGGAGCCACTGCGGCTCCTGC	230
chr1:90669972-90670171	rs17131127	90670071	100	C	T	PARK_eQTL	PARK_eQTL_rs17131127_ref	ACTGGCCGCTTGACGAAAAATAATACTTCTAATTTATTCATCTAAATTACGTAAGTTTAAATTCACTTTGCAAAGGTAGGTTGATGATGCAAATGCAAACCCTCAGCAAGCTGGCTTTTCAATCAGATAGACCTGGGTAACTATCTAACGGGGGGAAACTTATGAGACCTGTCTGTGTGTCAATTTCCTTACCTGTAAAATTAGACTAACATTACCACTGCGGCTCCTGC	230
chr1:90669972-90670171	rs17131127	90670071	100	C	T	PARK_eQTL	PARK_eQTL_rs17131127_alt	ACTGGCCGCTTGACGAAAAATAATACTTCTAATTTATTCATCTAAATTACGTAAGTTTAAATTCACTTTGCAAAGGTAGGTTGATGATGCAAATGCAAACCCTCAGCAAGCTGGTTTTTCAATCAGATAGACCTGGGTAACTATCTAACGGGGGGAAACTTATGAGACCTGTCTGTGTGTCAATTTCCTTACCTGTAAAATTAGACTAACATTACCACTGCGGCTCCTGC	230
chr16:52592540-52592739	rs3112624	52592639	100	A	G	PDGWAS_LD	PDGWAS_LD_rs3112624_ref	ACTGGCCGCTTGACGAAAAATCGACCCCTCTACCAGTAAGATCTTTGTTTTTCTATAAATATTAGAAAGCATTTATTTGGTCTCCATCTCCGATAAATCTGGAAGGAGAATAGAAAAGTAGAGATGCTCCTTGAGTATTACATTTTTTTTTTTTCTTTTCGGTGGTGTTGATTCCCCAAGGGAGAGCTTAGTAACTGGATCAAAGTCTTAACAGACACTGCGGCTCCTGC	230
chr16:52592540-52592739	rs3112624	52592639	100	A	G	PDGWAS_LD	PDGWAS_LD_rs3112624_alt	ACTGGCCGCTTGACGAAAAATCGACCCCTCTACCAGTAAGATCTTTGTTTTTCTATAAATATTAGAAAGCATTTATTTGGTCTCCATCTCCGATAAATCTGGAAGGAGAATAGAGAAGTAGAGATGCTCCTTGAGTATTACATTTTTTTTTTTTCTTTTCGGTGGTGTTGATTCCCCAAGGGAGAGCTTAGTAACTGGATCAAAGTCTTAACAGACACTGCGGCTCCTGC	230
chr4:41435852-41436051	rs4861108	41435951	100	G	A	PARK_eQTL	PARK_eQTL_rs4861108_alt	ACTGGCCGCTTGACGAAAAATCTTATTTCTGAAGTCCTATATTGTAGCAACTTATTGACATGATGATTCCTATAATAGAAATAATAAAACAGTTGCCACTACGTGACTCAAATTATCCCCTCCTTATTTTGAAGACTTCACTCAGCTTCTCAAGAAATAACCAGTGTACCATATTTGTTCCACTTTCAATGATACAGGCACTTTTCAATTCATTTCACTGCGGCTCCTGC	230
chr4:41435852-41436051	rs4861108	41435951	100	G	A	PARK_eQTL	PARK_eQTL_rs4861108_ref	ACTGGCCGCTTGACGAAAAATCTTATTTCTGAAGTCCTATATTGTAGCAACTTATTGACATGATGATTCCTATAATAGAAATAATAAAACAGTTGCCACTACGTGACTCAAATTGTCCCCTCCTTATTTTGAAGACTTCACTCAGCTTCTCAAGAAATAACCAGTGTACCATATTTGTTCCACTTTCAATGATACAGGCACTTTTCAATTCATTTCACTGCGGCTCCTGC	230
chr3:151390665-151390864	rs4679817	151390764	100	C	G	PDGWAS_LD	PDGWAS_LD_rs4679817_ref	ACTGGCCGCTTGACGAAAAATGAATTCAATTTTCTTTCTATATGAAACATTGCATGTTTTAGCATATTTAAATTATTTGAAATCTGTCAGCATTGTTAGGATGTGCCATTTTAACAAATAATTTTTTAAATTTTTCTATTGTGATTTTTATTATAACTTGAGTTTGACATTTTGAGGTCTGTGGAAGAAAATGTTTCATTTATGGCTTATAGCAGCACTGCGGCTCCTGC	230
chr3:151390665-151390864	rs4679817	151390764	100	C	G	PDGWAS_LD	PDGWAS_LD_rs4679817_alt	ACTGGCCGCTTGACGAAAAATGAATTCAATTTTCTTTCTATATGAAACATTGCATGTTTTAGCATATTTAAATTATTTGAAATCTGTCAGCATTGTTAGGATGTGCCATTTTAAGAAATAATTTTTTAAATTTTTCTATTGTGATTTTTATTATAACTTGAGTTTGACATTTTGAGGTCTGTGGAAGAAAATGTTTCATTTATGGCTTATAGCAGCACTGCGGCTCCTGC	230
chr2:101809040-101809239	rs11674324	101809139	100	C	G	PDGWAS_LD	PDGWAS_LD_rs11674324_ref	ACTGGCCGCTTGACGAAAAATGAGTTTGTATTTATTTATTTATTTTAGAAAGATTTCTCCTGAATAATTCAGGTGGTGAATTCCTTAATCTTGTTTAGTCTCAACTACATACTTCATGTAACTTTTTTCTAGTCACCACTTCATGGTACACCTCTACAACTTTGAGCTTGTATATAGCGCGTATATATGTTATTTTCATGTAGTGATTTTTTTTCCACTGCGGCTCCTGC	230
chr2:101809040-101809239	rs11674324	101809139	100	C	G	PDGWAS_LD	PDGWAS_LD_rs11674324_alt	ACTGGCCGCTTGACGAAAAATGAGTTTGTATTTATTTATTTATTTTAGAAAGATTTCTCCTGAATAATTCAGGTGGTGAATTCCTTAATCTTGTTTAGTCTCAACTACATACTTGATGTAACTTTTTTCTAGTCACCACTTCATGGTACACCTCTACAACTTTGAGCTTGTATATAGCGCGTATATATGTTATTTTCATGTAGTGATTTTTTTTCCACTGCGGCTCCTGC	230
chr5:103043065-103043264	rs1595553	103043164	100	A	C	PDGWAS_LD	PDGWAS_LD_rs1595553_ref	ACTGGCCGCTTGACGAAAAATTAAATTTAACAGAGTTTAATTGGGAAAAGGATGATTGGCAAATTGGGTAGCCCTCAGAACCAGAATAGGTTCAGAGTGATTCCAGGGCTGCCAAATGGTCTGAATGTTTGCCTTATTTGAACCTGGTTTGAACAGTTAGCTGCCTATGGATGACTGAAGTTCAGCTGCTGTGATTGGCTGGGACTTGGCTACTTCACTGCGGCTCCTGC	230
chr5:103043065-103043264	rs1595553	103043164	100	A	C	PDGWAS_LD	PDGWAS_LD_rs1595553_alt	ACTGGCCGCTTGACGAAAAATTAAATTTAACAGAGTTTAATTGGGAAAAGGATGATTGGCAAATTGGGTAGCCCTCAGAACCAGAATAGGTTCAGAGTGATTCCAGGGCTGCCACATGGTCTGAATGTTTGCCTTATTTGAACCTGGTTTGAACAGTTAGCTGCCTATGGATGACTGAAGTTCAGCTGCTGTGATTGGCTGGGACTTGGCTACTTCACTGCGGCTCCTGC	230
chr7:23299056-23299255	rs466240	23299155	100	C	T	PDMG	PDMG_rs466240_ref	ACTGGCCGCTTGACGAAAAATTATTGCCTTCATGAGCCTCACATTAGTGGACAGAGTCCAAAAAAAAAGTGACAACGTAATGCGCTACTGCGACACAAAGCAAAGCAAGGTGGGCAAGCAACACTAGTTCTTTATTCCCGCACGCCCTAATCCCCAAGTAGCTCTTCCGGGTCACTGCAGTCTTCACGGGCTCCAGACTCCGCCCATGGTCCGTCCACTGCGGCTCCTGC	230
chr7:23299056-23299255	rs466240	23299155	100	C	T	PDMG	PDMG_rs466240_alt	ACTGGCCGCTTGACGAAAAATTATTGCCTTCATGAGCCTCACATTAGTGGACAGAGTCCAAAAAAAAAGTGACAACGTAATGCGCTACTGCGACACAAAGCAAAGCAAGGTGGGTAAGCAACACTAGTTCTTTATTCCCGCACGCCCTAATCCCCAAGTAGCTCTTCCGGGTCACTGCAGTCTTCACGGGCTCCAGACTCCGCCCATGGTCCGTCCACTGCGGCTCCTGC	230
chr1:171699574-171699773	rs12127026	171699673	100	A	G	PDGWAS_LD	PDGWAS_LD_rs12127026_ref	ACTGGCCGCTTGACGAAAAATTTAAAAATTAGCTGGGCATGGTGGTACATGCCTGTAGTCCCAGCCACTTGGGAGAACTGAGGTGGAAGGATTGCTTGAGCCCAGCAGTCTGAGACTGCAGTGAGTTGTGATCGCACCACTGCACTTCAGCCTGGGAGACAGAACAAGATCCTGTCTCAGAAACAAAAACAAAAAGACACAGTTTAGTGTGTGGGCACTGCGGCTCCTGC	230
chr1:171699574-171699773	rs12127026	171699673	100	A	G	PDGWAS_LD	PDGWAS_LD_rs12127026_alt	ACTGGCCGCTTGACGAAAAATTTAAAAATTAGCTGGGCATGGTGGTACATGCCTGTAGTCCCAGCCACTTGGGAGAACTGAGGTGGAAGGATTGCTTGAGCCCAGCAGTCTGAGGCTGCAGTGAGTTGTGATCGCACCACTGCACTTCAGCCTGGGAGACAGAACAAGATCCTGTCTCAGAAACAAAAACAAAAAGACACAGTTTAGTGTGTGGGCACTGCGGCTCCTGC	230
chr5:103150920-103151119	rs27970	103151019	100	G	C	PDGWAS_LD	PDGWAS_LD_rs27970_alt	ACTGGCCGCTTGACGAAAAATTTTGCTTTTGTTTTTAAATTAAATGTTAATTGAAGAACTTTGTGATCAAATATATTATTTTTGGGCCTCTGTAGCCCCTTATGCGTTATTGTTCTACATCTACTTTATGATGAAAGACTTAAATAATCATATAGCCTCTATAATGTATTTTCAGAGTACTCAAGTTATAAATAAGTAATTTCTTTCATTTCTTACACTGCGGCTCCTGC	230
chr5:103150920-103151119	rs27970	103151019	100	G	C	PDGWAS_LD	PDGWAS_LD_rs27970_ref	ACTGGCCGCTTGACGAAAAATTTTGCTTTTGTTTTTAAATTAAATGTTAATTGAAGAACTTTGTGATCAAATATATTATTTTTGGGCCTCTGTAGCCCCTTATGCGTTATTGTTGTACATCTACTTTATGATGAAAGACTTAAATAATCATATAGCCTCTATAATGTATTTTCAGAGTACTCAAGTTATAAATAAGTAATTTCTTTCATTTCTTACACTGCGGCTCCTGC	230
chr3:185462925-185463124	rs9878704	185463024	100	T	C	PARK_eQTL	PARK_eQTL_rs9878704_alt	ACTGGCCGCTTGACGAAAAATTTTGTCAAACTACTAGATTGCTTGGCCATACTCTCTCTTTCCTCCTCCTCCTTCTCTCCTTTCTGTTATTTCCCTCAACTCCAAATTCCCGTACAGCTTCTTATATTTCTATTCTAATTTCCTGCTGTTCATGCCTGTAGGGTCTTCTACTCTAGGTATTTTCTCAAGATACTTTCCCAAACAAAGCCTAGGAGCACTGCGGCTCCTGC	230
chr3:185462925-185463124	rs9878704	185463024	100	T	C	PARK_eQTL	PARK_eQTL_rs9878704_ref	ACTGGCCGCTTGACGAAAAATTTTGTCAAACTACTAGATTGCTTGGCCATACTCTCTCTTTCCTCCTCCTCCTTCTCTCCTTTCTGTTATTTCCCTCAACTCCAAATTCCCGTATAGCTTCTTATATTTCTATTCTAATTTCCTGCTGTTCATGCCTGTAGGGTCTTCTACTCTAGGTATTTTCTCAAGATACTTTCCCAAACAAAGCCTAGGAGCACTGCGGCTCCTGC	230
chr7:134358830-134359029	rs6467523	134358929	100	C	T	PARK_eQTL	PARK_eQTL_rs6467523_ref	ACTGGCCGCTTGACGAAAACAAAACAAAAAAACAGCAAGTATAAAGATGGATACAAACTGGGGAAATTGGATAAAGAGGCAAGGACGGGGAGGGATTCTACTCAGGGAGAGTAGCGTGATCAAAAACACAGAGATTGGAACTATTATGCTGAATTTCAGGTTGGAGGTGTACAGTAAGGAGACAAGAGGAGATTTGGCGTTTCTCACGTTCTCATCACTGCGGCTCCTGC	230
chr7:134358830-134359029	rs6467523	134358929	100	C	T	PARK_eQTL	PARK_eQTL_rs6467523_alt	ACTGGCCGCTTGACGAAAACAAAACAAAAAAACAGCAAGTATAAAGATGGATACAAACTGGGGAAATTGGATAAAGAGGCAAGGACGGGGAGGGATTCTACTCAGGGAGAGTAGTGTGATCAAAAACACAGAGATTGGAACTATTATGCTGAATTTCAGGTTGGAGGTGTACAGTAAGGAGACAAGAGGAGATTTGGCGTTTCTCACGTTCTCATCACTGCGGCTCCTGC	230
chr1:171716455-171716654	rs12132221	171716554	100	C	T	PDGWAS_LD	PDGWAS_LD_rs12132221_ref	ACTGGCCGCTTGACGAAAACAAAATTTAAAAAGCAAAGGAAACATTCCAAAGAGAAGCATAAATTTTATGTAGACATATGAATATTTAAAAATTGTCCTCAAAAAGAGTCTTTCCTAAGAAGTGATGTCAAGTATTTTTTGTAGGATTAATCTGTTATCAACACTAATAAATGTGGCTAATGAAGTTCAAAGAAAGCAATGATGTTGCTAATCTACACTGCGGCTCCTGC	230
chr1:171716455-171716654	rs12132221	171716554	100	C	T	PDGWAS_LD	PDGWAS_LD_rs12132221_alt	ACTGGCCGCTTGACGAAAACAAAATTTAAAAAGCAAAGGAAACATTCCAAAGAGAAGCATAAATTTTATGTAGACATATGAATATTTAAAAATTGTCCTCAAAAAGAGTCTTTCTTAAGAAGTGATGTCAAGTATTTTTTGTAGGATTAATCTGTTATCAACACTAATAAATGTGGCTAATGAAGTTCAAAGAAAGCAATGATGTTGCTAATCTACACTGCGGCTCCTGC	230
chr2:173935851-173936050	rs6433453	173935950	100	C	T	PARK_eQTL	PARK_eQTL_rs6433453_ref	ACTGGCCGCTTGACGAAAACAACGGATTCATCTCTTGTATTCCTGATAGCTAATCACCAACGGATTCATCTCTTGTATTCCTGATAGCTAATCACCAATCCTATAAAATTCATACTTTGAAATGTCTGGCATTCTTCCTTCCTTCCTTACTTTCTCCCTGTTTAAATAAAGTAGCCCCTTTTACCTTTTTTGTTTTTTTGGTTTTCTTTTGAAACCACTGCGGCTCCTGC	230
chr2:173935851-173936050	rs6433453	173935950	100	C	T	PARK_eQTL	PARK_eQTL_rs6433453_alt	ACTGGCCGCTTGACGAAAACAACGGATTCATCTCTTGTATTCCTGATAGCTAATCACCAACGGATTCATCTCTTGTATTCCTGATAGCTAATCACCAATCCTATAAAATTCATATTTTGAAATGTCTGGCATTCTTCCTTCCTTCCTTACTTTCTCCCTGTTTAAATAAAGTAGCCCCTTTTACCTTTTTTGTTTTTTTGGTTTTCTTTTGAAACCACTGCGGCTCCTGC	230
chr4:89782761-89782960	rs3822089	89782860	100	G	A	PARK_intragenic	PARK_intragenic_rs3822089_alt	ACTGGCCGCTTGACGAAAACACACATTTCTTTTGAATCTTGATGTATATATTTTTGACGGATCAGACACTCTTACTTGAGCTAGGTGATCTCACATCATTATCTGTTGCTATGTACTATTGTTTCTGTAGCCAAATGAATGGGCCATTGGCAATCAAGCCAAACAAATTTTGCTTTTACACCCGATTTTAGCATTAATCTACAGACACGGCTTTTCACTGCGGCTCCTGC	230
chr4:89782761-89782960	rs3822089	89782860	100	G	A	PARK_intragenic	PARK_intragenic_rs3822089_ref	ACTGGCCGCTTGACGAAAACACACATTTCTTTTGAATCTTGATGTATATATTTTTGACGGATCAGACACTCTTACTTGAGCTAGGTGATCTCACATCATTATCTGTTGCTATGTGCTATTGTTTCTGTAGCCAAATGAATGGGCCATTGGCAATCAAGCCAAACAAATTTTGCTTTTACACCCGATTTTAGCATTAATCTACAGACACGGCTTTTCACTGCGGCTCCTGC	230
chr22:38177232-38177431	rs133021	38177331	100	T	C	PARK_eQTL	PARK_eQTL_rs133021_alt	ACTGGCCGCTTGACGAAAACACTGAATGAACACAGGGGTCATCTGAGCCTCTGAACCTCCAAGGCAGCCTCCCGGCAAAATGTCCCCGCAAATGTTCCCTCTGACCCCAGCTCACTCCAACCTCTTTCCTAAGTTAGTGGGAAAGGGCTTGATCCCATCCCCTCACACCCCATCAGCACCCACTGCTGCCCAGCACCCACAGGGCGCCAGACGCTCACTGCGGCTCCTGC	230
chr22:38177232-38177431	rs133021	38177331	100	T	C	PARK_eQTL	PARK_eQTL_rs133021_ref	ACTGGCCGCTTGACGAAAACACTGAATGAACACAGGGGTCATCTGAGCCTCTGAACCTCCAAGGCAGCCTCCCGGCAAAATGTCCCCGCAAATGTTCCCTCTGACCCCAGCTCATTCCAACCTCTTTCCTAAGTTAGTGGGAAAGGGCTTGATCCCATCCCCTCACACCCCATCAGCACCCACTGCTGCCCAGCACCCACAGGGCGCCAGACGCTCACTGCGGCTCCTGC	230
chr1:155254201-155254400	rs2075566	155254300	100	C	A	GBA	GBA_rs2075566_alt	ACTGGCCGCTTGACGAAAACAGGGTGCAGACTCAGGGCTGGGACCCTCATGAGTACTCCTCTGCCACGGACAGAGTCCCCCTCCTTCACAGACACTTCGTGCCCACCCGGCTGGAACCAACTGGGGAGCCAGTTCCCTTCTTGAGGACATAAATGGGCTTCCCCTTGCGTGCTGGGCACCTGCCTCCCAGTGGGCACTGGACCCTGGCACCTACCCACTGCGGCTCCTGC	230
chr1:155254201-155254400	rs2075566	155254300	100	C	A	GBA	GBA_rs2075566_ref	ACTGGCCGCTTGACGAAAACAGGGTGCAGACTCAGGGCTGGGACCCTCATGAGTACTCCTCTGCCACGGACAGAGTCCCCCTCCTTCACAGACACTTCGTGCCCACCCGGCTGGCACCAACTGGGGAGCCAGTTCCCTTCTTGAGGACATAAATGGGCTTCCCCTTGCGTGCTGGGCACCTGCCTCCCAGTGGGCACTGGACCCTGGCACCTACCCACTGCGGCTCCTGC	230
chr21:32721280-32721479	rs2015927	32721379	100	T	C	PARK_intragenic	PARK_intragenic_rs2015927_alt	ACTGGCCGCTTGACGAAAACATATTAACTGTTATCTAAGGGTAAGAACTTTTTAGAAAGTGTTTTAAATAAATCAATGCAACAGAAGAAATAATAATGAAATTATTTTCTATTTCAAACAGGTAATTTTGAAGGCCAGGCGTGGTGGCTCACGCCTATAATCTCAGCACTTTGGGAAGCTGAGGTGGGTGGATCACAAGGTCAGGAGTTTGAGACCACTGCGGCTCCTGC	230
chr21:32721280-32721479	rs2015927	32721379	100	T	C	PARK_intragenic	PARK_intragenic_rs2015927_ref	ACTGGCCGCTTGACGAAAACATATTAACTGTTATCTAAGGGTAAGAACTTTTTAGAAAGTGTTTTAAATAAATCAATGCAACAGAAGAAATAATAATGAAATTATTTTCTATTTTAAACAGGTAATTTTGAAGGCCAGGCGTGGTGGCTCACGCCTATAATCTCAGCACTTTGGGAAGCTGAGGTGGGTGGATCACAAGGTCAGGAGTTTGAGACCACTGCGGCTCCTGC	230
chr15:61944075-61944274	rs7170293	61944174	100	A	T	PARK_intragenic	PARK_intragenic_rs7170293_ref	ACTGGCCGCTTGACGAAAACCATAATGAGATACCATTTCACAGCGGTCAGAATGGCTGTTATTAAAAAGTCAATAAATAACAGATGCTAGGGAGACTGCAGAGAGAAGAGAACAATTACATAACTATTCATGCAAATCTATTTCAGCCACTGTAGAAAGCAATTTAGAGATTTCTCAAAGAACTCAAAACAAAACTACCATTTGACCCAGTAATCCACTGCGGCTCCTGC	230
chr15:61944075-61944274	rs7170293	61944174	100	A	T	PARK_intragenic	PARK_intragenic_rs7170293_alt	ACTGGCCGCTTGACGAAAACCATAATGAGATACCATTTCACAGCGGTCAGAATGGCTGTTATTAAAAAGTCAATAAATAACAGATGCTAGGGAGACTGCAGAGAGAAGAGAACATTTACATAACTATTCATGCAAATCTATTTCAGCCACTGTAGAAAGCAATTTAGAGATTTCTCAAAGAACTCAAAACAAAACTACCATTTGACCCAGTAATCCACTGCGGCTCCTGC	230
chr20:5093092-5093291	rs6038069	5093191	100	G	A	PARK_eQTL	PARK_eQTL_rs6038069_alt	ACTGGCCGCTTGACGAAAACCCTAAAGACACCACCAAAAACCTGTTAGAACTAAATAAAGTTGTAGGATACAAACGTTAACATATAAAAATCAGTAGTGTTTCTATACATTAACAAAGAACTATTCAAAGAAAAAAAAGAATAAGAAAACCTCCATTTTATTTCCTATTTTATTTTAATTTTGTTATTTTGTAGAGAGAGGGTCTATGTCGCCCACACTGCGGCTCCTGC	230
chr20:5093092-5093291	rs6038069	5093191	100	G	A	PARK_eQTL	PARK_eQTL_rs6038069_ref	ACTGGCCGCTTGACGAAAACCCTAAAGACACCACCAAAAACCTGTTAGAACTAAATAAAGTTGTAGGATACAAACGTTAACATATAAAAATCAGTAGTGTTTCTATACATTAACGAAGAACTATTCAAAGAAAAAAAAGAATAAGAAAACCTCCATTTTATTTCCTATTTTATTTTAATTTTGTTATTTTGTAGAGAGAGGGTCTATGTCGCCCACACTGCGGCTCCTGC	230
chr17:61923189-61923388	rs144205468	61923288	100	T	C	PDGWAS_LD	PDGWAS_LD_rs144205468_alt	ACTGGCCGCTTGACGAAAACTCGGCCGGGCGCAGTGGCTCGTGCCTGTAATCCCAGCACTTTGGGAGGCCAAGGAGGGCGGATCACGAGATCAGGAGATCGAGACCATCCTGGCCAACACGGTGAAACCCCGTCTCTACTAAAAATACAAAAGATTAGCCAGGCATGGTGGCGGGCACCTGTAGTCCCAGCTACTCGGGAGGCTGAGACAGGAGACACTGCGGCTCCTGC	230
chr17:61923189-61923388	rs144205468	61923288	100	T	C	PDGWAS_LD	PDGWAS_LD_rs144205468_ref	ACTGGCCGCTTGACGAAAACTCGGCCGGGCGCAGTGGCTCGTGCCTGTAATCCCAGCACTTTGGGAGGCCAAGGAGGGCGGATCACGAGATCAGGAGATCGAGACCATCCTGGCTAACACGGTGAAACCCCGTCTCTACTAAAAATACAAAAGATTAGCCAGGCATGGTGGCGGGCACCTGTAGTCCCAGCTACTCGGGAGGCTGAGACAGGAGACACTGCGGCTCCTGC	230
chr12:40147296-40147495	rs2638269	40147395	100	G	T	PARK_eQTL	PARK_eQTL_rs2638269_ref	ACTGGCCGCTTGACGAAAACTTCCACCTGTCCTGTGATACTGAGCTATCTTTTCTTGTGAAACTATGGCCAGTTCCGTAATGCACCATCTCCTATTTTCTTTTCTTCCTTCCCTGCTTCACTTTGCTCTTTACCTCATTCTTGCTTCCCTGGGCTTTCACTTCCTGATAAAACAGCACTGCAGACCTTTTGGTTAGGCTCTGTCTTTTAGGGTACCACTGCGGCTCCTGC	230
chr12:40147296-40147495	rs2638269	40147395	100	G	T	PARK_eQTL	PARK_eQTL_rs2638269_alt	ACTGGCCGCTTGACGAAAACTTCCACCTGTCCTGTGATACTGAGCTATCTTTTCTTGTGAAACTATGGCCAGTTCCGTAATGCACCATCTCCTATTTTCTTTTCTTCCTTCCCTTCTTCACTTTGCTCTTTACCTCATTCTTGCTTCCCTGGGCTTTCACTTCCTGATAAAACAGCACTGCAGACCTTTTGGTTAGGCTCTGTCTTTTAGGGTACCACTGCGGCTCCTGC	230
chr4:89750420-89750619	rs2736991	89750519	100	A	T	PDGWAS_LD_PARK_intragenic	PDGWAS_LD_PARK_intragenic_rs2736991_ref	ACTGGCCGCTTGACGAAAACTTGGCAATAAAGAAACAGAATGACTACATGTCCTTTAAATGTTATTTTTAAGGGGCTCAATCAATGACTATGAAGTTATCTAAGATAAAACACCAGATTTTGACATTGCCATTAACTTTTTTATTAGAGCCCCCAGATCTACAGGTTATATGTGCAGATGTGCAGTGGCTGCTTTATTTCCCTTTTCAAGAGCTTCACTGCGGCTCCTGC	230
chr4:89750420-89750619	rs2736991	89750519	100	A	T	PDGWAS_LD_PARK_intragenic	PDGWAS_LD_PARK_intragenic_rs2736991_alt	ACTGGCCGCTTGACGAAAACTTGGCAATAAAGAAACAGAATGACTACATGTCCTTTAAATGTTATTTTTAAGGGGCTCAATCAATGACTATGAAGTTATCTAAGATAAAACACCTGATTTTGACATTGCCATTAACTTTTTTATTAGAGCCCCCAGATCTACAGGTTATATGTGCAGATGTGCAGTGGCTGCTTTATTTCCCTTTTCAAGAGCTTCACTGCGGCTCCTGC	230
chr15:61954566-61954765	rs12899801	61954665	100	G	A	PARK_intragenic	PARK_intragenic_rs12899801_alt	ACTGGCCGCTTGACGAAAAGAAATTCATTACTTTTATTCACAAATTTCTTCCACAAATATTTATTGTGGACTTATATGAGTATTCTGGACCTGGTAGAGGCAATGAAAATCCACAAATTAGTAACAGCGCTAGCCCTTGGAAAACTCATGGTTTAGTGGAAGAGACATATACATTTAAAATACAAACAAACAAGCAGGCCACACCTAGTCACATTCACTGCGGCTCCTGC	230
chr15:61954566-61954765	rs12899801	61954665	100	G	A	PARK_intragenic	PARK_intragenic_rs12899801_ref	ACTGGCCGCTTGACGAAAAGAAATTCATTACTTTTATTCACAAATTTCTTCCACAAATATTTATTGTGGACTTATATGAGTATTCTGGACCTGGTAGAGGCAATGAAAATCCACGAATTAGTAACAGCGCTAGCCCTTGGAAAACTCATGGTTTAGTGGAAGAGACATATACATTTAAAATACAAACAAACAAGCAGGCCACACCTAGTCACATTCACTGCGGCTCCTGC	230
chr6:32487842-32488041	rs75495772	32487941	100	T	G	PDGWAS_LD	PDGWAS_LD_rs75495772_alt	ACTGGCCGCTTGACGAAAAGAAGTCTTGGAGTCACTGCCCTTTGATAATCAGCACTGCGCACTAATAGCAAAAAGGGCAATGGCTACACTGGCTACATCTGGCCTTGTGGTTGGGCCCTCCACCCCTGGAGGGAACTTTTCAGGCCCTAGCCTAAAACAGCCATGGCAGGGACCTTCTCCACTGATGAAATTGTGCACTCCTCCAAGACCTTCCTCACTGCGGCTCCTGC	230
chr6:32487842-32488041	rs75495772	32487941	100	T	G	PDGWAS_LD	PDGWAS_LD_rs75495772_ref	ACTGGCCGCTTGACGAAAAGAAGTCTTGGAGTCACTGCCCTTTGATAATCAGCACTGCGCACTAATAGCAAAAAGGGCAATGGCTACACTGGCTACATCTGGCCTTGTGGTTGGTCCCTCCACCCCTGGAGGGAACTTTTCAGGCCCTAGCCTAAAACAGCCATGGCAGGGACCTTCTCCACTGATGAAATTGTGCACTCCTCCAAGACCTTCCTCACTGCGGCTCCTGC	230
chr20:5092787-5092986	rs6053103	5092886	100	C	T	PARK_eQTL	PARK_eQTL_rs6053103_ref	ACTGGCCGCTTGACGAAAAGCATTTGAGAAAATCTGACATCCTTTCATGGTAAAAACTCTCAACAAGTTAGGTATAGAAGGAATGTACTTTGATGTACCTTGGAATTTACCTTGCATGACAAATTCGCAGTGAACATACTGAAAGCTCTTCCACTAACACCAGGAACAAGACAAGGATCCCCACTCTCACCACTTATATTTGACATAGTAATGGACACTGCGGCTCCTGC	230
chr20:5092787-5092986	rs6053103	5092886	100	C	T	PARK_eQTL	PARK_eQTL_rs6053103_alt	ACTGGCCGCTTGACGAAAAGCATTTGAGAAAATCTGACATCCTTTCATGGTAAAAACTCTCAACAAGTTAGGTATAGAAGGAATGTACTTTGATGTACCTTGGAATTTACCTTGTATGACAAATTCGCAGTGAACATACTGAAAGCTCTTCCACTAACACCAGGAACAAGACAAGGATCCCCACTCTCACCACTTATATTTGACATAGTAATGGACACTGCGGCTCCTGC	230
chr5:103049720-103049919	rs200671896	103049819	100	G	T	PDGWAS_LD	PDGWAS_LD_rs200671896_ref	ACTGGCCGCTTGACGAAAAGCTAGCAGAAGGCAAGAAATAACTAAAATCAGAGCAGAACTGAAGGAAATAGAGACACAAAAAACCCTTCAAAAAATTAATGAATCCAGGAGCTGGTTTTTTGAAAGGATCAACAAAATTGATAGACTGCTAGGAAGACTAATAAAGAAAGAAAGAGAGATGAATCAAATAGACACAATAAAAAATGATAAAGGGGCACTGCGGCTCCTGC	230
chr5:103049720-103049919	rs200671896	103049819	100	G	T	PDGWAS_LD	PDGWAS_LD_rs200671896_alt	ACTGGCCGCTTGACGAAAAGCTAGCAGAAGGCAAGAAATAACTAAAATCAGAGCAGAACTGAAGGAAATAGAGACACAAAAAACCCTTCAAAAAATTAATGAATCCAGGAGCTGTTTTTTTGAAAGGATCAACAAAATTGATAGACTGCTAGGAAGACTAATAAAGAAAGAAAGAGAGATGAATCAAATAGACACAATAAAAAATGATAAAGGGGCACTGCGGCTCCTGC	230
chr4:17961354-17961553	rs74858697	17961453	100	T	C	PDGWAS_LD	PDGWAS_LD_rs74858697_alt	ACTGGCCGCTTGACGAAAAGCTATTTGGTTTGAGTAGTTTGGAGAGACAAGAAATAAAAAAGAACATTGATTTTTTTAATGTCTACTAAGCAAATTAAAGTTACCAAATAAATACTGAAATAGCAAGTCAGCAAATATACTCCAACCAAGCTGATAAGTGATTTCACTATTACATTATCAGGCATAGCTTTGCAATATAATATTATATATCTGTACACTGCGGCTCCTGC	230
chr4:17961354-17961553	rs74858697	17961453	100	T	C	PDGWAS_LD	PDGWAS_LD_rs74858697_ref	ACTGGCCGCTTGACGAAAAGCTATTTGGTTTGAGTAGTTTGGAGAGACAAGAAATAAAAAAGAACATTGATTTTTTTAATGTCTACTAAGCAAATTAAAGTTACCAAATAAATATTGAAATAGCAAGTCAGCAAATATACTCCAACCAAGCTGATAAGTGATTTCACTATTACATTATCAGGCATAGCTTTGCAATATAATATTATATATCTGTACACTGCGGCTCCTGC	230
chr3:151393286-151393485	rs12498042	151393385	100	C	T	PDGWAS_LD	PDGWAS_LD_rs12498042_ref	ACTGGCCGCTTGACGAAAAGGAGTAAGCAGTTTCATTCTTTAGAGGCTTTGATCAGCATTCCCTGAATCTACATTTTACATATGAAAGAAGCAGGTTAAAGGTTTAGTCAATTACGGTGTTGAATCTGCATTTTTACATAAGATTAAGTAAACATAGAGTAGAGGAAGAAGTCAAGTATATATTTGTCTCTGATAAGTGGAGGGATGACTTCTAGCACTGCGGCTCCTGC	230
chr3:151393286-151393485	rs12498042	151393385	100	C	T	PDGWAS_LD	PDGWAS_LD_rs12498042_alt	ACTGGCCGCTTGACGAAAAGGAGTAAGCAGTTTCATTCTTTAGAGGCTTTGATCAGCATTCCCTGAATCTACATTTTACATATGAAAGAAGCAGGTTAAAGGTTTAGTCAATTATGGTGTTGAATCTGCATTTTTACATAAGATTAAGTAAACATAGAGTAGAGGAAGAAGTCAAGTATATATTTGTCTCTGATAAGTGGAGGGATGACTTCTAGCACTGCGGCTCCTGC	230
chr4:41287784-41287983	rs73811113	41287883	100	A	T	PARK_eQTL	PARK_eQTL_rs73811113_ref	ACTGGCCGCTTGACGAAAAGGGGCCTTCAAATATTTATAGCATTTCCTTCTTTTTTGCCTTACAATATACTCTGGATTTCTCAAACTTTTGAAATCAGCATGCATTGTACATTAATTTTCTTCCTAATCTTTCCCTCTGATTATATATCTCCCCCATTTTCTTAATCGCTTTGACACAGGATTCTTTTGGTGCCACTTTGCCAGACAAAAATCTCCACTGCGGCTCCTGC	230
chr4:41287784-41287983	rs73811113	41287883	100	A	T	PARK_eQTL	PARK_eQTL_rs73811113_alt	ACTGGCCGCTTGACGAAAAGGGGCCTTCAAATATTTATAGCATTTCCTTCTTTTTTGCCTTACAATATACTCTGGATTTCTCAAACTTTTGAAATCAGCATGCATTGTACATTATTTTTCTTCCTAATCTTTCCCTCTGATTATATATCTCCCCCATTTTCTTAATCGCTTTGACACAGGATTCTTTTGGTGCCACTTTGCCAGACAAAAATCTCCACTGCGGCTCCTGC	230
chr2:101725489-101725688	rs34134177	101725588	100	T	C	PDGWAS_LD	PDGWAS_LD_rs34134177_alt	ACTGGCCGCTTGACGAAAAGGTAAATGGTAAGGTATGTACCATACTCATCTCATTTAAGACTGACGTGAATTACATCCCTTGCATAATCAAGCCTTTTCCCTTGGCCTCTGCCTCGGCTCTGTGTGGTACACTTGAACTGTGGGGTGAGTGGAATGTCATGATGGCCATCACCATTTTGGCTTCAAGTCTGTAAGATGACATGAAGCTAGACATTCACTGCGGCTCCTGC	230
chr2:101725489-101725688	rs34134177	101725588	100	T	C	PDGWAS_LD	PDGWAS_LD_rs34134177_ref	ACTGGCCGCTTGACGAAAAGGTAAATGGTAAGGTATGTACCATACTCATCTCATTTAAGACTGACGTGAATTACATCCCTTGCATAATCAAGCCTTTTCCCTTGGCCTCTGCCTTGGCTCTGTGTGGTACACTTGAACTGTGGGGTGAGTGGAATGTCATGATGGCCATCACCATTTTGGCTTCAAGTCTGTAAGATGACATGAAGCTAGACATTCACTGCGGCTCCTGC	230
chr2:95140323-95140522	rs3105102	95140422	100	C	G	PDGWAS_LD	PDGWAS_LD_rs3105102_ref	ACTGGCCGCTTGACGAAAAGTATGTTGGGGAGCCAGGCACCATGGCTCACGCCTGTAATCCCAGCACTTTGGGAGGCTGAGGTGGACAGATCACTTGAGGTCAGGAGTTTGAGACCAGCCTGGCCAACATGGTGAAACCCCATCTCTATTAAAAATGCAAAAATTAGCCAGGTGTGGTGGCATTTGCCTGTAATCCCAGGGAGGCTGAGGCAGGACACTGCGGCTCCTGC	230
chr2:95140323-95140522	rs3105102	95140422	100	C	G	PDGWAS_LD	PDGWAS_LD_rs3105102_alt	ACTGGCCGCTTGACGAAAAGTATGTTGGGGAGCCAGGCACCATGGCTCACGCCTGTAATCCCAGCACTTTGGGAGGCTGAGGTGGACAGATCACTTGAGGTCAGGAGTTTGAGAGCAGCCTGGCCAACATGGTGAAACCCCATCTCTATTAAAAATGCAAAAATTAGCCAGGTGTGGTGGCATTTGCCTGTAATCCCAGGGAGGCTGAGGCAGGACACTGCGGCTCCTGC	230
chr9:17726791-17726990	rs10756905	17726890	100	C	T	PDGWAS_LD	PDGWAS_LD_rs10756905_ref	ACTGGCCGCTTGACGAAAAGTCTGACAAAGTATTGGGGAAGATGTGGAGAAACAGAAATTTTGGTAAACTGCAGATAGGACTATAAGTTGGTATAACTCCTTCGGGGAGGAATGCAGCAGTAACAAAATAGGTTGAATATTATATAGTCACACACTAGACACAGTAATTATACTACAAGGCATAGATTCCAGGGAAAACTGTCACTCATGAGCAGCACTGCGGCTCCTGC	230
chr9:17726791-17726990	rs10756905	17726890	100	C	T	PDGWAS_LD	PDGWAS_LD_rs10756905_alt	ACTGGCCGCTTGACGAAAAGTCTGACAAAGTATTGGGGAAGATGTGGAGAAACAGAAATTTTGGTAAACTGCAGATAGGACTATAAGTTGGTATAACTCCTTCGGGGAGGAATGTAGCAGTAACAAAATAGGTTGAATATTATATAGTCACACACTAGACACAGTAATTATACTACAAGGCATAGATTCCAGGGAAAACTGTCACTCATGAGCAGCACTGCGGCTCCTGC	230
chr10:15504778-15504977	rs10906911	15504877	100	T	A	PDGWAS_LD	PDGWAS_LD_rs10906911_alt	ACTGGCCGCTTGACGAAAAGTGGGAGAGACTGAATTGCAAGTTCAGTGATAAGTACTTGATAGAGTGGGCTTTATCTCCTGACCCTGGGATGAACATATAAGGGTAATGGTATTATGACGAAAAAAATACCTAACAGAGATGGGTCAGAAAGACCAGATTTTAAAAATCATGATAACTCATGTGGAGTCTACAGGCTGCCAGGGGATCAGCTGATCACTGCGGCTCCTGC	230
chr10:15504778-15504977	rs10906911	15504877	100	T	A	PDGWAS_LD	PDGWAS_LD_rs10906911_ref	ACTGGCCGCTTGACGAAAAGTGGGAGAGACTGAATTGCAAGTTCAGTGATAAGTACTTGATAGAGTGGGCTTTATCTCCTGACCCTGGGATGAACATATAAGGGTAATGGTATTTTGACGAAAAAAATACCTAACAGAGATGGGTCAGAAAGACCAGATTTTAAAAATCATGATAACTCATGTGGAGTCTACAGGCTGCCAGGGGATCAGCTGATCACTGCGGCTCCTGC	230
chr21:37451170-37451369	rs11088397	37451269	100	A	G	PDGWAS_LD	PDGWAS_LD_rs11088397_ref	ACTGGCCGCTTGACGAAAAGTTAAAAAAAGATTAAAAAGTTATATAAAGTAGGCTAAAGTTAATTTATTACTGAAGAAAACAAGTTTTAAAATAAATTAGTGTAGCTTAAATGTACAATGTCTATAAAGTCGACCGTAGTAGACGGTTTAATGTCCTAGGCCTTTGCATTCATTCACTCATCTCTCTTCCTCTCCGTCCCTCCATCCCTCCCTCCCACTGCGGCTCCTGC	230
chr21:37451170-37451369	rs11088397	37451269	100	A	G	PDGWAS_LD	PDGWAS_LD_rs11088397_alt	ACTGGCCGCTTGACGAAAAGTTAAAAAAAGATTAAAAAGTTATATAAAGTAGGCTAAAGTTAATTTATTACTGAAGAAAACAAGTTTTAAAATAAATTAGTGTAGCTTAAATGTGCAATGTCTATAAAGTCGACCGTAGTAGACGGTTTAATGTCCTAGGCCTTTGCATTCATTCACTCATCTCTCTTCCTCTCCGTCCCTCCATCCCTCCCTCCCACTGCGGCTCCTGC	230
chr3:151391555-151391754	rs80306241	151391654	100	A	T	PDGWAS_LD	PDGWAS_LD_rs80306241_ref	ACTGGCCGCTTGACGAAAATACACAAACAATAGGCGATCAACTACAAAAAAAAAGAATCACAAAAAAAACTCGTAATGTTTTAAGAACGTTTACAAATTTTTGTTGGGCTGCATACAAAGCCATCTTGGGCCGCATGCAGCACACAAGCCATGAGTTGGACAAGCTTGCTCTACAGCATCAGACTTGCTTATATCTTACTTTCTTATTGATTTATCACTGCGGCTCCTGC	230
chr3:151391555-151391754	rs80306241	151391654	100	A	T	PDGWAS_LD	PDGWAS_LD_rs80306241_alt	ACTGGCCGCTTGACGAAAATACACAAACAATAGGCGATCAACTACAAAAAAAAAGAATCACAAAAAAAACTCGTAATGTTTTAAGAACGTTTACAAATTTTTGTTGGGCTGCATTCAAAGCCATCTTGGGCCGCATGCAGCACACAAGCCATGAGTTGGACAAGCTTGCTCTACAGCATCAGACTTGCTTATATCTTACTTTCTTATTGATTTATCACTGCGGCTCCTGC	230
chr15:89297600-89297799	rs7181060	89297699	100	C	T	PARK_eQTL	PARK_eQTL_rs7181060_ref	ACTGGCCGCTTGACGAAAATACGAAAACCAGTCAGGTGTGGCGGCAATTGCAGGCACTCGGCAGGCTGAGGCAGGAGAATCAGGCAGGGAGGTTGCAGTGAGCCGAGATGGCAGCAGTACAGTCCAGCTTTGGCTCGGCATCAGAGGGAGACCGTGGAAAGAGAGGGAGAGGGAGACCGTGGGGAGAGGGAGGGGGAGGGGGAGGGGGCTCGTTTCACTGCGGCTCCTGC	230
chr15:89297600-89297799	rs7181060	89297699	100	C	T	PARK_eQTL	PARK_eQTL_rs7181060_alt	ACTGGCCGCTTGACGAAAATACGAAAACCAGTCAGGTGTGGCGGCAATTGCAGGCACTCGGCAGGCTGAGGCAGGAGAATCAGGCAGGGAGGTTGCAGTGAGCCGAGATGGCAGTAGTACAGTCCAGCTTTGGCTCGGCATCAGAGGGAGACCGTGGAAAGAGAGGGAGAGGGAGACCGTGGGGAGAGGGAGGGGGAGGGGGAGGGGGCTCGTTTCACTGCGGCTCCTGC	230
chr5:134584263-134584462	rs58871736	134584362	100	G	A	PDGWAS_LD	PDGWAS_LD_rs58871736_alt	ACTGGCCGCTTGACGAAAATAGTTGCTAGCCCAAGGGAAGCTGCATCGGAGAAAGGGATGACGGGCATTCCTCATAGAGGGTTTGGCCTATGCAAAGATGGATCAAGCTATATCAGGAGGGTCTTGAACCTCCTCTGAGGGCTCAGAACAAGGCTGTGAGGGACAGAGGTTACATTAAGACTCAAAGCATCTTAGCTTCTGGGGCCACTGACTTACACTGCGGCTCCTGC	230
chr5:134584263-134584462	rs58871736	134584362	100	G	A	PDGWAS_LD	PDGWAS_LD_rs58871736_ref	ACTGGCCGCTTGACGAAAATAGTTGCTAGCCCAAGGGAAGCTGCATCGGAGAAAGGGATGACGGGCATTCCTCATAGAGGGTTTGGCCTATGCAAAGATGGATCAAGCTATATCGGGAGGGTCTTGAACCTCCTCTGAGGGCTCAGAACAAGGCTGTGAGGGACAGAGGTTACATTAAGACTCAAAGCATCTTAGCTTCTGGGGCCACTGACTTACACTGCGGCTCCTGC	230
chr6:30142461-30142660	rs9261493	30142560	100	C	A	PDGWAS_LD	PDGWAS_LD_rs9261493_alt	ACTGGCCGCTTGACGAAAATAGTTTATCTTTTGGATAATGAGCTCCATTAGTTGTGTTTGTTTAACCTACATTTTTTTATTCTGTTATTTCTTCTTAATTATATTTTTGGGCAAATTTTTAGAAATTTGCATTTAAATTGGCTCTATTCTTTTTTATAATATAATCTCCATGTCTTAAATACACAGAAATTTGTTTAATATGAGTGTGCTGCTCTCACTGCGGCTCCTGC	230
chr6:30142461-30142660	rs9261493	30142560	100	C	A	PDGWAS_LD	PDGWAS_LD_rs9261493_ref	ACTGGCCGCTTGACGAAAATAGTTTATCTTTTGGATAATGAGCTCCATTAGTTGTGTTTGTTTAACCTACATTTTTTTATTCTGTTATTTCTTCTTAATTATATTTTTGGGCAACTTTTTAGAAATTTGCATTTAAATTGGCTCTATTCTTTTTTATAATATAATCTCCATGTCTTAAATACACAGAAATTTGTTTAATATGAGTGTGCTGCTCTCACTGCGGCTCCTGC	230
chr22:32490391-32490590	rs5749450	32490490	100	G	T	PARK_eQTL	PARK_eQTL_rs5749450_ref	ACTGGCCGCTTGACGAAAATATAGGTTCTGATTTGGTAGGTCTGTGGGGGCCTGAGATTCAGTAGTTCTAAACAGTTCCAGGTATTGTCAGTTCTGGTGATCTGTCGCCCACATGTTGAGTAGCAGTGTGGTGACTAAAAATGAGTGCTTTTGAGCCACACGGACTTGGGTTTGTGCACTGTTCTGCCACTAACCATGGGGCCTTGGACAGGCTTCACTGCGGCTCCTGC	230
chr22:32490391-32490590	rs5749450	32490490	100	G	T	PARK_eQTL	PARK_eQTL_rs5749450_alt	ACTGGCCGCTTGACGAAAATATAGGTTCTGATTTGGTAGGTCTGTGGGGGCCTGAGATTCAGTAGTTCTAAACAGTTCCAGGTATTGTCAGTTCTGGTGATCTGTCGCCCACATTTTGAGTAGCAGTGTGGTGACTAAAAATGAGTGCTTTTGAGCCACACGGACTTGGGTTTGTGCACTGTTCTGCCACTAACCATGGGGCCTTGGACAGGCTTCACTGCGGCTCCTGC	230
chr9:32110680-32110879	rs1842636	32110779	100	A	G	PARK_eQTL	PARK_eQTL_rs1842636_ref	ACTGGCCGCTTGACGAAAATATGTTTAGCAAAGGAAAAGAATATGCTGTACCATTAATATTTTATATCTTTAATTGATAGCATTCTTAAACTTGCATCCCCAGGGTAAGTGTTCATCAAGAGAATGAGATGACAAGCAGTAGACTGGGAGAAATATTTACAAAAGACACATCAGAAAAATGACTGTTATCTAAAATATACAAAGAACTCTTAAAACACTGCGGCTCCTGC	230
chr9:32110680-32110879	rs1842636	32110779	100	A	G	PARK_eQTL	PARK_eQTL_rs1842636_alt	ACTGGCCGCTTGACGAAAATATGTTTAGCAAAGGAAAAGAATATGCTGTACCATTAATATTTTATATCTTTAATTGATAGCATTCTTAAACTTGCATCCCCAGGGTAAGTGTTCGTCAAGAGAATGAGATGACAAGCAGTAGACTGGGAGAAATATTTACAAAAGACACATCAGAAAAATGACTGTTATCTAAAATATACAAAGAACTCTTAAAACACTGCGGCTCCTGC	230
chr15:89331999-89332198	rs2238296	89332098	100	A	G	PARK_eQTL	PARK_eQTL_rs2238296_ref	ACTGGCCGCTTGACGAAAATGACCGACAGATCAAAAAACAAATCTTTCTTGTCACTGGTTTCCTAATTTTCTTTCAGCCACCAAAGCCTACTTTATCTTTTCAAATGATGGCCGATATTCCCCTTTACTTTGACCATCAAGTTACATATTCTAAGTAGTGTGATTCTCATTGTAACTGGAACTCAATCAATGCAGAATCATCTAGTTTTGCTCTTCACTGCGGCTCCTGC	230
chr15:89331999-89332198	rs2238296	89332098	100	A	G	PARK_eQTL	PARK_eQTL_rs2238296_alt	ACTGGCCGCTTGACGAAAATGACCGACAGATCAAAAAACAAATCTTTCTTGTCACTGGTTTCCTAATTTTCTTTCAGCCACCAAAGCCTACTTTATCTTTTCAAATGATGGCCGGTATTCCCCTTTACTTTGACCATCAAGTTACATATTCTAAGTAGTGTGATTCTCATTGTAACTGGAACTCAATCAATGCAGAATCATCTAGTTTTGCTCTTCACTGCGGCTCCTGC	230
chr4:17969416-17969615	rs11933575	17969515	100	A	G	PDGWAS_LD	PDGWAS_LD_rs11933575_ref	ACTGGCCGCTTGACGAAAATGTAAACCTCTCAAAACACTAGCGTGTAAGATAAAAAGTCTTTACCTTTAAAATGCTGTGCCAACGTTGATTTTTAAGGTAGTAGGATGAACTTTAGAATATATTTTTCAAGAGAAAACAGTAGGTTTGCAAACTAAAAGTATAATTAACTTAAATGTATATAATACGCATTTAATTTCATAACTAAAAAGAATTCCACTGCGGCTCCTGC	230
chr4:17969416-17969615	rs11933575	17969515	100	A	G	PDGWAS_LD	PDGWAS_LD_rs11933575_alt	ACTGGCCGCTTGACGAAAATGTAAACCTCTCAAAACACTAGCGTGTAAGATAAAAAGTCTTTACCTTTAAAATGCTGTGCCAACGTTGATTTTTAAGGTAGTAGGATGAACTTTGGAATATATTTTTCAAGAGAAAACAGTAGGTTTGCAAACTAAAAGTATAATTAACTTAAATGTATATAATACGCATTTAATTTCATAACTAAAAAGAATTCCACTGCGGCTCCTGC	230
chr3:151380632-151380831	rs12489121	151380731	100	A	G	PDGWAS_LD	PDGWAS_LD_rs12489121_ref	ACTGGCCGCTTGACGAAAATGTTTTGAGTAGACGCTGAGAAACAATCCATGCCTTATTCTTCTACCTGGCATTGTAGACACCACAAGATTAACAACTTTATATTAATGAGATATATACAATAAATGTGTACTGCCTATAAAAGTAAAATTTTATATATTGCATATAACTTTGAACTATCTGCCCGTCTCCTAACTCTGCCTCATAGGAGAGGACCCACTGCGGCTCCTGC	230
chr3:151380632-151380831	rs12489121	151380731	100	A	G	PDGWAS_LD	PDGWAS_LD_rs12489121_alt	ACTGGCCGCTTGACGAAAATGTTTTGAGTAGACGCTGAGAAACAATCCATGCCTTATTCTTCTACCTGGCATTGTAGACACCACAAGATTAACAACTTTATATTAATGAGATATGTACAATAAATGTGTACTGCCTATAAAAGTAAAATTTTATATATTGCATATAACTTTGAACTATCTGCCCGTCTCCTAACTCTGCCTCATAGGAGAGGACCCACTGCGGCTCCTGC	230
chr18:33830667-33830866	rs2123333	33830766	100	G	A	PDGWAS_LD	PDGWAS_LD_rs2123333_alt	ACTGGCCGCTTGACGAAAATTAAAATATTTGACTTTCATGTTCTCTTCTCCAATGCTCATCCTTTATTTAACTAGATCCAAGTTTCTGACCTATGCCATCTTCCTCCTTGTTGAAGAATTCCTTTTAACATTTCTTAAAGGGACAGTCAGCTGGCAATGATTTCTCTCAGTTTTTGTTTTTGTTTTTCTATCTAAAACAGTCTTCATTTATCCTTCACTGCGGCTCCTGC	230
chr18:33830667-33830866	rs2123333	33830766	100	G	A	PDGWAS_LD	PDGWAS_LD_rs2123333_ref	ACTGGCCGCTTGACGAAAATTAAAATATTTGACTTTCATGTTCTCTTCTCCAATGCTCATCCTTTATTTAACTAGATCCAAGTTTCTGACCTATGCCATCTTCCTCCTTGTTGAGGAATTCCTTTTAACATTTCTTAAAGGGACAGTCAGCTGGCAATGATTTCTCTCAGTTTTTGTTTTTGTTTTTCTATCTAAAACAGTCTTCATTTATCCTTCACTGCGGCTCCTGC	230
chr2:232822528-232822727	rs4973561	232822627	100	C	G	PARK_intragenic	PARK_intragenic_rs4973561_ref	ACTGGCCGCTTGACGAAAATTAGCTGGGCGTGGTGGCGTGCGCCTGTAATCCCAGTTACTTGGGTGGCTGAGGCAGGAGAACTGCTTGAACGCGGGAGGCGGAGGTTGCAGTGACCCGAGGCACCCCTGCATTCCAGCCTGGGCGACAGGGCAAGACTCTGTCTCGGAGGGGGAAAAGCTGTTTATTTTCCAGTTCTATGGAATTGGAATTGCCACACTGCGGCTCCTGC	230
chr2:232822528-232822727	rs4973561	232822627	100	C	G	PARK_intragenic	PARK_intragenic_rs4973561_alt	ACTGGCCGCTTGACGAAAATTAGCTGGGCGTGGTGGCGTGCGCCTGTAATCCCAGTTACTTGGGTGGCTGAGGCAGGAGAACTGCTTGAACGCGGGAGGCGGAGGTTGCAGTGAGCCGAGGCACCCCTGCATTCCAGCCTGGGCGACAGGGCAAGACTCTGTCTCGGAGGGGGAAAAGCTGTTTATTTTCCAGTTCTATGGAATTGGAATTGCCACACTGCGGCTCCTGC	230
chr6:162529421-162529620	rs2846495	162529520	100	C	G	PARK_intragenic	PARK_intragenic_rs2846495_ref	ACTGGCCGCTTGACGAAAATTATAAAGACGATATACTATGAAAGTTCTTAATATTCATTCATTCTGAGTTTCTTAAAATGTATAGAAAGATGGCCCAAACACCTCTGTGTTCTGCAGCAGGCAGGTCTATGCAACCCACCCGCCAAGTTCGAGGAAGCTGAGCTGACCCATCCAGTCTCTCGAAAAGAAACATTTAATAGGGACTTACGGACAGACACTGCGGCTCCTGC	230
chr6:162529421-162529620	rs2846495	162529520	100	C	G	PARK_intragenic	PARK_intragenic_rs2846495_alt	ACTGGCCGCTTGACGAAAATTATAAAGACGATATACTATGAAAGTTCTTAATATTCATTCATTCTGAGTTTCTTAAAATGTATAGAAAGATGGCCCAAACACCTCTGTGTTCTGGAGCAGGCAGGTCTATGCAACCCACCCGCCAAGTTCGAGGAAGCTGAGCTGACCCATCCAGTCTCTCGAAAAGAAACATTTAATAGGGACTTACGGACAGACACTGCGGCTCCTGC	230
chr3:144171614-144171813	rs7649425	144171713	100	T	C	PARK_eQTL	PARK_eQTL_rs7649425_alt	ACTGGCCGCTTGACGAAAATTCACAGAAACATGGTAGTGCTCTTAGAACAACTAGAAACATAATTTACTTGAATGTCAAAGAAGAATAGAAATTTATGCATAAATTTCTGGAAACATAAGAAAACTATGAGAACTGTGAAATTTTCAAGACATTTTTTTGTTGAGACGAGGTCTCACTCTGTCACCCATGCTGGAATTCAAGACTTTTTATTCCCCACTGCGGCTCCTGC	230
chr3:144171614-144171813	rs7649425	144171713	100	T	C	PARK_eQTL	PARK_eQTL_rs7649425_ref	ACTGGCCGCTTGACGAAAATTCACAGAAACATGGTAGTGCTCTTAGAACAACTAGAAACATAATTTACTTGAATGTCAAAGAAGAATAGAAATTTATGCATAAATTTCTGGAAATATAAGAAAACTATGAGAACTGTGAAATTTTCAAGACATTTTTTTGTTGAGACGAGGTCTCACTCTGTCACCCATGCTGGAATTCAAGACTTTTTATTCCCCACTGCGGCTCCTGC	230
chr1:65385186-65385385	rs4593866	65385285	100	G	C	PARK_intragenic	PARK_intragenic_rs4593866_alt	ACTGGCCGCTTGACGAAAATTCACTTTTTCATGTAACTCTGATATAGAAATAAAAGATTACAAAAGATAATCTGAAAAATGGAATAAAAAAGAAAACTGTTTTTAGATAACATTCATTTTTCTTTTATCACAATTTCTTCATTTTTTTAAAAACTACATCTCCTTAATTTTTTGGATTAAAAGTGCTTCTGATGATAAAATTCTAAAATTTATCCCACTGCGGCTCCTGC	230
chr1:65385186-65385385	rs4593866	65385285	100	G	C	PARK_intragenic	PARK_intragenic_rs4593866_ref	ACTGGCCGCTTGACGAAAATTCACTTTTTCATGTAACTCTGATATAGAAATAAAAGATTACAAAAGATAATCTGAAAAATGGAATAAAAAAGAAAACTGTTTTTAGATAACATTGATTTTTCTTTTATCACAATTTCTTCATTTTTTTAAAAACTACATCTCCTTAATTTTTTGGATTAAAAGTGCTTCTGATGATAAAATTCTAAAATTTATCCCACTGCGGCTCCTGC	230
chr4:41222110-41222309	rs17528071	41222140	31	A	G	PARK_eQTL	PARK_eQTL_rs17528071_ref	ACTGGCCGCTTGACGAAAATTCTACCACATCTTTTTTTGTTATTTAAAGTGCTGACAGTGTCTTGGTAAGCAGAGAAAGCTAATTAAATGTTTCTGTACATTTTTAATATTGAAAAACATATTTAGTAAATTTCATAAACACGTATTCAATCATTCCTGAACAATGGTAATAGACAGCTCTATACACAAATTCATAGAAACTCAAATGAGCACAACACTGCGGCTCCTGC	230
chr4:41222110-41222309	rs17528071	41222140	31	A	G	PARK_eQTL	PARK_eQTL_rs17528071_alt	ACTGGCCGCTTGACGAAAATTCTACCACATCTTTTTTTGTTATTTGAAGTGCTGACAGTGTCTTGGTAAGCAGAGAAAGCTAATTAAATGTTTCTGTACATTTTTAATATTGAAAAACATATTTAGTAAATTTCATAAACACGTATTCAATCATTCCTGAACAATGGTAATAGACAGCTCTATACACAAATTCATAGAAACTCAAATGAGCACAACACTGCGGCTCCTGC	230
chr1:65400211-65400410	rs7524932	65400310	100	T	C	PARK_intragenic	PARK_intragenic_rs7524932_alt	ACTGGCCGCTTGACGAAAATTGTATGTATTTGTCGTGTACAATATGATGTTTTGAAGTACACATACACTGTGATATGGTTAAATGTAGCTAATTAACAAATGCATTTCCTCACACGGTTATCATTTTTGTGGTGAGAACATTTAACATCCATTCTCTTTGGATTTTTCAAGAATGTAGTAGATCATCATTAACTAGAGTCACTATGCTGTACAATCACTGCGGCTCCTGC	230
chr1:65400211-65400410	rs7524932	65400310	100	T	C	PARK_intragenic	PARK_intragenic_rs7524932_ref	ACTGGCCGCTTGACGAAAATTGTATGTATTTGTCGTGTACAATATGATGTTTTGAAGTACACATACACTGTGATATGGTTAAATGTAGCTAATTAACAAATGCATTTCCTCACATGGTTATCATTTTTGTGGTGAGAACATTTAACATCCATTCTCTTTGGATTTTTCAAGAATGTAGTAGATCATCATTAACTAGAGTCACTATGCTGTACAATCACTGCGGCTCCTGC	230
chr3:161306321-161306520	rs13062740	161306420	100	G	A	PDGWAS_LD	PDGWAS_LD_rs13062740_alt	ACTGGCCGCTTGACGAAACAAACTAGAAATTAGGTGGCGAGTTAAAAATGCTCATGAGGCTGGGCGCGGTGACTCACATCTGTAATCCCAGCACTTTGGGAGGCCGAGGAGTGCAGCTCATTTGAGGTCAGGAGTTGGAGACCAGCCTGACCAACATAGTGAAACCCTGTCTCTATTAAAAATACAAAAAAAAAAAAAAAAATTAACCGGACATGCACTGCGGCTCCTGC	230
chr3:161306321-161306520	rs13062740	161306420	100	G	A	PDGWAS_LD	PDGWAS_LD_rs13062740_ref	ACTGGCCGCTTGACGAAACAAACTAGAAATTAGGTGGCGAGTTAAAAATGCTCATGAGGCTGGGCGCGGTGACTCACATCTGTAATCCCAGCACTTTGGGAGGCCGAGGAGTGCGGCTCATTTGAGGTCAGGAGTTGGAGACCAGCCTGACCAACATAGTGAAACCCTGTCTCTATTAAAAATACAAAAAAAAAAAAAAAAATTAACCGGACATGCACTGCGGCTCCTGC	230
chr3:161297266-161297465	rs1382429	161297365	100	T	C	PDGWAS_LD	PDGWAS_LD_rs1382429_alt	ACTGGCCGCTTGACGAAACAAATGTAACTTTCTGAAGTTTTAAGACCAGAAAGGTCAATTTCTATGTTTATTCAAAAGAAACTTAACCTCTCTATGCCTCAGATACTCCATCTGCAAAATGAGAATAACACTGGTAGCTAACTCATAGGACAGTTGGGGGATTACATTAGAACATCTATGCAAAACAAAAGCACAAGGCCCAGAACCATAGTAAACACTGCGGCTCCTGC	230
chr3:161297266-161297465	rs1382429	161297365	100	T	C	PDGWAS_LD	PDGWAS_LD_rs1382429_ref	ACTGGCCGCTTGACGAAACAAATGTAACTTTCTGAAGTTTTAAGACCAGAAAGGTCAATTTCTATGTTTATTCAAAAGAAACTTAACCTCTCTATGCCTCAGATACTCCATCTGTAAAATGAGAATAACACTGGTAGCTAACTCATAGGACAGTTGGGGGATTACATTAGAACATCTATGCAAAACAAAAGCACAAGGCCCAGAACCATAGTAAACACTGCGGCTCCTGC	230
chr5:103086640-103086839	rs257316	103086739	100	C	T	PDGWAS_LD	PDGWAS_LD_rs257316_ref	ACTGGCCGCTTGACGAAACACAAATTTCCTATGTAAAAACAACTTCTCTCTTTTTGCCTCCCTAAGTACATTATCTACACCTGTCTTCTGCAATTTAGCATGCCTTAACTTGTGCTGTACATGGCTTACATAGTTTATTACCTACCAGACAGTAAGTCCTTTATAAGAATGAGGTACACGTTTGACTCATCTTTTACTTTTCCCACAGTTCTTTTCACTGCGGCTCCTGC	230
chr5:103086640-103086839	rs257316	103086739	100	C	T	PDGWAS_LD	PDGWAS_LD_rs257316_alt	ACTGGCCGCTTGACGAAACACAAATTTCCTATGTAAAAACAACTTCTCTCTTTTTGCCTCCCTAAGTACATTATCTACACCTGTCTTCTGCAATTTAGCATGCCTTAACTTGTGTTGTACATGGCTTACATAGTTTATTACCTACCAGACAGTAAGTCCTTTATAAGAATGAGGTACACGTTTGACTCATCTTTTACTTTTCCCACAGTTCTTTTCACTGCGGCTCCTGC	230
chr2:232733531-232733730	rs12478564	232733630	100	C	T	PARK_eQTL	PARK_eQTL_rs12478564_ref	ACTGGCCGCTTGACGAAACAGAGGCAACAGGGTGATAAAGGGAGAGAATCCTTAACTTGGTCCCCAGTGCCGTGTGTGATGTATCTTAGAGATATTTTACAGTATACAGTTGTCCCTCAGTATCCATGGGGATTCATTCTAGGATGTCCTTCAGATGTTAAAATCCTTGGATGCTCAAGTCCCTAATGTAAAATGGCATAGTGTTTGCGTATAACCACTGCGGCTCCTGC	230
chr2:232733531-232733730	rs12478564	232733630	100	C	T	PARK_eQTL	PARK_eQTL_rs12478564_alt	ACTGGCCGCTTGACGAAACAGAGGCAACAGGGTGATAAAGGGAGAGAATCCTTAACTTGGTCCCCAGTGCCGTGTGTGATGTATCTTAGAGATATTTTACAGTATACAGTTGTCTCTCAGTATCCATGGGGATTCATTCTAGGATGTCCTTCAGATGTTAAAATCCTTGGATGCTCAAGTCCCTAATGTAAAATGGCATAGTGTTTGCGTATAACCACTGCGGCTCCTGC	230
chr5:103116965-103117164	rs34779	103117064	100	A	G	PDGWAS_LD	PDGWAS_LD_rs34779_ref	ACTGGCCGCTTGACGAAACATGTTGGAAAACAGTTTGGCAATTTCTTATAAAGTTAAACATCAATTTACCATATGGTCCAGCAATACCAATCTTAGATACTAACCCAAAAGAAAATATGTACACCTAAAAACCTGTAAGTGTATGTTTTTAGAAGTTTTATTCATATCAGCCAAAACCTGAAAACAAATGTTCATCAACTGGTGAATGGATAAACCACTGCGGCTCCTGC	230
chr5:103116965-103117164	rs34779	103117064	100	A	G	PDGWAS_LD	PDGWAS_LD_rs34779_alt	ACTGGCCGCTTGACGAAACATGTTGGAAAACAGTTTGGCAATTTCTTATAAAGTTAAACATCAATTTACCATATGGTCCAGCAATACCAATCTTAGATACTAACCCAAAAGAAAGTATGTACACCTAAAAACCTGTAAGTGTATGTTTTTAGAAGTTTTATTCATATCAGCCAAAACCTGAAAACAAATGTTCATCAACTGGTGAATGGATAAACCACTGCGGCTCCTGC	230
chr15:61897134-61897333	rs12901247	61897233	100	C	T	PARK_eQTL	PARK_eQTL_rs12901247_ref	ACTGGCCGCTTGACGAAACCACAAAGATGGGGAAAAAACAGAACAGAAAAACTGGAAACTCTAAAGAGCGGAGCACCTCTCCTCCTCCAAAGGAATGCAGTTCCTCACCAGCAACGGAACAAAGCTGGATGGAGAATGACTTTGATGAGCTAAGAGAAGAAGGCTTCAGACGATCAAATTACTCTGAGCTACGGAAGGACATTAAAATCAAAGGCCACTGCGGCTCCTGC	230
chr15:61897134-61897333	rs12901247	61897233	100	C	T	PARK_eQTL	PARK_eQTL_rs12901247_alt	ACTGGCCGCTTGACGAAACCACAAAGATGGGGAAAAAACAGAACAGAAAAACTGGAAACTCTAAAGAGCGGAGCACCTCTCCTCCTCCAAAGGAATGCAGTTCCTCACCAGCAATGGAACAAAGCTGGATGGAGAATGACTTTGATGAGCTAAGAGAAGAAGGCTTCAGACGATCAAATTACTCTGAGCTACGGAAGGACATTAAAATCAAAGGCCACTGCGGCTCCTGC	230
chr4:41254286-41254485	rs73144347	41254385	100	A	T	PARK_eQTL	PARK_eQTL_rs73144347_ref	ACTGGCCGCTTGACGAAACCACCTCAACTGTGGTATCAACCAATGCCAACCCTGGCAGCATAAGAAATACAATGACAGTGTTCTACCTGTCCATCCAGTTAATAACCCCCAAAGAAAAGAAGATAAGTTCTGGCTGGCATAACTTGTTCTAAATGCATCCATCTTATTGTTTCTAAAAGTAAAAAATTATGAGTCCTAACATTTGGCTAATGACTCACTGCGGCTCCTGC	230
chr4:41254286-41254485	rs73144347	41254385	100	A	T	PARK_eQTL	PARK_eQTL_rs73144347_alt	ACTGGCCGCTTGACGAAACCACCTCAACTGTGGTATCAACCAATGCCAACCCTGGCAGCATAAGAAATACAATGACAGTGTTCTACCTGTCCATCCAGTTAATAACCCCCAAAGTAAAGAAGATAAGTTCTGGCTGGCATAACTTGTTCTAAATGCATCCATCTTATTGTTTCTAAAAGTAAAAAATTATGAGTCCTAACATTTGGCTAATGACTCACTGCGGCTCCTGC	230
chr12:40155807-40156006	rs1352876	40155906	100	T	C	PARK_eQTL	PARK_eQTL_rs1352876_alt	ACTGGCCGCTTGACGAAACCCCTAAAAGTTAACTTGGTGGTAGCTTGTAATTGAGAAATAGAATGTAAACCAAGGTGGTTATACTTAATGCCCTGTGCTCTTAAAACAGTATCACGCTGCCTCCTTGGAGGAATCCTTAATTCAAGTAGGAAGATTTTTCCTTATTACATCTTTGCGACTAAGTTACTGTTTTTATGACTTTAGGCAAATCAATTCACTGCGGCTCCTGC	230
chr12:40155807-40156006	rs1352876	40155906	100	T	C	PARK_eQTL	PARK_eQTL_rs1352876_ref	ACTGGCCGCTTGACGAAACCCCTAAAAGTTAACTTGGTGGTAGCTTGTAATTGAGAAATAGAATGTAAACCAAGGTGGTTATACTTAATGCCCTGTGCTCTTAAAACAGTATCATGCTGCCTCCTTGGAGGAATCCTTAATTCAAGTAGGAAGATTTTTCCTTATTACATCTTTGCGACTAAGTTACTGTTTTTATGACTTTAGGCAAATCAATTCACTGCGGCTCCTGC	230
chr2:232845904-232846103	rs4973054	232846003	100	G	C	PARK_eQTL	PARK_eQTL_rs4973054_alt	ACTGGCCGCTTGACGAAACCCGGCATGTGGAATGACAGAGCAGGACCCACAGAGAGGCTGGCAAATTTGAACAGTGGGCCAAAAGTCAAAAGATGAAATCTAAGGAGGTCAACTCCTGCACCTGCCATAGGAACTTGACTCTTTAATAGTATTACTTGTGAGAAAAGTCCAGTAATACTAAACTCAAATAGATTATTGGTGGTTGTCAAAAAGTACACTGCGGCTCCTGC	230
chr2:232845904-232846103	rs4973054	232846003	100	G	C	PARK_eQTL	PARK_eQTL_rs4973054_ref	ACTGGCCGCTTGACGAAACCCGGCATGTGGAATGACAGAGCAGGACCCACAGAGAGGCTGGCAAATTTGAACAGTGGGCCAAAAGTCAAAAGATGAAATCTAAGGAGGTCAACTGCTGCACCTGCCATAGGAACTTGACTCTTTAATAGTATTACTTGTGAGAAAAGTCCAGTAATACTAAACTCAAATAGATTATTGGTGGTTGTCAAAAAGTACACTGCGGCTCCTGC	230
chr2:95150719-95150918	rs3112221	95150818	100	T	A	PDGWAS_LD	PDGWAS_LD_rs3112221_alt	ACTGGCCGCTTGACGAAACCCTTCACTTTCTTCTTTTCCAAATGCCCATTTCCTTAAGTTTCTTCCCAGTCTTAATCTTCCAAAGGCTCTCCAGTGCCTACAGGATAAACCCTTAATCTTCCACTATAGCTCTATAATACTTTACCAGGTCCTGTCCTCTTTTTCAGCAAGTGCCTTGAGCACAGAAACTGGCTGCCTTCCTGTTTCCCATATATCACTGCGGCTCCTGC	230
chr2:95150719-95150918	rs3112221	95150818	100	T	A	PDGWAS_LD	PDGWAS_LD_rs3112221_ref	ACTGGCCGCTTGACGAAACCCTTCACTTTCTTCTTTTCCAAATGCCCATTTCCTTAAGTTTCTTCCCAGTCTTAATCTTCCAAAGGCTCTCCAGTGCCTACAGGATAAACCCTTTATCTTCCACTATAGCTCTATAATACTTTACCAGGTCCTGTCCTCTTTTTCAGCAAGTGCCTTGAGCACAGAAACTGGCTGCCTTCCTGTTTCCCATATATCACTGCGGCTCCTGC	230
chr5:103087773-103087972	rs468844	103087872	100	A	G	PDGWAS_LD	PDGWAS_LD_rs468844_ref	ACTGGCCGCTTGACGAAACCTTCAGAATATAGTCATTAAGAATGTGTCAAGATACTTCTTCTATACAACGTTTTTAATGAATAAGATATCATTAAGAATTTATATTCTAAACAAACAATTTAAATAAATTTTGGTATTTACTAACTTAAGTATTCAAGAACCTGGTTTGAAGAGTCCAACAGACTGAAAGTCTGCTTTTCAAGAGAACTATGATCCACTGCGGCTCCTGC	230
chr5:103087773-103087972	rs468844	103087872	100	A	G	PDGWAS_LD	PDGWAS_LD_rs468844_alt	ACTGGCCGCTTGACGAAACCTTCAGAATATAGTCATTAAGAATGTGTCAAGATACTTCTTCTATACAACGTTTTTAATGAATAAGATATCATTAAGAATTTATATTCTAAACAAGCAATTTAAATAAATTTTGGTATTTACTAACTTAAGTATTCAAGAACCTGGTTTGAAGAGTCCAACAGACTGAAAGTCTGCTTTTCAAGAGAACTATGATCCACTGCGGCTCCTGC	230
chr4:17968604-17968803	rs74963873	17968703	100	A	T	PDGWAS_LD	PDGWAS_LD_rs74963873_ref	ACTGGCCGCTTGACGAAACCTTTTCCATAAACAGCCAAATAGTAAATATTTCAGGTTTTGCAAGCCATACAGTCTCTTCACAACTACTTAATTCCATCATTATAGTATAAAAGCAGCCATAGTCAAGGAATGAGTGAGACTATGTCCAATAAAACTTTATTAACTGAAAAATTAAATTTGAATTTCATATAATTTTCATGAAATGTTAACTTTTTCACTGCGGCTCCTGC	230
chr4:17968604-17968803	rs74963873	17968703	100	A	T	PDGWAS_LD	PDGWAS_LD_rs74963873_alt	ACTGGCCGCTTGACGAAACCTTTTCCATAAACAGCCAAATAGTAAATATTTCAGGTTTTGCAAGCCATACAGTCTCTTCACAACTACTTAATTCCATCATTATAGTATAAAAGCTGCCATAGTCAAGGAATGAGTGAGACTATGTCCAATAAAACTTTATTAACTGAAAAATTAAATTTGAATTTCATATAATTTTCATGAAATGTTAACTTTTTCACTGCGGCTCCTGC	230
chr16:52590524-52590723	rs3104766	52590623	100	C	A	PDGWAS_LD	PDGWAS_LD_rs3104766_alt	ACTGGCCGCTTGACGAAACGACCTGTGTCAGCCTAGAGAAAGAGGAAGAGAGGAGACAGGGTTGACCCAGCGCTGGACGAGTCTGAAGATGTGCATGGGGAGAAAATAATTGAGATCATGTGACCCAAAGTCAAGTGTACTCTGGGTTTAGGTCTCAGCTGCAGTATTTATCGGACTGTGAGGATCATTTCAGCTCCCTGAGCCTCAGTTTACTACACTGCGGCTCCTGC	230
chr16:52590524-52590723	rs3104766	52590623	100	C	A	PDGWAS_LD	PDGWAS_LD_rs3104766_ref	ACTGGCCGCTTGACGAAACGACCTGTGTCAGCCTAGAGAAAGAGGAAGAGAGGAGACAGGGTTGACCCAGCGCTGGACGAGTCTGAAGATGTGCATGGGGAGAAAATAATTGAGCTCATGTGACCCAAAGTCAAGTGTACTCTGGGTTTAGGTCTCAGCTGCAGTATTTATCGGACTGTGAGGATCATTTCAGCTCCCTGAGCCTCAGTTTACTACACTGCGGCTCCTGC	230
chrX:126472891-126473090	487	NA	NA	NA	NA	Control_FANTOM	Control_FANTOM_487	ACTGGCCGCTTGACGAAACTAATCATCCCAACAATCATATTACTACCACTAACATGATTCTCCAAAAAACATATAATTTGAATCAACACAACCACTCACAGCCTAATTATTAGCACCATCCCCCTACTATTTTTTAACCAAATCAACAACAACCTATTTAGCTGCTCCCTATCCTTCTCCTCCGACCCCCTAACGACCCCCCTCCTAATACTAACCACTGCGGCTCCTGC	230
chr22:38198562-38198761	rs2899297	38198661	100	G	A	PARK_intragenic	PARK_intragenic_rs2899297_alt	ACTGGCCGCTTGACGAAACTCCGGGCTCAAGTGATCCTCCTGCCTCGGTCTCCCAAAGTGCTGAGAATACAGGTGCGAGCCACCATGCCCAGCCTGAGCTCCCACTTTTAAATAAGACATTGCACCATGGCCCTTGATCTTGACCAGAAAGGGAGCTATGTCTATGGGAAGCAGTCCCTGCAGGGTGGATAATGAGGCACTGACCCCCTTGTTCTCACTGCGGCTCCTGC	230
chr22:38198562-38198761	rs2899297	38198661	100	G	A	PARK_intragenic	PARK_intragenic_rs2899297_ref	ACTGGCCGCTTGACGAAACTCCGGGCTCAAGTGATCCTCCTGCCTCGGTCTCCCAAAGTGCTGAGAATACAGGTGCGAGCCACCATGCCCAGCCTGAGCTCCCACTTTTAAATAGGACATTGCACCATGGCCCTTGATCTTGACCAGAAAGGGAGCTATGTCTATGGGAAGCAGTCCCTGCAGGGTGGATAATGAGGCACTGACCCCCTTGTTCTCACTGCGGCTCCTGC	230
chr15:89240404-89240603	rs28726123	89240560	157	A	G	PARK_eQTL	PARK_eQTL_rs28726123_ref	ACTGGCCGCTTGACGAAACTCTACCAAACTGGAATTTCTTCCAGGTGGAGTAAACCAGTTCTCCTTAACAAACCTGTGAGCTATCCAGGTAGTACTGTGTTTGTTTCTTTTACCATCTTAACGGTTTCTAAGTGTATAGTTCAGTAAAGTCAAGTATATTCACACCGTTACACAACACATCTCCAGAACTTTTTCATCTTGCAAAACTGAGACTCCACTGCGGCTCCTGC	230
chr15:89240404-89240603	rs28726123	89240560	157	A	G	PARK_eQTL	PARK_eQTL_rs28726123_alt	ACTGGCCGCTTGACGAAACTCTACCAAACTGGAATTTCTTCCAGGTGGAGTAAACCAGTTCTCCTTAACAAACCTGTGAGCTATCCAGGTAGTACTGTGTTTGTTTCTTTTACCATCTTAACGGTTTCTAAGTGTATAGTTCAGTAAAGTCAAGTATATTCACACCGTTACGCAACACATCTCCAGAACTTTTTCATCTTGCAAAACTGAGACTCCACTGCGGCTCCTGC	230
chr15:62057219-62057418	rs10519153	62057318	100	T	A	PARK_eQTL	PARK_eQTL_rs10519153_alt	ACTGGCCGCTTGACGAAACTCTGTGAACTGTAAACCTTATCTGCTAAAGCAAATAGTTGTCAAAGAAGATTATATAGAATTTTCAATTTTTTGTAAAACTTGTCAACATCATGGATATCATAAAATGTCACCTATTTTATTAAATTAATATTCCCATTTGTTTACCCAAAAAAGTTTAAGACAAATTTCTTTAGCAATATTTTGAAAGAACAGGACACTGCGGCTCCTGC	230
chr15:62057219-62057418	rs10519153	62057318	100	T	A	PARK_eQTL	PARK_eQTL_rs10519153_ref	ACTGGCCGCTTGACGAAACTCTGTGAACTGTAAACCTTATCTGCTAAAGCAAATAGTTGTCAAAGAAGATTATATAGAATTTTCAATTTTTTGTAAAACTTGTCAACATCATGGTTATCATAAAATGTCACCTATTTTATTAAATTAATATTCCCATTTGTTTACCCAAAAAAGTTTAAGACAAATTTCTTTAGCAATATTTTGAAAGAACAGGACACTGCGGCTCCTGC	230
chr5:103134240-103134439	rs32849	103134339	100	C	T	PDGWAS_LD	PDGWAS_LD_rs32849_ref	ACTGGCCGCTTGACGAAACTGAAATATCACTTCAGCTTAAGTATTATGTCATTGTAAATTCCACTAATCAAAATTATTGCTGAGGGTACATCTGAAAATTGATAGCCTAAGAATCTGTGAATTAAGTGAATTTCCCACTAAGAACTATTAATTGAAAAGATGTGCTCTCAGTTGTAAATGTATTCATATTTAATCATCACTTGTTACCAAAATATCACTGCGGCTCCTGC	230
chr5:103134240-103134439	rs32849	103134339	100	C	T	PDGWAS_LD	PDGWAS_LD_rs32849_alt	ACTGGCCGCTTGACGAAACTGAAATATCACTTCAGCTTAAGTATTATGTCATTGTAAATTCCACTAATCAAAATTATTGCTGAGGGTACATCTGAAAATTGATAGCCTAAGAATTTGTGAATTAAGTGAATTTCCCACTAAGAACTATTAATTGAAAAGATGTGCTCTCAGTTGTAAATGTATTCATATTTAATCATCACTTGTTACCAAAATATCACTGCGGCTCCTGC	230
chr17:78427794-78427993	rs2672904	78427962	169	G	A	PDGWAS_LD	PDGWAS_LD_rs2672904_alt	ACTGGCCGCTTGACGAAACTGTCTCTACCACAAATACAAAATTAGCCAGGTGTGGTGGCAGGCGCCTGTAATCCCAGCCTGGGAGGCTGAGCCAGGAGAATCGCTTGAACCTGGGAGGCGGAGGTTGCAGTGAGCCGAGATCGTGCCATTGCACTCCAGCCTGGGCAACGAGAGCAAAACTCCATCTCAAAAAAAAAAAAAAAAAAAAAAGTGGACACTGCGGCTCCTGC	230
chr17:78427794-78427993	rs2672904	78427962	169	G	A	PDGWAS_LD	PDGWAS_LD_rs2672904_ref	ACTGGCCGCTTGACGAAACTGTCTCTACCACAAATACAAAATTAGCCAGGTGTGGTGGCAGGCGCCTGTAATCCCAGCCTGGGAGGCTGAGCCAGGAGAATCGCTTGAACCTGGGAGGCGGAGGTTGCAGTGAGCCGAGATCGTGCCATTGCACTCCAGCCTGGGCAACGAGAGCAAAACTCCGTCTCAAAAAAAAAAAAAAAAAAAAAAGTGGACACTGCGGCTCCTGC	230
chr8:39996821-39997020	rs62511373	39996920	100	G	T	PARK_eQTL	PARK_eQTL_rs62511373_ref	ACTGGCCGCTTGACGAAACTTAAATGAATTCCAACACTCTTAATAATGTAACTCAAAAACAAGTCTAGTGTTAACAAAAGCTCCAATAACTAAAACTACATTAACAGGCACAATGAACATTGTAAACGCCGCTAATTGGCACCAAGTTTAATAGGGCAGACAATATTTTCTTCTGCATTCACACTTACTCAGTTACACTGTTGAAAAATGCTGCTCACTGCGGCTCCTGC	230
chr8:39996821-39997020	rs62511373	39996920	100	G	T	PARK_eQTL	PARK_eQTL_rs62511373_alt	ACTGGCCGCTTGACGAAACTTAAATGAATTCCAACACTCTTAATAATGTAACTCAAAAACAAGTCTAGTGTTAACAAAAGCTCCAATAACTAAAACTACATTAACAGGCACAATTAACATTGTAAACGCCGCTAATTGGCACCAAGTTTAATAGGGCAGACAATATTTTCTTCTGCATTCACACTTACTCAGTTACACTGTTGAAAAATGCTGCTCACTGCGGCTCCTGC	230
chr18:51249299-51249498	rs62092946	51249398	100	G	A	PDGWAS_LD	PDGWAS_LD_rs62092946_alt	ACTGGCCGCTTGACGAAACTTGAGGTTTTTGGAAAACGAAGAAAAATATTTTTCAATAGAAGGTTTATTTTGTAACATCCAGCACCAGCAATTTCTTTGGCTGAAAACAGGGTCAGTTTTCAAGGATGTGGTGTAGGGAGGGACACAGTGTGGTGCAATGGGCTTGGGGTCTGTCTTAATCTGTTTGGGCTGCTACAACAAAATACCATAGACTGCACTGCGGCTCCTGC	230
chr18:51249299-51249498	rs62092946	51249398	100	G	A	PDGWAS_LD	PDGWAS_LD_rs62092946_ref	ACTGGCCGCTTGACGAAACTTGAGGTTTTTGGAAAACGAAGAAAAATATTTTTCAATAGAAGGTTTATTTTGTAACATCCAGCACCAGCAATTTCTTTGGCTGAAAACAGGGTCGGTTTTCAAGGATGTGGTGTAGGGAGGGACACAGTGTGGTGCAATGGGCTTGGGGTCTGTCTTAATCTGTTTGGGCTGCTACAACAAAATACCATAGACTGCACTGCGGCTCCTGC	230
chr5:173946846-173947045	rs56163845	173946945	NA	NA	NA	random	random_151	ACTGGCCGCTTGACGAAACTTGCTAACCATTGGCGCCCATATGTTGTTGGTTCACGGTCCCTTTACACCTGGCTGAATCACGCTCATGTTAAATCGATGTACATCATAAGCTTCCACCTATAGACAAACCACTAGTCTTAAGTCAAAAGCCTCCTAACGGTTAGCGCTCCAAATACCAAGGGACTCTTAATCAGTTCAACAAAAACTGACTAGACCACTGCGGCTCCTGC	230
chr6:161566962-161567161	rs941464	161567061	100	G	C	PARK_eQTL	PARK_eQTL_rs941464_alt	ACTGGCCGCTTGACGAAACTTTCCCTGACCACCTTATATAAAATTTCACCTCTTCCTCCAGTATTCACTGTCCTTGTTTTTTTTTTTTTTTTGTGTGTGTGTGTGTGTGTGTGACAGAGGGTCACTCTGTAACAAAGACTAGACTGCAGTGGCACAATCTTGGCTCACTGCAACCTCCACCTCCTGGGTTCAAATGCTTCCCATGCCTCAGCCTCCACTGCGGCTCCTGC	230
chr6:161566962-161567161	rs941464	161567061	100	G	C	PARK_eQTL	PARK_eQTL_rs941464_ref	ACTGGCCGCTTGACGAAACTTTCCCTGACCACCTTATATAAAATTTCACCTCTTCCTCCAGTATTCACTGTCCTTGTTTTTTTTTTTTTTTTGTGTGTGTGTGTGTGTGTGTGAGAGAGGGTCACTCTGTAACAAAGACTAGACTGCAGTGGCACAATCTTGGCTCACTGCAACCTCCACCTCCTGGGTTCAAATGCTTCCCATGCCTCAGCCTCCACTGCGGCTCCTGC	230
chr21:37453117-37453316	rs9981091	37453216	100	T	A	PDGWAS_LD	PDGWAS_LD_rs9981091_alt	ACTGGCCGCTTGACGAAAGAAAAAAGTACAAAGCAACAGTAAAATTAAACTTAAATATATTTTAATTTACCTGGTGTTTCCAAAACCTATTATTTCAATTTATAATAAAAAAAAATGAGGTATTTTACATTTTATGTTGCTAAGTCCTTAATCTTGTTTTTTCCATTTATAGCACATCTTAATTCTTTGTAGCTACATTTCAAGTATTCAGTAGCCACTGCGGCTCCTGC	230
chr21:37453117-37453316	rs9981091	37453216	100	T	A	PDGWAS_LD	PDGWAS_LD_rs9981091_ref	ACTGGCCGCTTGACGAAAGAAAAAAGTACAAAGCAACAGTAAAATTAAACTTAAATATATTTTAATTTACCTGGTGTTTCCAAAACCTATTATTTCAATTTATAATAAAAAAAATTGAGGTATTTTACATTTTATGTTGCTAAGTCCTTAATCTTGTTTTTTCCATTTATAGCACATCTTAATTCTTTGTAGCTACATTTCAAGTATTCAGTAGCCACTGCGGCTCCTGC	230
chr12:40251356-40251555	rs7955902	40251455	100	C	A	PARK_eQTL	PARK_eQTL_rs7955902_alt	ACTGGCCGCTTGACGAAAGAACAAGCACGTGCAGGTAGGACTCTCATAAATATTAGAGTTATTCAAAATTATGTTTTCCAGTCATTTATATTTTGACAGATTTCTTTTTTCTCCACTAATCCAGGAGGCCGCATGCTGGGCACTAAATAATCTCCTTATGTACCAAAACAGTTTACATGAGAAGATTGGAGATGAAGATGGCCAGTTAGTAGTTTCACTGCGGCTCCTGC	230
chr12:40251356-40251555	rs7955902	40251455	100	C	A	PARK_eQTL	PARK_eQTL_rs7955902_ref	ACTGGCCGCTTGACGAAAGAACAAGCACGTGCAGGTAGGACTCTCATAAATATTAGAGTTATTCAAAATTATGTTTTCCAGTCATTTATATTTTGACAGATTTCTTTTTTCTCCCCTAATCCAGGAGGCCGCATGCTGGGCACTAAATAATCTCCTTATGTACCAAAACAGTTTACATGAGAAGATTGGAGATGAAGATGGCCAGTTAGTAGTTTCACTGCGGCTCCTGC	230
chr4:89813711-89813910	rs748849	89813810	100	G	A	PARK_intragenic	PARK_intragenic_rs748849_alt	ACTGGCCGCTTGACGAAAGAATGGATTCTGATATGGGATGCTGAGTCCTGATAATCTCTCTAAATGTCTTTCATCTAGGACCTGCAATCAGCCATTATTAAGAAAAAGAGAAAAAGATTGCAGGGGACAGTTCCAATTAACCTGTGGCATCCCAAATCTGTGTTTTACTGAACACCTAGAACTATTCTCCATGGGTTTGGCGTCAAAGAGGCATTCACTGCGGCTCCTGC	230
chr4:89813711-89813910	rs748849	89813810	100	G	A	PARK_intragenic	PARK_intragenic_rs748849_ref	ACTGGCCGCTTGACGAAAGAATGGATTCTGATATGGGATGCTGAGTCCTGATAATCTCTCTAAATGTCTTTCATCTAGGACCTGCAATCAGCCATTATTAAGAAAAAGAGAAAAGGATTGCAGGGGACAGTTCCAATTAACCTGTGGCATCCCAAATCTGTGTTTTACTGAACACCTAGAACTATTCTCCATGGGTTTGGCGTCAAAGAGGCATTCACTGCGGCTCCTGC	230
chr6:30148284-30148483	rs1573298	30148383	100	G	C	PDGWAS_LD	PDGWAS_LD_rs1573298_alt	ACTGGCCGCTTGACGAAAGACAGCCTCCCTTCATGATCCTCACCTCTTGGAATTCATGCCCTTGTTTGGTCCCCTCCCCTTGAGTGTAAGTGGGATCTGTGACTTGCTTCTAATCAATGGAATAAGGCAAAGGTGATAGGGTGTCACTCTGGCAACTGTGTTGCATTGTATAGAACTCCTCCTTGCTGGCCCACCCTTTTAGAGCCCCTCCTAGGCACTGCGGCTCCTGC	230
chr6:30148284-30148483	rs1573298	30148383	100	G	C	PDGWAS_LD	PDGWAS_LD_rs1573298_ref	ACTGGCCGCTTGACGAAAGACAGCCTCCCTTCATGATCCTCACCTCTTGGAATTCATGCCCTTGTTTGGTCCCCTCCCCTTGAGTGTAAGTGGGATCTGTGACTTGCTTCTAATGAATGGAATAAGGCAAAGGTGATAGGGTGTCACTCTGGCAACTGTGTTGCATTGTATAGAACTCCTCCTTGCTGGCCCACCCTTTTAGAGCCCCTCCTAGGCACTGCGGCTCCTGC	230
chr12:40326103-40326302	rs10878377	40326202	100	T	C	PARK_intragenic	PARK_intragenic_rs10878377_alt	ACTGGCCGCTTGACGAAAGACATGACAATCCATACTCCATATTAATGCAGCGGCGATTCTCAAATAGAGAAGGGCTTTAAAAAATTAGAAATCTCTGCCGGGCGCAGTGGCTCACGCCTGTAATCTCAACACTTTGGGAGGCCGAGATGGGCGGATCATGAGGTCAGGAGATCGAGACCATCCTGGCTAACACGGTGAAACCCCATCTCTACTAACACTGCGGCTCCTGC	230
chr12:40326103-40326302	rs10878377	40326202	100	T	C	PARK_intragenic	PARK_intragenic_rs10878377_ref	ACTGGCCGCTTGACGAAAGACATGACAATCCATACTCCATATTAATGCAGCGGCGATTCTCAAATAGAGAAGGGCTTTAAAAAATTAGAAATCTCTGCCGGGCGCAGTGGCTCATGCCTGTAATCTCAACACTTTGGGAGGCCGAGATGGGCGGATCATGAGGTCAGGAGATCGAGACCATCCTGGCTAACACGGTGAAACCCCATCTCTACTAACACTGCGGCTCCTGC	230
chr2:232750536-232750735	rs12474040	232750635	100	T	G	PARK_eQTL	PARK_eQTL_rs12474040_alt	ACTGGCCGCTTGACGAAAGACTTCCCTGAAGATTTGGAAAAATTTTTTCCCATCGTTTTTGTTTGCATTTCTTTGCCTGTAGCAGTAAACAGTTGTTTTTCAGATGTTTATTCAGCATTTATATTTCTGTTAATTTTTTTCTTGCCTTTGCCAATTTTTCTTTTGGGATATTCATCTTTTCCTTGTTGATTTATGCTATTTATATGAGCTCTGTGCACTGCGGCTCCTGC	230
chr2:232750536-232750735	rs12474040	232750635	100	T	G	PARK_eQTL	PARK_eQTL_rs12474040_ref	ACTGGCCGCTTGACGAAAGACTTCCCTGAAGATTTGGAAAAATTTTTTCCCATCGTTTTTGTTTGCATTTCTTTGCCTGTAGCAGTAAACAGTTGTTTTTCAGATGTTTATTCATCATTTATATTTCTGTTAATTTTTTTCTTGCCTTTGCCAATTTTTCTTTTGGGATATTCATCTTTTCCTTGTTGATTTATGCTATTTATATGAGCTCTGTGCACTGCGGCTCCTGC	230
chr1:65408365-65408564	rs2274437	65408464	100	T	A	PARK_intragenic	PARK_intragenic_rs2274437_alt	ACTGGCCGCTTGACGAAAGAGAAGGTACAGTGGAAATGGAATTGGATTTGGCTTCATGATCCAGCCTCCAGTTTTAACCTTGCCACATATATGATTCTGGACAGGTTCATTTTCATCATCTGTAGAATGGATGCAACAGTCTCTTACCCTACTCACAGGGTAAGCAAGCATGAGGGTTAAGGACTGAATGCATATTAAAAACACCTTGAAGACTCCACTGCGGCTCCTGC	230
chr1:65408365-65408564	rs2274437	65408464	100	T	A	PARK_intragenic	PARK_intragenic_rs2274437_ref	ACTGGCCGCTTGACGAAAGAGAAGGTACAGTGGAAATGGAATTGGATTTGGCTTCATGATCCAGCCTCCAGTTTTAACCTTGCCACATATATGATTCTGGACAGGTTCATTTTCTTCATCTGTAGAATGGATGCAACAGTCTCTTACCCTACTCACAGGGTAAGCAAGCATGAGGGTTAAGGACTGAATGCATATTAAAAACACCTTGAAGACTCCACTGCGGCTCCTGC	230
chr4:18004330-18004529	rs6828122	18004429	100	A	G	PDGWAS_LD	PDGWAS_LD_rs6828122_ref	ACTGGCCGCTTGACGAAAGAGGTTTATCAGACTTACAGTTCCATGTGGCTGGGGAAGCCTCACAGTCATGGCAGAAGGTGTAAGGCACATCTCAGAAGGTGGCAGACAAGAGAAAAGTGCTTGTGCAGGGAAACATCCCTTTTTTAAAACCGTCCGATCTCATGAAACTCATTCACTATCATGAGAACAGAGCAGGAAAGACCCACTCCCATAATCACTGCGGCTCCTGC	230
chr4:18004330-18004529	rs6828122	18004429	100	A	G	PDGWAS_LD	PDGWAS_LD_rs6828122_alt	ACTGGCCGCTTGACGAAAGAGGTTTATCAGACTTACAGTTCCATGTGGCTGGGGAAGCCTCACAGTCATGGCAGAAGGTGTAAGGCACATCTCAGAAGGTGGCAGACAAGAGAAGAGTGCTTGTGCAGGGAAACATCCCTTTTTTAAAACCGTCCGATCTCATGAAACTCATTCACTATCATGAGAACAGAGCAGGAAAGACCCACTCCCATAATCACTGCGGCTCCTGC	230
chr5:103092436-103092635	rs34804	103092535	100	G	A	PDGWAS_LD	PDGWAS_LD_rs34804_alt	ACTGGCCGCTTGACGAAAGATAAAGGTTTCAGACTACTTAATTTTCTTATTTTAAAGAGAAGTGACTAAACTAATCCTATATATGGTTTGATAATCCTCAAACTATTAGAATGTACTGCCATACTAGTATATCCTTTCTCAAGATAAAATAATAACTATAACTTGATACTAAATCACTGTCATTATAATAACTAATACTGTCAACAGATAACTGACACTGCGGCTCCTGC	230
chr5:103092436-103092635	rs34804	103092535	100	G	A	PDGWAS_LD	PDGWAS_LD_rs34804_ref	ACTGGCCGCTTGACGAAAGATAAAGGTTTCAGACTACTTAATTTTCTTATTTTAAAGAGAAGTGACTAAACTAATCCTATATATGGTTTGATAATCCTCAAACTATTAGAATGTGCTGCCATACTAGTATATCCTTTCTCAAGATAAAATAATAACTATAACTTGATACTAAATCACTGTCATTATAATAACTAATACTGTCAACAGATAACTGACACTGCGGCTCCTGC	230
chr15:61883338-61883537	rs12915825	61883437	100	A	G	PARK_intragenic	PARK_intragenic_rs12915825_ref	ACTGGCCGCTTGACGAAAGATAATTCTAAACAAACTCTGTTTTGCAATCAATAATTGAGAGCTTAGTCACGTCTGACATGAATTATATAGTTTTTTATCATTTAAGTATGGCCAAAATTGGTGGGGGTGCTGGGGAATGTAACTGGTGACAGTGCTAACCAAACCATCAGGCAACAATGACAAAGAGTAACTAAACTGCATGATTAAACTAGAGCCACTGCGGCTCCTGC	230
chr15:61883338-61883537	rs12915825	61883437	100	A	G	PARK_intragenic	PARK_intragenic_rs12915825_alt	ACTGGCCGCTTGACGAAAGATAATTCTAAACAAACTCTGTTTTGCAATCAATAATTGAGAGCTTAGTCACGTCTGACATGAATTATATAGTTTTTTATCATTTAAGTATGGCCAGAATTGGTGGGGGTGCTGGGGAATGTAACTGGTGACAGTGCTAACCAAACCATCAGGCAACAATGACAAAGAGTAACTAAACTGCATGATTAAACTAGAGCCACTGCGGCTCCTGC	230
chr3:155266561-155266760	rs2315040	155266660	100	C	G	PARK_eQTL	PARK_eQTL_rs2315040_ref	ACTGGCCGCTTGACGAAAGATATCACCTTACTCCTACAGGAATTGCTGTTATTCAAAAGCCAACAAACAATAGATAAGTATATATATCGGTGTGGATGTGGTAAAAAAGGACCACTTTGTACACTGCTGGTGAAAATGTAAATTAGTACAACCTCTATGGAAAACAGTATGGAGATGTCTTAAAGAACTAAAAGTAGATCTACCATTTGATCCAGCACTGCGGCTCCTGC	230
chr3:155266561-155266760	rs2315040	155266660	100	C	G	PARK_eQTL	PARK_eQTL_rs2315040_alt	ACTGGCCGCTTGACGAAAGATATCACCTTACTCCTACAGGAATTGCTGTTATTCAAAAGCCAACAAACAATAGATAAGTATATATATCGGTGTGGATGTGGTAAAAAAGGACCAGTTTGTACACTGCTGGTGAAAATGTAAATTAGTACAACCTCTATGGAAAACAGTATGGAGATGTCTTAAAGAACTAAAAGTAGATCTACCATTTGATCCAGCACTGCGGCTCCTGC	230
chr1:155234731-155234930	rs375776699	155234830	100	A	G	GBA	GBA_rs375776699_ref	ACTGGCCGCTTGACGAAAGCAAGCAGCACACAGCGCATGTTCACATAAGCATGGGGGCTGGGGGGACACTGGGGCTTACTGATCTTTTTCTAGGGGCCTCCAGCCCCTGGCACCACCTAGAGGGGAAAGTGAGTCACCCAAACCATTGCCCCTGGGCTTACGTCGCTGTAAGCTCACACTGGCCCTGCTGTGCCCTCTTTAGTCACAGACAGCGTCACTGCGGCTCCTGC	230
chr1:155234731-155234930	rs375776699	155234830	100	A	G	GBA	GBA_rs375776699_alt	ACTGGCCGCTTGACGAAAGCAAGCAGCACACAGCGCATGTTCACATAAGCATGGGGGCTGGGGGGACACTGGGGCTTACTGATCTTTTTCTAGGGGCCTCCAGCCCCTGGCACCGCCTAGAGGGGAAAGTGAGTCACCCAAACCATTGCCCCTGGGCTTACGTCGCTGTAAGCTCACACTGGCCCTGCTGTGCCCTCTTTAGTCACAGACAGCGTCACTGCGGCTCCTGC	230
chr7:23292685-23292884	rs466225	23292784	100	G	T	PDGWAS_LD	PDGWAS_LD_rs466225_ref	ACTGGCCGCTTGACGAAAGCAGAAGTTTTACTGGATTGTCAGCAGAGCTGATCAAAAGAAATCGGAGGCCCTTTAGAAATCAGGTTTTGGCAGAAAGAAAACAACCCAAGGTCTGGTCTTATGACATAGTGGGGAGTGAGGCCGTGTCGCACCTGTGAATCAATACTTAATATCACAGTTCAGCTCTGGGGACAAAACACTTCACAGGCTGTGGTCACTGCGGCTCCTGC	230
chr7:23292685-23292884	rs466225	23292784	100	G	T	PDGWAS_LD	PDGWAS_LD_rs466225_alt	ACTGGCCGCTTGACGAAAGCAGAAGTTTTACTGGATTGTCAGCAGAGCTGATCAAAAGAAATCGGAGGCCCTTTAGAAATCAGGTTTTGGCAGAAAGAAAACAACCCAAGGTCTTGTCTTATGACATAGTGGGGAGTGAGGCCGTGTCGCACCTGTGAATCAATACTTAATATCACAGTTCAGCTCTGGGGACAAAACACTTCACAGGCTGTGGTCACTGCGGCTCCTGC	230
chr3:161366159-161366358	rs35100811	161366258	100	A	C	PDGWAS_LD	PDGWAS_LD_rs35100811_ref	ACTGGCCGCTTGACGAAAGCTAGAGGAAGAGACCAAAAGCAAACTAATTCTCTGGAAGACTACAAGAATCCAGGACAAAGCTAGAGGAAGAGGCCAAAAGTAAACTGAAAGCCCAGGCTGATGATTTCTTTGAGCAATTTTTGTTATTATAATGCAGTGATTTACATAGGTTGTAATTCGCGAGAGCAGGTGTTGGGTTCTGTCTTCCTTATGCTCACTGCGGCTCCTGC	230
chr3:161366159-161366358	rs35100811	161366258	100	A	C	PDGWAS_LD	PDGWAS_LD_rs35100811_alt	ACTGGCCGCTTGACGAAAGCTAGAGGAAGAGACCAAAAGCAAACTAATTCTCTGGAAGACTACAAGAATCCAGGACAAAGCTAGAGGAAGAGGCCAAAAGTAAACTGAAAGCCCCGGCTGATGATTTCTTTGAGCAATTTTTGTTATTATAATGCAGTGATTTACATAGGTTGTAATTCGCGAGAGCAGGTGTTGGGTTCTGTCTTCCTTATGCTCACTGCGGCTCCTGC	230
chr13:85946444-85946643	rs1112709	85946543	100	C	T	PARK_eQTL	PARK_eQTL_rs1112709_ref	ACTGGCCGCTTGACGAAAGCTCAGTTGCATAAAAGCTTGGTGGCCCATGGTTAAGTATTCTGTGTCTAATAAGGCCCAGTAGCAAGCCAAAACTCTTTCTTAAAGGCAAATAATCATCCACAGAAGGTGGCATGACTTTGTCAAAATCCTAAGGATATGTACTGTGATTCAAATATCGGAACATGCCAAAGGTTTTAAATAGCATAACTTTCTGTCACTGCGGCTCCTGC	230
chr13:85946444-85946643	rs1112709	85946543	100	C	T	PARK_eQTL	PARK_eQTL_rs1112709_alt	ACTGGCCGCTTGACGAAAGCTCAGTTGCATAAAAGCTTGGTGGCCCATGGTTAAGTATTCTGTGTCTAATAAGGCCCAGTAGCAAGCCAAAACTCTTTCTTAAAGGCAAATAATTATCCACAGAAGGTGGCATGACTTTGTCAAAATCCTAAGGATATGTACTGTGATTCAAATATCGGAACATGCCAAAGGTTTTAAATAGCATAACTTTCTGTCACTGCGGCTCCTGC	230
chr5:102988594-102988793	rs72785712	102988693	100	A	G	PDGWAS_LD	PDGWAS_LD_rs72785712_ref	ACTGGCCGCTTGACGAAAGGAAAGGGAAAGGGAGGAAAGGAAAGGAAAGGGAAAAAAAAGAAGGAAAGGAAAGGGAAGGGGAGGAAAGGAAAGGAAAGGGAAAAGAAAGAAGGAAAGAAAGAGAAAGAGAAAGAAAGAAAAGAAAAAAGGGAAGGAAGGGAAGGAAGGAAAGATGATGCTTCAGCAAAGGTTGAACTAATCTGGGCATCCTATTGCACTGCGGCTCCTGC	230
chr5:102988594-102988793	rs72785712	102988693	100	A	G	PDGWAS_LD	PDGWAS_LD_rs72785712_alt	ACTGGCCGCTTGACGAAAGGAAAGGGAAAGGGAGGAAAGGAAAGGAAAGGGAAAAAAAAGAAGGAAAGGAAAGGGAAGGGGAGGAAAGGAAAGGAAAGGGAAAAGAAAGAAGGAGAGAAAGAGAAAGAGAAAGAAAGAAAAGAAAAAAGGGAAGGAAGGGAAGGAAGGAAAGATGATGCTTCAGCAAAGGTTGAACTAATCTGGGCATCCTATTGCACTGCGGCTCCTGC	230
chr2:95284198-95284397	rs2320339	95284297	100	A	C	PDGWAS_LD	PDGWAS_LD_rs2320339_ref	ACTGGCCGCTTGACGAAAGGAATACCTGAGGCTGGGGCATGGTGGCTCATGCCTGTAATCCCAGTACTTTGGGAAGCTGAGGTGGAAGGATTACTTGAGCCTAGGAGTTCAAGAACAGCCTGGGCAACATGGGGAGACCCTCCTCTACAATTTTTTTTAAAAGCCAGGTGTGGTTTCTTGCACCTGTAGTCCCAGCTACTCGAGAGGCTGAGGTGCACTGCGGCTCCTGC	230
chr2:95284198-95284397	rs2320339	95284297	100	A	C	PDGWAS_LD	PDGWAS_LD_rs2320339_alt	ACTGGCCGCTTGACGAAAGGAATACCTGAGGCTGGGGCATGGTGGCTCATGCCTGTAATCCCAGTACTTTGGGAAGCTGAGGTGGAAGGATTACTTGAGCCTAGGAGTTCAAGACCAGCCTGGGCAACATGGGGAGACCCTCCTCTACAATTTTTTTTAAAAGCCAGGTGTGGTTTCTTGCACCTGTAGTCCCAGCTACTCGAGAGGCTGAGGTGCACTGCGGCTCCTGC	230
chr17:46716038-46716237	rs199439	46716137	100	A	G	PDGWAS_LD	PDGWAS_LD_rs199439_ref	ACTGGCCGCTTGACGAAAGGAATGAAGCATAGGTTTCTTAGAAATATATTAGAAATATTACAAAATATTTCCCTGCAAATAGTTTTCACATTGTTACCTAATGATAGGTTGACAAAAGCCTGAGGGGTCAAACCAGTCTAAAGATGCTAAGTCTTCCAGGTTGTTTTTGAAAATGAAATGTAAATGTCATTCTTTAGTATAAGTTCTAGTCTACCCACTGCGGCTCCTGC	230
chr17:46716038-46716237	rs199439	46716137	100	A	G	PDGWAS_LD	PDGWAS_LD_rs199439_alt	ACTGGCCGCTTGACGAAAGGAATGAAGCATAGGTTTCTTAGAAATATATTAGAAATATTACAAAATATTTCCCTGCAAATAGTTTTCACATTGTTACCTAATGATAGGTTGACAGAAGCCTGAGGGGTCAAACCAGTCTAAAGATGCTAAGTCTTCCAGGTTGTTTTTGAAAATGAAATGTAAATGTCATTCTTTAGTATAAGTTCTAGTCTACCCACTGCGGCTCCTGC	230
chr4:15735626-15735825	rs4698412	15735725	100	G	A	PD	PD_rs4698412_alt	ACTGGCCGCTTGACGAAAGGACCCAACCAACCAACTTCCAATTCATAATTCATGGTTTGTCTCAGGACCGTCTGGCTCCTTAGGCCAATCCCATGGGAGCCCCAGCCAAGGGGCATCTCTTAGACCAAGCTTGGAAAACACAGTGTCTGCTGCCTTCATGTTGCCTGGGTTACCAGGCGACTTAGCCACTCACAGCACAGTGACCTGCGACTCAACACTGCGGCTCCTGC	230
chr4:15735626-15735825	rs4698412	15735725	100	G	A	PD	PD_rs4698412_ref	ACTGGCCGCTTGACGAAAGGACCCAACCAACCAACTTCCAATTCATAATTCATGGTTTGTCTCAGGACCGTCTGGCTCCTTAGGCCAATCCCATGGGAGCCCCAGCCAAGGGGCGTCTCTTAGACCAAGCTTGGAAAACACAGTGTCTGCTGCCTTCATGTTGCCTGGGTTACCAGGCGACTTAGCCACTCACAGCACAGTGACCTGCGACTCAACACTGCGGCTCCTGC	230
chr15:61954919-61955118	rs12593860	61955018	100	T	C	PARK_eQTL	PARK_eQTL_rs12593860_alt	ACTGGCCGCTTGACGAAAGGAGCAAAACCAGGGAATGATAACACATGATAGGTTTTGCAAACAGAATGGAGTTTGATATGGTTGAATCATAAGGGGGACAACAAGAGGTAATACCACAAAAGAAAAAAGGGAGTGGGAGGTCAGGGCCTCTTATGCCATATTAATAAACAAAGGTAAAGCTATATAATTATGATGCTGTGTTTCTGAAATTCGTACACTGCGGCTCCTGC	230
chr15:61954919-61955118	rs12593860	61955018	100	T	C	PARK_eQTL	PARK_eQTL_rs12593860_ref	ACTGGCCGCTTGACGAAAGGAGCAAAACCAGGGAATGATAACACATGATAGGTTTTGCAAACAGAATGGAGTTTGATATGGTTGAATCATAAGGGGGACAACAAGAGGTAATACTACAAAAGAAAAAAGGGAGTGGGAGGTCAGGGCCTCTTATGCCATATTAATAAACAAAGGTAAAGCTATATAATTATGATGCTGTGTTTCTGAAATTCGTACACTGCGGCTCCTGC	230
chr4:41259384-41259583	rs2060915	41259483	100	T	C	PARK_eQTL	PARK_eQTL_rs2060915_alt	ACTGGCCGCTTGACGAAAGGATGGTGCTATCCCATTTTAACATTTCATCTAATTAGCCTAGAAAATGAAAAACACTTACTGGTCAATGAATACTAAGTTGAGGATCCAGTTAGACAGAAGCGAAAAAGTTCTGCTAGTTGGAGTTTAAGTTGATCTTCTGGGGTAAGAGATCTTACTCTTCTATTAGTACCAGAGAGCAAGCTTAAACTTCAGTTCACTGCGGCTCCTGC	230
chr4:41259384-41259583	rs2060915	41259483	100	T	C	PARK_eQTL	PARK_eQTL_rs2060915_ref	ACTGGCCGCTTGACGAAAGGATGGTGCTATCCCATTTTAACATTTCATCTAATTAGCCTAGAAAATGAAAAACACTTACTGGTCAATGAATACTAAGTTGAGGATCCAGTTAGATAGAAGCGAAAAAGTTCTGCTAGTTGGAGTTTAAGTTGATCTTCTGGGGTAAGAGATCTTACTCTTCTATTAGTACCAGAGAGCAAGCTTAAACTTCAGTTCACTGCGGCTCCTGC	230
chr14:54869967-54870166	rs2183081	54870033	67	A	G	PDGWAS_LD	PDGWAS_LD_rs2183081_ref	ACTGGCCGCTTGACGAAAGGCAAAACTATAGTGATAGAAGGCAGACAGGTGGTTTACCAGGGCCAGAGAGGTAGGAGAGAGAACTTCACTGCAAAAGGAAAGAAAGAAACTTTTTTGGGTGATGGAAATAGTTCCTATCTTCACTGTATGGGTGGCTATATAACTGCATACGTTTGTTAAAATTCACATTGTACATGTAAAGTAGGTAAATTTTACACTGCGGCTCCTGC	230
chr14:54869967-54870166	rs2183081	54870033	67	A	G	PDGWAS_LD	PDGWAS_LD_rs2183081_alt	ACTGGCCGCTTGACGAAAGGCAAAACTATAGTGATAGAAGGCAGACAGGTGGTTTACCAGGGCCAGAGAGGTAGGAGAGAGGACTTCACTGCAAAAGGAAAGAAAGAAACTTTTTTGGGTGATGGAAATAGTTCCTATCTTCACTGTATGGGTGGCTATATAACTGCATACGTTTGTTAAAATTCACATTGTACATGTAAAGTAGGTAAATTTTACACTGCGGCTCCTGC	230
chr11:10537131-10537330	rs7938782	10537230	100	A	G	PD	PD_rs7938782_ref	ACTGGCCGCTTGACGAAAGGCAGATTTCAGTTGATGATAAGCATGTCGCACCATCCAGAAGTGGAAATGGCTGCTACATGTGAGCTCCCTCTCATTGGAAGTATGGAAGTGTTTAGGTAAAGATTAGAAGTACATCTAATAAGTGTTACAGGGATTTTTACCTGGGTGGGAAGTGGAGTAGGTGACCTTTAACCTAACATTTTATTCCCAAAATGCACTGCGGCTCCTGC	230
chr11:10537131-10537330	rs7938782	10537230	100	A	G	PD	PD_rs7938782_alt	ACTGGCCGCTTGACGAAAGGCAGATTTCAGTTGATGATAAGCATGTCGCACCATCCAGAAGTGGAAATGGCTGCTACATGTGAGCTCCCTCTCATTGGAAGTATGGAAGTGTTTGGGTAAAGATTAGAAGTACATCTAATAAGTGTTACAGGGATTTTTACCTGGGTGGGAAGTGGAGTAGGTGACCTTTAACCTAACATTTTATTCCCAAAATGCACTGCGGCTCCTGC	230
chr2:232870884-232871083	rs2592117	232870983	100	C	T	PARK_eQTL	PARK_eQTL_rs2592117_ref	ACTGGCCGCTTGACGAAAGGCTCCAGAGAGGGAGAGAATACAAGGCCCAAGATCCCTCTGCAAAACGGTGTGGACCTCTGGACTGAGATCAGAGTGGCGGAGTCTGGGGTCCCACGAGAGGGAGGCCTCTGGCAGGCTCCCAAGGGCCCTGTGGAGAGGGGAAGACTGGCCCAGGCTGGCTTCAGAGCCTGAGAGACAAAGGGCGCAGACGGGTTCACTGCGGCTCCTGC	230
chr2:232870884-232871083	rs2592117	232870983	100	C	T	PARK_eQTL	PARK_eQTL_rs2592117_alt	ACTGGCCGCTTGACGAAAGGCTCCAGAGAGGGAGAGAATACAAGGCCCAAGATCCCTCTGCAAAACGGTGTGGACCTCTGGACTGAGATCAGAGTGGCGGAGTCTGGGGTCCCATGAGAGGGAGGCCTCTGGCAGGCTCCCAAGGGCCCTGTGGAGAGGGGAAGACTGGCCCAGGCTGGCTTCAGAGCCTGAGAGACAAAGGGCGCAGACGGGTTCACTGCGGCTCCTGC	230
chr6:30145541-30145740	rs3815085	30145640	100	C	T	PDGWAS_LD	PDGWAS_LD_rs3815085_ref	ACTGGCCGCTTGACGAAAGGGCTCTATCTTGTCACTCATCCCAGTGAGGACCAGGCAGCAGAGGTAGCAGAGGGTTGCCATTTCCTCTTTAAGGCAATTCCCTCCAGACTGGCTCCATGTGTTACTGTAAAATAGTAAGAAGTGCTAGAAGACTGTCATATAACTTTTGTATGTTGAGAGAAAGCACCCTGAAGTCAAGTAGAAATGGTTCTGTTCACTGCGGCTCCTGC	230
chr6:30145541-30145740	rs3815085	30145640	100	C	T	PDGWAS_LD	PDGWAS_LD_rs3815085_alt	ACTGGCCGCTTGACGAAAGGGCTCTATCTTGTCACTCATCCCAGTGAGGACCAGGCAGCAGAGGTAGCAGAGGGTTGCCATTTCCTCTTTAAGGCAATTCCCTCCAGACTGGCTTCATGTGTTACTGTAAAATAGTAAGAAGTGCTAGAAGACTGTCATATAACTTTTGTATGTTGAGAGAAAGCACCCTGAAGTCAAGTAGAAATGGTTCTGTTCACTGCGGCTCCTGC	230
chr15:61854300-61854499	rs17238096	61854399	100	C	T	PARK_intragenic	PARK_intragenic_rs17238096_ref	ACTGGCCGCTTGACGAAAGGTGAAAAAACTAGAAAACCCAATACTAGCTATTCCAGAAAACTAAAACTAAAGGATTGCTTGAAAAATTGTCTTTAGCAAGATAAAGCAGAGTGACTTATAGACAAGACCAGTGATTGTTTTTTCTCCCTGTTGGAGCCCCTGAGGTCTGTGATTAAGATGGCAATTGGGGTCTGAGAAGTCTCACTGATGACTGCCACTGCGGCTCCTGC	230
chr15:61854300-61854499	rs17238096	61854399	100	C	T	PARK_intragenic	PARK_intragenic_rs17238096_alt	ACTGGCCGCTTGACGAAAGGTGAAAAAACTAGAAAACCCAATACTAGCTATTCCAGAAAACTAAAACTAAAGGATTGCTTGAAAAATTGTCTTTAGCAAGATAAAGCAGAGTGATTTATAGACAAGACCAGTGATTGTTTTTTCTCCCTGTTGGAGCCCCTGAGGTCTGTGATTAAGATGGCAATTGGGGTCTGAGAAGTCTCACTGATGACTGCCACTGCGGCTCCTGC	230
chr6:30141985-30142184	rs9261491	30142084	100	A	C	PDGWAS_LD	PDGWAS_LD_rs9261491_ref	ACTGGCCGCTTGACGAAAGTAACACAGAGAGGGAGGGTAAGGGAGTTGAGTATATTTCTGAAGAAGTGATTATAATGGTGGACCTTATGTGTACTCATGGATATTGACAGCGTAATTTTGAAATTAAGGAGGGTTTTTTTTTACTGATTTTTTCACCATATCTCTATTTATTTGAATTAAACTTTGTAGTTAAGTATTGTAAATTTTGTTCTTTTCACTGCGGCTCCTGC	230
chr6:30141985-30142184	rs9261491	30142084	100	A	C	PDGWAS_LD	PDGWAS_LD_rs9261491_alt	ACTGGCCGCTTGACGAAAGTAACACAGAGAGGGAGGGTAAGGGAGTTGAGTATATTTCTGAAGAAGTGATTATAATGGTGGACCTTATGTGTACTCATGGATATTGACAGCGTACTTTTGAAATTAAGGAGGGTTTTTTTTTACTGATTTTTTCACCATATCTCTATTTATTTGAATTAAACTTTGTAGTTAAGTATTGTAAATTTTGTTCTTTTCACTGCGGCTCCTGC	230
chr1:155246531-155246730	rs56124445	155246630	100	C	A	GBA	GBA_rs56124445_alt	ACTGGCCGCTTGACGAAAGTAGAAGAGCCAATATTTCCCTTTTCAAAGGGACAAATTCAAGAAGATGCTGATTATGGGTATTAATTGCTGCCTCGAGGTCAAGTGAGATGCAGGAAGAGAAATGGTCACTGGGTCTGACACCACTGTGGTCACTGGAAAGTTTGGTCAGAGCAGTGGCTGTGGAAAGATAGGGGAAGGAGTCTGATGGGGGTGGGCACTGCGGCTCCTGC	230
chr1:155246531-155246730	rs56124445	155246630	100	C	A	GBA	GBA_rs56124445_ref	ACTGGCCGCTTGACGAAAGTAGAAGAGCCAATATTTCCCTTTTCAAAGGGACAAATTCAAGAAGATGCTGATTATGGGTATTAATTGCTGCCTCGAGGTCAAGTGAGATGCAGGCAGAGAAATGGTCACTGGGTCTGACACCACTGTGGTCACTGGAAAGTTTGGTCAGAGCAGTGGCTGTGGAAAGATAGGGGAAGGAGTCTGATGGGGGTGGGCACTGCGGCTCCTGC	230
chr18:33833616-33833815	rs10460051	33833715	100	C	T	PDGWAS_LD	PDGWAS_LD_rs10460051_ref	ACTGGCCGCTTGACGAAAGTCACTGAGTTTCAGTTTGTCCAGCTTTTTCTTATTATACGTATGGAAGAGTGACTTCTAAGCTCTTTATATATTGGGGCTGAAACTGGAAGTCCCCGTCTTGAATTTTATTTGTTTGGGTTTTTTTTATTATTTTAAAACATTTTAACTGACGAAAGTTGTATATATTCAAGGTGTACAACATGATGAGTTGATACCACTGCGGCTCCTGC	230
chr18:33833616-33833815	rs10460051	33833715	100	C	T	PDGWAS_LD	PDGWAS_LD_rs10460051_alt	ACTGGCCGCTTGACGAAAGTCACTGAGTTTCAGTTTGTCCAGCTTTTTCTTATTATACGTATGGAAGAGTGACTTCTAAGCTCTTTATATATTGGGGCTGAAACTGGAAGTCCCTGTCTTGAATTTTATTTGTTTGGGTTTTTTTTATTATTTTAAAACATTTTAACTGACGAAAGTTGTATATATTCAAGGTGTACAACATGATGAGTTGATACCACTGCGGCTCCTGC	230
chr8:121521083-121521282	rs4871202	121521182	100	C	T	PARK_eQTL	PARK_eQTL_rs4871202_ref	ACTGGCCGCTTGACGAAAGTCAGAGGAATAACACTACCTTATTTTGAGACTTACTATAAAACTATGGTAATCAAGACAGTATGGTCTTGGCAAAGGAACAGACAAATAAATAAACGGAATGGACTAGAGACCCCAGGAATAGATCTACACAAGTATAGTCAACTGGTGTTTGACAAAGAAGTGCAGGCAATTCAAGAGATGACACACAGCCTATCCACTGCGGCTCCTGC	230
chr8:121521083-121521282	rs4871202	121521182	100	C	T	PARK_eQTL	PARK_eQTL_rs4871202_alt	ACTGGCCGCTTGACGAAAGTCAGAGGAATAACACTACCTTATTTTGAGACTTACTATAAAACTATGGTAATCAAGACAGTATGGTCTTGGCAAAGGAACAGACAAATAAATAAATGGAATGGACTAGAGACCCCAGGAATAGATCTACACAAGTATAGTCAACTGGTGTTTGACAAAGAAGTGCAGGCAATTCAAGAGATGACACACAGCCTATCCACTGCGGCTCCTGC	230
chr2:232821226-232821425	rs113166238	232821325	100	G	C	PARK_intragenic	PARK_intragenic_rs113166238_alt	ACTGGCCGCTTGACGAAAGTCTCGCTCTGTTGCCCAGGCTGGAGCGCAGTGGTGCCATCTTGACTTACTGCAGCCTCTGCCTCCCAGGTTCAGGCAGTTCTGCCTCAGCCTCCCCAGTAGCTGGGACTACAGGCATGTGCTGCCACGCTCGGCTAATTTTTGTATTTTTGATAGAGATAGGGTTTCACCATGTTGGCCAGGCTGGTCTTGAACTCCACTGCGGCTCCTGC	230
chr2:232821226-232821425	rs113166238	232821325	100	G	C	PARK_intragenic	PARK_intragenic_rs113166238_ref	ACTGGCCGCTTGACGAAAGTCTCGCTCTGTTGCCCAGGCTGGAGCGCAGTGGTGCCATCTTGACTTACTGCAGCCTCTGCCTCCCAGGTTCAGGCAGTTCTGCCTCAGCCTCCCGAGTAGCTGGGACTACAGGCATGTGCTGCCACGCTCGGCTAATTTTTGTATTTTTGATAGAGATAGGGTTTCACCATGTTGGCCAGGCTGGTCTTGAACTCCACTGCGGCTCCTGC	230
chr5:103115017-103115216	rs34774	103115116	100	G	T	PDGWAS_LD	PDGWAS_LD_rs34774_ref	ACTGGCCGCTTGACGAAAGTGGATTTAGAAACTTGGGCTTAGCTATAAAGGCAAGGAGCTACAAGATAGTTGCTAGAGACAGATATAAGGTTCATTCATTGATCTAAAAAATGTGACTGAGTAACTGCTATGTGCCAGTTACAACGTTGGAGACAGGATAATAAACAAGATGTAGATTCTCTTGACCTTCATTGAGTTTACATTCTAGTGGGGTTCACTGCGGCTCCTGC	230
chr5:103115017-103115216	rs34774	103115116	100	G	T	PDGWAS_LD	PDGWAS_LD_rs34774_alt	ACTGGCCGCTTGACGAAAGTGGATTTAGAAACTTGGGCTTAGCTATAAAGGCAAGGAGCTACAAGATAGTTGCTAGAGACAGATATAAGGTTCATTCATTGATCTAAAAAATGTTACTGAGTAACTGCTATGTGCCAGTTACAACGTTGGAGACAGGATAATAAACAAGATGTAGATTCTCTTGACCTTCATTGAGTTTACATTCTAGTGGGGTTCACTGCGGCTCCTGC	230
chr5:103228377-103228576	rs246908	103228476	100	G	A	PDGWAS_LD	PDGWAS_LD_rs246908_alt	ACTGGCCGCTTGACGAAAGTTAATTCACCACAATCAAGTAGGCTTTATTTCTGGGATGCAGGGTTGGTCCAATATACACAAATCAATAAGCGTGATTCAACACATAAACAGAATATTAAAACAAAAACTATATGATCACCCCAATAGATACAGAAAAGCATTCAATAAAATTTAACATCCCTTCATTATGAAAACCCTTAAAATACTAGGCATTGCACTGCGGCTCCTGC	230
chr5:103228377-103228576	rs246908	103228476	100	G	A	PDGWAS_LD	PDGWAS_LD_rs246908_ref	ACTGGCCGCTTGACGAAAGTTAATTCACCACAATCAAGTAGGCTTTATTTCTGGGATGCAGGGTTGGTCCAATATACACAAATCAATAAGCGTGATTCAACACATAAACAGAATGTTAAAACAAAAACTATATGATCACCCCAATAGATACAGAAAAGCATTCAATAAAATTTAACATCCCTTCATTATGAAAACCCTTAAAATACTAGGCATTGCACTGCGGCTCCTGC	230
chr5:102980803-102981002	rs17154893	102980902	100	G	A	PDGWAS_LD	PDGWAS_LD_rs17154893_alt	ACTGGCCGCTTGACGAAAGTTTTGAACACTTGGCTAAGTAATGTAAGTGTGCAAAGACAATTTAAAATAAAATAACAATAATGTAATATAATTTTTCCAAACATTCAGTACTAAAAGAACCAGGTTGCTCATGGTGTTAGACTTCATACATTTTTTTACACATCATCTTTACTGTTTTGAAAATTCACTAAAGGTGTATATTTTCATAAATATGTCACTGCGGCTCCTGC	230
chr5:102980803-102981002	rs17154893	102980902	100	G	A	PDGWAS_LD	PDGWAS_LD_rs17154893_ref	ACTGGCCGCTTGACGAAAGTTTTGAACACTTGGCTAAGTAATGTAAGTGTGCAAAGACAATTTAAAATAAAATAACAATAATGTAATATAATTTTTCCAAACATTCAGTACTAAGAGAACCAGGTTGCTCATGGTGTTAGACTTCATACATTTTTTTACACATCATCTTTACTGTTTTGAAAATTCACTAAAGGTGTATATTTTCATAAATATGTCACTGCGGCTCCTGC	230
chr8:16839971-16840170	rs620490	16840070	100	T	G	PDGWAS_LD	PDGWAS_LD_rs620490_alt	ACTGGCCGCTTGACGAAATAAAAATTTAAAAGTTTACTGCTTGTATCAATTCTTCTTGTGATTTTGTTTGTTTAGCTGGTTAGTTCTTGGTTGAAGTTGGCTTTCAATTCTTGGGTGGGGATTGAGTGGGCAGAATTGGATTATCAGTGGGCGGCTGGATTATCAGTGGGCAGAACTAAAACAGGGCATGCAGAAGGGTGAAATAATTCATAAACCACTGCGGCTCCTGC	230
chr8:16839971-16840170	rs620490	16840070	100	T	G	PDGWAS_LD	PDGWAS_LD_rs620490_ref	ACTGGCCGCTTGACGAAATAAAAATTTAAAAGTTTACTGCTTGTATCAATTCTTCTTGTGATTTTGTTTGTTTAGCTGGTTAGTTCTTGGTTGAAGTTGGCTTTCAATTCTTGGTTGGGGATTGAGTGGGCAGAATTGGATTATCAGTGGGCGGCTGGATTATCAGTGGGCAGAACTAAAACAGGGCATGCAGAAGGGTGAAATAATTCATAAACCACTGCGGCTCCTGC	230
chr4:17965392-17965591	rs34588175	17965491	100	G	A	PDGWAS_LD	PDGWAS_LD_rs34588175_alt	ACTGGCCGCTTGACGAAATAAAACATTCATTTTAATCTCTCAAACAACGAATAAGATACTCATCTCTAAAAGATGTTATCTCTCTTTTTGAAACTGTAATGCATAAACTCAAAAAAGGTTAAATTATATATCTTATAGAAATAGCTTCATTAGTAAAAGGTAACGTCATAATTAAAACTAATAGTCAATGAATGACAAACATCAACCTTTCCACCCACTGCGGCTCCTGC	230
chr4:17965392-17965591	rs34588175	17965491	100	G	A	PDGWAS_LD	PDGWAS_LD_rs34588175_ref	ACTGGCCGCTTGACGAAATAAAACATTCATTTTAATCTCTCAAACAACGAATAAGATACTCATCTCTAAAAGATGTTATCTCTCTTTTTGAAACTGTAATGCATAAACTCAAAAGAGGTTAAATTATATATCTTATAGAAATAGCTTCATTAGTAAAAGGTAACGTCATAATTAAAACTAATAGTCAATGAATGACAAACATCAACCTTTCCACCCACTGCGGCTCCTGC	230
chr3:49146423-49146622	rs36133651	49146522	100	C	A	PDGWAS_LD	PDGWAS_LD_rs36133651_alt	ACTGGCCGCTTGACGAAATAAAATAAAATAAAATAAAACAAAACTAGCCAGACAAGGTGGCCAGCACCTGTGATCCCAGCTACTGAGGAGGCTGAGGCAAGAGAATCGCTTGAAACTGGGAGGCAGAGGTTGCAGTGAGTCAACATTGTGCCACTGTACTCCAACCTGGGTGACAAGAGCAAAACTCCATCTCAAAAAATAAAATAAAATAAAATCACTGCGGCTCCTGC	230
chr3:49146423-49146622	rs36133651	49146522	100	C	A	PDGWAS_LD	PDGWAS_LD_rs36133651_ref	ACTGGCCGCTTGACGAAATAAAATAAAATAAAATAAAACAAAACTAGCCAGACAAGGTGGCCAGCACCTGTGATCCCAGCTACTGAGGAGGCTGAGGCAAGAGAATCGCTTGAACCTGGGAGGCAGAGGTTGCAGTGAGTCAACATTGTGCCACTGTACTCCAACCTGGGTGACAAGAGCAAAACTCCATCTCAAAAAATAAAATAAAATAAAATCACTGCGGCTCCTGC	230
chr17:44371558-44371757	rs850734	44371657	100	C	G	PDGWAS_LD	PDGWAS_LD_rs850734_ref	ACTGGCCGCTTGACGAAATAAAGCTGCCCACCAAGGACACAGCCTGCCTTCTCTGATGCTCCCATCCCCCTCACCTGCCCTCCCATCCCATCCTGCCCTTAGACATGTTCATCCCCTTCTAGTCTTCCCTGAGGCCCTGCCGCCCTTTCTCCCTCTTTTCTTTTTTTTTTGAGACAGAGTTTCACTCTTGTTGCCCAGGCTGGAGTGCAATGATGCACTGCGGCTCCTGC	230
chr17:44371558-44371757	rs850734	44371657	100	C	G	PDGWAS_LD	PDGWAS_LD_rs850734_alt	ACTGGCCGCTTGACGAAATAAAGCTGCCCACCAAGGACACAGCCTGCCTTCTCTGATGCTCCCATCCCCCTCACCTGCCCTCCCATCCCATCCTGCCCTTAGACATGTTCATCCGCTTCTAGTCTTCCCTGAGGCCCTGCCGCCCTTTCTCCCTCTTTTCTTTTTTTTTTGAGACAGAGTTTCACTCTTGTTGCCCAGGCTGGAGTGCAATGATGCACTGCGGCTCCTGC	230
chr6:30132694-30132893	rs9261458	30132793	100	A	T	PDGWAS_LD	PDGWAS_LD_rs9261458_ref	ACTGGCCGCTTGACGAAATAAGAATATTTATTCTTCCCCGATTTGTGCAAATAATAGCATATTATACACACTGTTCTGTACCTTGCTTTTAAATTTAATTTATTTTTATTTTTTAAAATCAGTAATCTATGTGTCCAAAGCATAAACCAGGCATGGGCATAGACCAGAAGCCAAGCTGGGATAAACAGGGGGTTGCTTTGTTCCTGTCTGATGTGCACTGCGGCTCCTGC	230
chr6:30132694-30132893	rs9261458	30132793	100	A	T	PDGWAS_LD	PDGWAS_LD_rs9261458_alt	ACTGGCCGCTTGACGAAATAAGAATATTTATTCTTCCCCGATTTGTGCAAATAATAGCATATTATACACACTGTTCTGTACCTTGCTTTTAAATTTAATTTATTTTTATTTTTTTAAATCAGTAATCTATGTGTCCAAAGCATAAACCAGGCATGGGCATAGACCAGAAGCCAAGCTGGGATAAACAGGGGGTTGCTTTGTTCCTGTCTGATGTGCACTGCGGCTCCTGC	230
chr4:17961213-17961412	rs16896155	17961312	100	A	T	PDGWAS_LD	PDGWAS_LD_rs16896155_ref	ACTGGCCGCTTGACGAAATAAGACACTCTATTACTGTGGGAACAGCCAAGAACAAAACATGAAAGGTCCTACATTTCTCTAATTCTCCCAAGTAACTAAAATATAAAAACTACTACTGCTTGATACATGAGTGTAAAGTAAGGGAACAAGTAAAACAAAAGCTATTTGGTTTGAGTAGTTTGGAGAGACAAGAAATAAAAAAGAACATTGATTTTCACTGCGGCTCCTGC	230
chr4:17961213-17961412	rs16896155	17961312	100	A	T	PDGWAS_LD	PDGWAS_LD_rs16896155_alt	ACTGGCCGCTTGACGAAATAAGACACTCTATTACTGTGGGAACAGCCAAGAACAAAACATGAAAGGTCCTACATTTCTCTAATTCTCCCAAGTAACTAAAATATAAAAACTACTTCTGCTTGATACATGAGTGTAAAGTAAGGGAACAAGTAAAACAAAAGCTATTTGGTTTGAGTAGTTTGGAGAGACAAGAAATAAAAAAGAACATTGATTTTCACTGCGGCTCCTGC	230
chr5:103227877-103228076	rs246909	103227976	100	A	G	PDGWAS_LD	PDGWAS_LD_rs246909_ref	ACTGGCCGCTTGACGAAATAAGCACAATAAGGAATAACTAAGGTGATATGACAACTGATCCTACAGAAATACAAAAGATCCTCAGAGACTATTACTGACACATCTATGTGCACAAACTAGAAAATCTAAAGGAAATGGATAAATTCTTAGAAACACATATCCAAGATTGAATCAGGATGAAATCAAAACCCTAGACAGATCAATAACGAGTTCCACACTGCGGCTCCTGC	230
chr5:103227877-103228076	rs246909	103227976	100	A	G	PDGWAS_LD	PDGWAS_LD_rs246909_alt	ACTGGCCGCTTGACGAAATAAGCACAATAAGGAATAACTAAGGTGATATGACAACTGATCCTACAGAAATACAAAAGATCCTCAGAGACTATTACTGACACATCTATGTGCACAGACTAGAAAATCTAAAGGAAATGGATAAATTCTTAGAAACACATATCCAAGATTGAATCAGGATGAAATCAAAACCCTAGACAGATCAATAACGAGTTCCACACTGCGGCTCCTGC	230
chr3:155216409-155216608	rs61096297	155216508	100	A	G	PARK_eQTL	PARK_eQTL_rs61096297_ref	ACTGGCCGCTTGACGAAATAATCTAAGTAACTCAAACCAGAGATTTTTTATCTTGGGATTTCTTAAGGAATGTGCCATTCAGGACATTCAAATATTCAGTGAATAACTTTCTCAAATGTTACTGAAGTACTTACTGAGAGCCATTTTAAAGTTGGAAATAGGCTGGGTGTGGTGGCTCACACCTGTAATCCCAGCACTTTGGGAGGCTGAGGCAGCACTGCGGCTCCTGC	230
chr3:155216409-155216608	rs61096297	155216508	100	A	G	PARK_eQTL	PARK_eQTL_rs61096297_alt	ACTGGCCGCTTGACGAAATAATCTAAGTAACTCAAACCAGAGATTTTTTATCTTGGGATTTCTTAAGGAATGTGCCATTCAGGACATTCAAATATTCAGTGAATAACTTTCTCAGATGTTACTGAAGTACTTACTGAGAGCCATTTTAAAGTTGGAAATAGGCTGGGTGTGGTGGCTCACACCTGTAATCCCAGCACTTTGGGAGGCTGAGGCAGCACTGCGGCTCCTGC	230
chr7:66440142-66440341	rs12534039	66440241	100	T	C	PDGWAS_LD	PDGWAS_LD_rs12534039_alt	ACTGGCCGCTTGACGAAATAATTTTTTAAAAAGGTATGTTTTATTTGATTTTTTTTTTTTTTTTGAGACAGAGTACTGCTCTGTCACCCAGGCCAGAGTGCAGTGGCAAGACTTCAGCTCACTGCAACCTCTGCCTCCTAGGTTCAAGCGATTCTCCTGGCTCAGTCTCCAACTAGCTGCAATTACATGCGAGTGCCACCACACCCAGCTAATTCCACTGCGGCTCCTGC	230
chr7:66440142-66440341	rs12534039	66440241	100	T	C	PDGWAS_LD	PDGWAS_LD_rs12534039_ref	ACTGGCCGCTTGACGAAATAATTTTTTAAAAAGGTATGTTTTATTTGATTTTTTTTTTTTTTTTGAGACAGAGTACTGCTCTGTCACCCAGGCCAGAGTGCAGTGGCAAGACTTTAGCTCACTGCAACCTCTGCCTCCTAGGTTCAAGCGATTCTCCTGGCTCAGTCTCCAACTAGCTGCAATTACATGCGAGTGCCACCACACCCAGCTAATTCCACTGCGGCTCCTGC	230
chr4:89766677-89766876	rs356192	89766776	100	G	A	PARK_intragenic	PARK_intragenic_rs356192_alt	ACTGGCCGCTTGACGAAATACATTTTGCCTCTGTCTTAAACTTAGAACAGATACGCAATCTCTTTAACAGTATGTAAAAATTCAGTCTTTTCTTTCTTTGGTTTCCAAATTACAATGAAATGAAACATTTTCCTTTTATGTGTAATTAGTGCAGTTTAACTAAGAGTTATGGAGCATCTTTCCACCTCATGGTGTATCCATGTAGCTGAATTTCTCACTGCGGCTCCTGC	230
chr4:89766677-89766876	rs356192	89766776	100	G	A	PARK_intragenic	PARK_intragenic_rs356192_ref	ACTGGCCGCTTGACGAAATACATTTTGCCTCTGTCTTAAACTTAGAACAGATACGCAATCTCTTTAACAGTATGTAAAAATTCAGTCTTTTCTTTCTTTGGTTTCCAAATTACAGTGAAATGAAACATTTTCCTTTTATGTGTAATTAGTGCAGTTTAACTAAGAGTTATGGAGCATCTTTCCACCTCATGGTGTATCCATGTAGCTGAATTTCTCACTGCGGCTCCTGC	230
chr3:122467493-122467692	rs73190129	122467592	100	C	T	PDGWAS_LD	PDGWAS_LD_rs73190129_ref	ACTGGCCGCTTGACGAAATACTAGGCACCCCATTCAAAGTGAAGTCTTTGAAAATCATTTTTAAAATTCTAAAGCTGTCAGCTTTTACTGATGAGTAACCATTTCAGATTTCTCCATAGTCTTATAATCAAATATAATTAACTATTACAACATGCTATAAACAACACTTGATAATGTAAAACTTACTAAGAGAGGTCTGACACTATATGACATTACACTGCGGCTCCTGC	230
chr3:122467493-122467692	rs73190129	122467592	100	C	T	PDGWAS_LD	PDGWAS_LD_rs73190129_alt	ACTGGCCGCTTGACGAAATACTAGGCACCCCATTCAAAGTGAAGTCTTTGAAAATCATTTTTAAAATTCTAAAGCTGTCAGCTTTTACTGATGAGTAACCATTTCAGATTTCTCTATAGTCTTATAATCAAATATAATTAACTATTACAACATGCTATAAACAACACTTGATAATGTAAAACTTACTAAGAGAGGTCTGACACTATATGACATTACACTGCGGCTCCTGC	230
chr3:161257689-161257888	rs7647374	161257788	100	T	A	PDGWAS_LD	PDGWAS_LD_rs7647374_alt	ACTGGCCGCTTGACGAAATACTTCTATATGTACCAAATCTATCTACACTAAAGTACACATGAAGTCATACTGATGTCTCCAATTATAATTAATTACTGCATGGGTCAGTCTAGCATCCTGTCCTTGTTTATCTGTGAACTCCCATTCCAACAGTGTAAAACCTGATTTCCACCATCTGCCACCCATTTACTTAATTATTACATTCCAGTATACAACACTGCGGCTCCTGC	230
chr3:161257689-161257888	rs7647374	161257788	100	T	A	PDGWAS_LD	PDGWAS_LD_rs7647374_ref	ACTGGCCGCTTGACGAAATACTTCTATATGTACCAAATCTATCTACACTAAAGTACACATGAAGTCATACTGATGTCTCCAATTATAATTAATTACTGCATGGGTCAGTCTAGCTTCCTGTCCTTGTTTATCTGTGAACTCCCATTCCAACAGTGTAAAACCTGATTTCCACCATCTGCCACCCATTTACTTAATTATTACATTCCAGTATACAACACTGCGGCTCCTGC	230
chr1:205692191-205692390	rs1891091	205692290	100	C	T	PDGWAS_LD	PDGWAS_LD_rs1891091_ref	ACTGGCCGCTTGACGAAATAGCCGTCCCTTGCATGGAAATGGAGCCATTTTCAAAGCACTTCCATAAGCGCCTCACATTTGCTCCTCGGCACTGAGAGTGGGCAGGAAGGGAATCGATTCTGCAATTTATGGGAGGAGGTTCAAGCAGTGGAGATTAAGTGACTTCCAAGAGCTCCATGGCTACCGAGTGGCAGGCCTGGACTAGAGCTTGGGGCCACTGCGGCTCCTGC	230
chr1:205692191-205692390	rs1891091	205692290	100	C	T	PDGWAS_LD	PDGWAS_LD_rs1891091_alt	ACTGGCCGCTTGACGAAATAGCCGTCCCTTGCATGGAAATGGAGCCATTTTCAAAGCACTTCCATAAGCGCCTCACATTTGCTCCTCGGCACTGAGAGTGGGCAGGAAGGGAATTGATTCTGCAATTTATGGGAGGAGGTTCAAGCAGTGGAGATTAAGTGACTTCCAAGAGCTCCATGGCTACCGAGTGGCAGGCCTGGACTAGAGCTTGGGGCCACTGCGGCTCCTGC	230
chr5:102990893-102991092	rs11955683	102990992	100	A	G	PDGWAS_LD	PDGWAS_LD_rs11955683_ref	ACTGGCCGCTTGACGAAATAGTAACTTGGCCTTAAGGTTTTAATATAGACTACTTTTATTACTCAAATTTGCTCTTTTCATGAGCATCAAAGGCTTAAGAATAACTCTAGGACTATCTATTACTCCTGCTTTATCCTCTGGATTTTCCTTTTCTACCTCCTTAGAGGGATTTTTAGTAAAAACATAGAACGGTTATTGAGTGTTTCCTCTGAGTTCACTGCGGCTCCTGC	230
chr5:102990893-102991092	rs11955683	102990992	100	A	G	PDGWAS_LD	PDGWAS_LD_rs11955683_alt	ACTGGCCGCTTGACGAAATAGTAACTTGGCCTTAAGGTTTTAATATAGACTACTTTTATTACTCAAATTTGCTCTTTTCATGAGCATCAAAGGCTTAAGAATAACTCTAGGACTGTCTATTACTCCTGCTTTATCCTCTGGATTTTCCTTTTCTACCTCCTTAGAGGGATTTTTAGTAAAAACATAGAACGGTTATTGAGTGTTTCCTCTGAGTTCACTGCGGCTCCTGC	230
chr15:62001277-62001476	rs11634077	62001376	100	T	C	PARK_intragenic	PARK_intragenic_rs11634077_alt	ACTGGCCGCTTGACGAAATATCCAAGTCAGTACTTGAACCCAAATCCATCTGACGCCAATAACTACGCTTTTTCTAATATTTCACACTGGTGATTGTGATATACTTCAGAAAAACAGGAATTCAACTCATTTTTCACATTATGAATCATTGCTAGAAATAGTTCTATAACTGAAATCATAAGACATTAAGCAAATTATGTATCCAGTGTGTTTCTCACTGCGGCTCCTGC	230
chr15:62001277-62001476	rs11634077	62001376	100	T	C	PARK_intragenic	PARK_intragenic_rs11634077_ref	ACTGGCCGCTTGACGAAATATCCAAGTCAGTACTTGAACCCAAATCCATCTGACGCCAATAACTACGCTTTTTCTAATATTTCACACTGGTGATTGTGATATACTTCAGAAAAATAGGAATTCAACTCATTTTTCACATTATGAATCATTGCTAGAAATAGTTCTATAACTGAAATCATAAGACATTAAGCAAATTATGTATCCAGTGTGTTTCTCACTGCGGCTCCTGC	230
chr18:33464037-33464236	rs35753697	33464147	111	G	A	PARK_eQTL	PARK_eQTL_rs35753697_alt	ACTGGCCGCTTGACGAAATATGTAAACCATAAACTTCAGCAAGAAGAAAATCCAACACAGAATGAAGAAATGGGGATTAAAATATACACAGCTGATTGTCATTATTCACAGTGATGTTCTATATAAGTGTTGGAAACTGAATTTTTGAATTCTGAGCCATTGCTCCTGGTAGAAATTTATAAGTGTATATCTATATCTATAGGTATACATCTATACACTGCGGCTCCTGC	230
chr18:33464037-33464236	rs35753697	33464147	111	G	A	PARK_eQTL	PARK_eQTL_rs35753697_ref	ACTGGCCGCTTGACGAAATATGTAAACCATAAACTTCAGCAAGAAGAAAATCCAACACAGAATGAAGAAATGGGGATTAAAATATACACAGCTGATTGTCATTATTCACAGTGATGTTCTATATAGGTGTTGGAAACTGAATTTTTGAATTCTGAGCCATTGCTCCTGGTAGAAATTTATAAGTGTATATCTATATCTATAGGTATACATCTATACACTGCGGCTCCTGC	230
chr15:89284428-89284627	rs7168723	89284527	100	T	A	PARK_eQTL	PARK_eQTL_rs7168723_alt	ACTGGCCGCTTGACGAAATATTAGGAACACTAGATATCATTTGTGTGTTATTATCCCCATTTTAAAGACAGGGAAACTGAGGCTGAGCCAGGTTAAATAACTTGCCCAAGGTTAAATAACCAAGAAAGGGTGGAAGAAGGATTTGGCCTCAGGCAGTATGAACTACATTACTGTGATGCCTGGAGTAAGGATTAGGAATTCTTGGTCTATAATTGCACTGCGGCTCCTGC	230
chr15:89284428-89284627	rs7168723	89284527	100	T	A	PARK_eQTL	PARK_eQTL_rs7168723_ref	ACTGGCCGCTTGACGAAATATTAGGAACACTAGATATCATTTGTGTGTTATTATCCCCATTTTAAAGACAGGGAAACTGAGGCTGAGCCAGGTTAAATAACTTGCCCAAGGTTATATAACCAAGAAAGGGTGGAAGAAGGATTTGGCCTCAGGCAGTATGAACTACATTACTGTGATGCCTGGAGTAAGGATTAGGAATTCTTGGTCTATAATTGCACTGCGGCTCCTGC	230
chr4:17973161-17973360	rs12500636	17973260	100	T	G	PDGWAS_LD	PDGWAS_LD_rs12500636_alt	ACTGGCCGCTTGACGAAATATTATGGGCAGATTTTGTATGTAATAATCTTGCAGAGAGGGGAAGAATAATTAGAAGACACATAATTGTTTATGTTTGTTTTAAAAAAGTAAACAGGAAAAATAGCATCTTTAACATCAATTACAAGAATGAGTAAATGAGGGTCAATAGGGAGAAATCTTTCTGTTAAACATATGATGTATAAAATTTAAACCTACACTGCGGCTCCTGC	230
chr4:17973161-17973360	rs12500636	17973260	100	T	G	PDGWAS_LD	PDGWAS_LD_rs12500636_ref	ACTGGCCGCTTGACGAAATATTATGGGCAGATTTTGTATGTAATAATCTTGCAGAGAGGGGAAGAATAATTAGAAGACACATAATTGTTTATGTTTGTTTTAAAAAAGTAAACATGAAAAATAGCATCTTTAACATCAATTACAAGAATGAGTAAATGAGGGTCAATAGGGAGAAATCTTTCTGTTAAACATATGATGTATAAAATTTAAACCTACACTGCGGCTCCTGC	230
chr9:28388860-28389059	rs1331893	28388959	100	A	C	PARK_eQTL	PARK_eQTL_rs1331893_ref	ACTGGCCGCTTGACGAAATATTTGACTTGAGGGTTTTCTCTCTTTCTCTCTTTCTCTCTCTCTCTCTCTTTCTTTGGATTTCCCAAGTAGAATGAATTCAGGATGCAAACCATAAATGAGAACCTACTTGTGGTTACTAAAATTCCTGGTTTTTGTTTTTCTTCACTCATTGTCAAGGCTCAAGGAAGACAATTATTTTTGCTATAACCTGGTATCACTGCGGCTCCTGC	230
chr9:28388860-28389059	rs1331893	28388959	100	A	C	PARK_eQTL	PARK_eQTL_rs1331893_alt	ACTGGCCGCTTGACGAAATATTTGACTTGAGGGTTTTCTCTCTTTCTCTCTTTCTCTCTCTCTCTCTCTTTCTTTGGATTTCCCAAGTAGAATGAATTCAGGATGCAAACCATACATGAGAACCTACTTGTGGTTACTAAAATTCCTGGTTTTTGTTTTTCTTCACTCATTGTCAAGGCTCAAGGAAGACAATTATTTTTGCTATAACCTGGTATCACTGCGGCTCCTGC	230
chr3:49053164-49053363	rs7373790	49053263	100	T	C	PDGWAS_LD	PDGWAS_LD_rs7373790_alt	ACTGGCCGCTTGACGAAATCAGGAATGTGTAATAACATGCAAGTCTAAAGAAAGTCTCGGCCAGGCGCGGTGGCTCACGCCTGTAATCCCAGCACTTTGGGAGGCCGAGGCAGGCGGATCACGAGGTCAGGAGATCGAGACCATCCTGACTAACATGGTGAAACCTTGTCTCTACTAAAAATACAAAAAATTAGCCGGGTGTGGTGGCGGGCGCCCACTGCGGCTCCTGC	230
chr3:49053164-49053363	rs7373790	49053263	100	T	C	PDGWAS_LD	PDGWAS_LD_rs7373790_ref	ACTGGCCGCTTGACGAAATCAGGAATGTGTAATAACATGCAAGTCTAAAGAAAGTCTCGGCCAGGCGCGGTGGCTCACGCCTGTAATCCCAGCACTTTGGGAGGCCGAGGCAGGTGGATCACGAGGTCAGGAGATCGAGACCATCCTGACTAACATGGTGAAACCTTGTCTCTACTAAAAATACAAAAAATTAGCCGGGTGTGGTGGCGGGCGCCCACTGCGGCTCCTGC	230
chr1:65393326-65393525	rs4332387	65393425	100	G	C	PARK_intragenic	PARK_intragenic_rs4332387_alt	ACTGGCCGCTTGACGAAATCAGTAGCATAGGTTTATATGACTAGTAATTGATAAGGCCAGTGTCCAAACCTAGGTTATTTGACTCTAGGGCTTTCCCTCTGTTTTCCTATAACGCCTTCCTGAAGTTATAGTTTTCTGAATATATGTGGGCTATCCAGAGAAGTGTTTGGTTATTTGAAAATATGTTTAAGTGACTCATGCCGGAAGCACAGCTTCACTGCGGCTCCTGC	230
chr1:65393326-65393525	rs4332387	65393425	100	G	C	PARK_intragenic	PARK_intragenic_rs4332387_ref	ACTGGCCGCTTGACGAAATCAGTAGCATAGGTTTATATGACTAGTAATTGATAAGGCCAGTGTCCAAACCTAGGTTATTTGACTCTAGGGCTTTCCCTCTGTTTTCCTATAACGGCTTCCTGAAGTTATAGTTTTCTGAATATATGTGGGCTATCCAGAGAAGTGTTTGGTTATTTGAAAATATGTTTAAGTGACTCATGCCGGAAGCACAGCTTCACTGCGGCTCCTGC	230
chr17:78424628-78424827	rs56716368	78424727	100	T	C	PDGWAS_LD	PDGWAS_LD_rs56716368_alt	ACTGGCCGCTTGACGAAATCTCAAAATAAACAAACATGGAGAGCTTATCTTTGGTTGTGTGGGAAATGGGGTGCCTGAGCCGTTGCTGGCCCAACCCTGCCACCCCACAGGTAACGGGGTGACGTCAGCTGTTGAAGGGGACAGGTATGTGGTGGTGGCATTGCTGCTCAACTCAGAGGCGGGCTGAGAAGATGGCCGGCCTCGGTGTCCTGGCTCACTGCGGCTCCTGC	230
chr17:78424628-78424827	rs56716368	78424727	100	T	C	PDGWAS_LD	PDGWAS_LD_rs56716368_ref	ACTGGCCGCTTGACGAAATCTCAAAATAAACAAACATGGAGAGCTTATCTTTGGTTGTGTGGGAAATGGGGTGCCTGAGCCGTTGCTGGCCCAACCCTGCCACCCCACAGGTAATGGGGTGACGTCAGCTGTTGAAGGGGACAGGTATGTGGTGGTGGCATTGCTGCTCAACTCAGAGGCGGGCTGAGAAGATGGCCGGCCTCGGTGTCCTGGCTCACTGCGGCTCCTGC	230
chr1:65323240-65323439	rs2375700	65323339	100	T	C	PARK_eQTL	PARK_eQTL_rs2375700_alt	ACTGGCCGCTTGACGAAATCTCATCTCGAATTGTAATCCCCATTTGTCGGAGGAGGGGCCTGGTGGGAGATGATTGAATCATGGGGGCAGCTTTCTCCCTTGCTGTTCTCATGACAGTGAGTGAGAACTGATGGTTTTAAAATGTGGACTTCCTTTCTCACTTTCTCTTTCTCCTGCCACCATGTAAGACGTGTCTTGCTTCCCCTTTGCCTTCTCACTGCGGCTCCTGC	230
chr1:65323240-65323439	rs2375700	65323339	100	T	C	PARK_eQTL	PARK_eQTL_rs2375700_ref	ACTGGCCGCTTGACGAAATCTCATCTCGAATTGTAATCCCCATTTGTCGGAGGAGGGGCCTGGTGGGAGATGATTGAATCATGGGGGCAGCTTTCTCCCTTGCTGTTCTCATGATAGTGAGTGAGAACTGATGGTTTTAAAATGTGGACTTCCTTTCTCACTTTCTCTTTCTCCTGCCACCATGTAAGACGTGTCTTGCTTCCCCTTTGCCTTCTCACTGCGGCTCCTGC	230
chr4:89832710-89832909	rs2583983	89832809	100	C	T	PARK_intragenic	PARK_intragenic_rs2583983_ref	ACTGGCCGCTTGACGAAATCTTTCTGCTTTTGGATTTAGATCTAATTAATTTCTGAGTCATTTGAAGAAATTTTTGTCTATTAAATTGAAGTATGTTGATTGAAAATTGGTGTACGCAGATAACAAAAATGGAGGGAACAAAACCCATAAAAATAACACTGATCATTAAGGTAGTTCTTCAATGAGTTAAAAAGTAGTTGTTAAAAGTATATTCTCACTGCGGCTCCTGC	230
chr4:89832710-89832909	rs2583983	89832809	100	C	T	PARK_intragenic	PARK_intragenic_rs2583983_alt	ACTGGCCGCTTGACGAAATCTTTCTGCTTTTGGATTTAGATCTAATTAATTTCTGAGTCATTTGAAGAAATTTTTGTCTATTAAATTGAAGTATGTTGATTGAAAATTGGTGTATGCAGATAACAAAAATGGAGGGAACAAAACCCATAAAAATAACACTGATCATTAAGGTAGTTCTTCAATGAGTTAAAAAGTAGTTGTTAAAAGTATATTCTCACTGCGGCTCCTGC	230
chr6:162449878-162450077	rs74444280	162449977	100	C	T	PARK_intragenic	PARK_intragenic_rs74444280_ref	ACTGGCCGCTTGACGAAATGAAGATTTCTAGTTAGGGGGTCCACATCAGGAGAAGTACAGTTACGTAAAGGGAGTGCCCATTCTCACAGCTTTAGGCTTGAAGCCAGGTGCAGTCCGTGCACATGGCATGTGGGCCAGCAGGCACTTTGGTTGCAAAGCCACAGTTTTTCTGGCTGAAGAAGCAAAACACCAAGACTGGGACACCTGCCTCCGAGCACTGCGGCTCCTGC	230
chr6:162449878-162450077	rs74444280	162449977	100	C	T	PARK_intragenic	PARK_intragenic_rs74444280_alt	ACTGGCCGCTTGACGAAATGAAGATTTCTAGTTAGGGGGTCCACATCAGGAGAAGTACAGTTACGTAAAGGGAGTGCCCATTCTCACAGCTTTAGGCTTGAAGCCAGGTGCAGTTCGTGCACATGGCATGTGGGCCAGCAGGCACTTTGGTTGCAAAGCCACAGTTTTTCTGGCTGAAGAAGCAAAACACCAAGACTGGGACACCTGCCTCCGAGCACTGCGGCTCCTGC	230
chr7:134360093-134360292	rs4728322	134360192	100	C	T	PARK_eQTL	PARK_eQTL_rs4728322_ref	ACTGGCCGCTTGACGAAATGATGCCTTCTTGGTGAGCTAAAGAGGTGGCCACATGTGCTGCCAGCTGTCTCTGGTCCTAGTAAATCCAGTCTGAGCCTGGGGTGATCAAGGCCACGTGCAACAAAACCTCAGCTAATATGTCGTGACCTGGCATAGTCCTGGCAAACAGACCTTTGGGCCTGTGTGGGTCACTGGCAGAGGGTCTTGGCGAGCTGCACTGCGGCTCCTGC	230
chr7:134360093-134360292	rs4728322	134360192	100	C	T	PARK_eQTL	PARK_eQTL_rs4728322_alt	ACTGGCCGCTTGACGAAATGATGCCTTCTTGGTGAGCTAAAGAGGTGGCCACATGTGCTGCCAGCTGTCTCTGGTCCTAGTAAATCCAGTCTGAGCCTGGGGTGATCAAGGCCATGTGCAACAAAACCTCAGCTAATATGTCGTGACCTGGCATAGTCCTGGCAAACAGACCTTTGGGCCTGTGTGGGTCACTGGCAGAGGGTCTTGGCGAGCTGCACTGCGGCTCCTGC	230
chr9:17734049-17734248	rs12236520	17734132	84	C	T	PDGWAS_LD	PDGWAS_LD_rs12236520_ref	ACTGGCCGCTTGACGAAATGCACTCTCAGTCGAGAATTGCATTTTGAAATATAAATCTCAAGTTCATCACTCCAGTTCATCACTCCATAACAGGTGCCCGCAGGCACATTATTTTGCTTTTCAAGATCATCTGGAATGATGCCATTTAGACTAATTGCCCTCAACCCTTTAATTTACCTGGATTTTTGGAAAGTATCTTTGTTTCCTCATTCAGCCACTGCGGCTCCTGC	230
chr9:17734049-17734248	rs12236520	17734132	84	C	T	PDGWAS_LD	PDGWAS_LD_rs12236520_alt	ACTGGCCGCTTGACGAAATGCACTCTCAGTCGAGAATTGCATTTTGAAATATAAATCTCAAGTTCATCACTCCAGTTCATCACTCCATAACAGGTGCCTGCAGGCACATTATTTTGCTTTTCAAGATCATCTGGAATGATGCCATTTAGACTAATTGCCCTCAACCCTTTAATTTACCTGGATTTTTGGAAAGTATCTTTGTTTCCTCATTCAGCCACTGCGGCTCCTGC	230
chr15:61862789-61862988	rs11629851	61862888	100	T	C	PARK_intragenic	PARK_intragenic_rs11629851_alt	ACTGGCCGCTTGACGAAATGCAGTCATGAGGAATCTAATGCAGATTTTGCCACTGTAAGAACTTTGCCTTACTCTTATAAAGCTCAACACTAAGAAAGTTCTGAAAATTATTAACATATAATTGTCATTTTGGGATAATTTTATTATCTAGGATAGATCCCAGGAAAATAAGCTTGGTAGTTTACTATAAGTTCTTCTATTTGGAAAAATCTACCCACTGCGGCTCCTGC	230
chr15:61862789-61862988	rs11629851	61862888	100	T	C	PARK_intragenic	PARK_intragenic_rs11629851_ref	ACTGGCCGCTTGACGAAATGCAGTCATGAGGAATCTAATGCAGATTTTGCCACTGTAAGAACTTTGCCTTACTCTTATAAAGCTCAACACTAAGAAAGTTCTGAAAATTATTAATATATAATTGTCATTTTGGGATAATTTTATTATCTAGGATAGATCCCAGGAAAATAAGCTTGGTAGTTTACTATAAGTTCTTCTATTTGGAAAAATCTACCCACTGCGGCTCCTGC	230
chr1:232535560-232535759	rs12096229	232535659	100	A	G	PDGWAS_LD	PDGWAS_LD_rs12096229_ref	ACTGGCCGCTTGACGAAATGCTATCCCAGGTTCTAAAAGAATAATCTGCCAAGTCATTATTAATATTAATTGCTACACATCTAAAGAAATTACATTTAACTTGAATATGAATATATACCATGAGCCTATGTCCAAATGCAACTGAATGCCAGACATTCAGTTCACATCAAATGCACCGTGCCTCACAGTAAGGAATTCTGTACTCTATCATTGATCACTGCGGCTCCTGC	230
chr1:232535560-232535759	rs12096229	232535659	100	A	G	PDGWAS_LD	PDGWAS_LD_rs12096229_alt	ACTGGCCGCTTGACGAAATGCTATCCCAGGTTCTAAAAGAATAATCTGCCAAGTCATTATTAATATTAATTGCTACACATCTAAAGAAATTACATTTAACTTGAATATGAATATGTACCATGAGCCTATGTCCAAATGCAACTGAATGCCAGACATTCAGTTCACATCAAATGCACCGTGCCTCACAGTAAGGAATTCTGTACTCTATCATTGATCACTGCGGCTCCTGC	230
chr18:51160623-51160822	rs12606946	51160722	100	A	T	PDGWAS_LD	PDGWAS_LD_rs12606946_ref	ACTGGCCGCTTGACGAAATGCTGGGATTACAGGTGTGAGCCACCACACCCGGCCTCTTTATTTTTTAAATATGCATTTTTATAAGGGATTCCTGAAAACCAGAAGCAGTGACACACCAAGGCATGTGACTTTATGGCAGGATTTCCTGCACAGCACAGGCCAGGAGAGAGTCAGTGTCCTTCAGATTGGGCCAAGTCATATCCATGCACATCCAGCACTGCGGCTCCTGC	230
chr18:51160623-51160822	rs12606946	51160722	100	A	T	PDGWAS_LD	PDGWAS_LD_rs12606946_alt	ACTGGCCGCTTGACGAAATGCTGGGATTACAGGTGTGAGCCACCACACCCGGCCTCTTTATTTTTTAAATATGCATTTTTATAAGGGATTCCTGAAAACCAGAAGCAGTGACACTCCAAGGCATGTGACTTTATGGCAGGATTTCCTGCACAGCACAGGCCAGGAGAGAGTCAGTGTCCTTCAGATTGGGCCAAGTCATATCCATGCACATCCAGCACTGCGGCTCCTGC	230
chr22:32503055-32503254	rs5998518	32503154	100	G	A	PARK_eQTL	PARK_eQTL_rs5998518_alt	ACTGGCCGCTTGACGAAATGGCCCCACCCCTATCTCCCTTTGCTGACTCTCTTTTCGGACTCATCCGGCCTGCACCCAGGTGAAATAAACAGCCATGTTGCTCACACAAAGCCTATTTGGTGGTCTCTTCACACGGACGCGCATGAAATTTGGTGCCATGACTCAGATCAGGGGACCTCCCTTGGGAGATCAATCCCCTGTCCTCCTGTTCTTTGCACTGCGGCTCCTGC	230
chr22:32503055-32503254	rs5998518	32503154	100	G	A	PARK_eQTL	PARK_eQTL_rs5998518_ref	ACTGGCCGCTTGACGAAATGGCCCCACCCCTATCTCCCTTTGCTGACTCTCTTTTCGGACTCATCCGGCCTGCACCCAGGTGAAATAAACAGCCATGTTGCTCACACAAAGCCTGTTTGGTGGTCTCTTCACACGGACGCGCATGAAATTTGGTGCCATGACTCAGATCAGGGGACCTCCCTTGGGAGATCAATCCCCTGTCCTCCTGTTCTTTGCACTGCGGCTCCTGC	230
chr22:38177123-38177322	rs4385	38177222	100	T	C	PARK_eQTL	PARK_eQTL_rs4385_alt	ACTGGCCGCTTGACGAAATGGGGTGGCAGGTTGTGGTGGGGGATTGCCTGCCTATGTCCTCTGACTCTTGAACAGCACTAGGCAAAGGGCTGGCCACACAGCAGGTGCTCAATCCGTGGGTGAGAAAACACTGAATGAACACAGGGGTCATCTGAGCCTCTGAACCTCCAAGGCAGCCTCCCGGCAAAATGTCCCCGCAAATGTTCCCTCTGACCCACTGCGGCTCCTGC	230
chr22:38177123-38177322	rs4385	38177222	100	T	C	PARK_eQTL	PARK_eQTL_rs4385_ref	ACTGGCCGCTTGACGAAATGGGGTGGCAGGTTGTGGTGGGGGATTGCCTGCCTATGTCCTCTGACTCTTGAACAGCACTAGGCAAAGGGCTGGCCACACAGCAGGTGCTCAATCTGTGGGTGAGAAAACACTGAATGAACACAGGGGTCATCTGAGCCTCTGAACCTCCAAGGCAGCCTCCCGGCAAAATGTCCCCGCAAATGTTCCCTCTGACCCACTGCGGCTCCTGC	230
chr10:65336887-65337086	rs1948853	65336986	100	C	T	PARK_eQTL	PARK_eQTL_rs1948853_ref	ACTGGCCGCTTGACGAAATGTACACGCAGTCGATAGATTTCTGATGTTAACATGTGGTTAAATCAGAAAGATGACCAGCAATAACCTGGTGCTTTCCAGAAGCAGCATAACTAACGTTTTCTTTCAAGGACAGCAAGAAGGGCTTTGCTGATAAATAAAATGTGCTTGGGCTCTGAGACAGAAATGGCTAGGGACGGCTAACTCCTGCTCTCAGTCACTGCGGCTCCTGC	230
chr10:65336887-65337086	rs1948853	65336986	100	C	T	PARK_eQTL	PARK_eQTL_rs1948853_alt	ACTGGCCGCTTGACGAAATGTACACGCAGTCGATAGATTTCTGATGTTAACATGTGGTTAAATCAGAAAGATGACCAGCAATAACCTGGTGCTTTCCAGAAGCAGCATAACTAATGTTTTCTTTCAAGGACAGCAAGAAGGGCTTTGCTGATAAATAAAATGTGCTTGGGCTCTGAGACAGAAATGGCTAGGGACGGCTAACTCCTGCTCTCAGTCACTGCGGCTCCTGC	230
chr1:65379181-65379380	rs3818449	65379280	100	A	G	PARK_intragenic	PARK_intragenic_rs3818449_ref	ACTGGCCGCTTGACGAAATGTGTTTTCATACCTTTACTGAATGAGAATTCTTTAATTTAAAAAATTGCTGTGTTAAACACCCTCTTCTTCATGCATTTGGACCCTGTTCCCACTATTCCTATCTATATTAAGAGAGGATGTGGTATCACTTCCAGAAGATGTTGGTTGGTGTGATAACCTGCTTATGAAGAGGAAGTTGCTGGAGGAATTAATTTCACTGCGGCTCCTGC	230
chr1:65379181-65379380	rs3818449	65379280	100	A	G	PARK_intragenic	PARK_intragenic_rs3818449_alt	ACTGGCCGCTTGACGAAATGTGTTTTCATACCTTTACTGAATGAGAATTCTTTAATTTAAAAAATTGCTGTGTTAAACACCCTCTTCTTCATGCATTTGGACCCTGTTCCCACTGTTCCTATCTATATTAAGAGAGGATGTGGTATCACTTCCAGAAGATGTTGGTTGGTGTGATAACCTGCTTATGAAGAGGAAGTTGCTGGAGGAATTAATTTCACTGCGGCTCCTGC	230
chr3:184328524-184328723	rs1879244	184328567	44	C	T	PARK_intragenic	PARK_intragenic_rs1879244_ref	ACTGGCCGCTTGACGAAATGTTCCTGGGGGTTCCATAGTTGATGCCCTAGCCATGCCACGTTGCCCCAGAAGGAGAGTGGGGACCTGGCCTAGAATGTCTTGACTTTGAATTCCCTTGGCAGGTTGTATGAAATCTTGGAATTGGCTGAGGACATGGAAATTGACATCCCCCACGTGTGGCTCTACCTAGCGGAACTGGTAACACCCATTCTGCACACTGCGGCTCCTGC	230
chr3:184328524-184328723	rs1879244	184328567	44	C	T	PARK_intragenic	PARK_intragenic_rs1879244_alt	ACTGGCCGCTTGACGAAATGTTCCTGGGGGTTCCATAGTTGATGCCCTAGCCATGCCATGTTGCCCCAGAAGGAGAGTGGGGACCTGGCCTAGAATGTCTTGACTTTGAATTCCCTTGGCAGGTTGTATGAAATCTTGGAATTGGCTGAGGACATGGAAATTGACATCCCCCACGTGTGGCTCTACCTAGCGGAACTGGTAACACCCATTCTGCACACTGCGGCTCCTGC	230
chr2:165277023-165277222	rs353116	165277122	100	C	T	PD	PD_rs353116_ref	ACTGGCCGCTTGACGAAATTAGACAGGTGTCGACAGAGCAAGACTCCGTCTCAAAAAAAAAATTAGTTTAATTTTGTCTTCATTTTTTCTTACTTAGTAAAAGATAATGTAATGCCTGGTGTTTTTTTAAGGCAATCATAGAATCTGGAGGTTGAAAATATTTGGGGAATTATACATTCTAATTATTCAGACAGGCATCCTTACTGCAGTATCTGCACTGCGGCTCCTGC	230
chr2:165277023-165277222	rs353116	165277122	100	C	T	PD	PD_rs353116_alt	ACTGGCCGCTTGACGAAATTAGACAGGTGTCGACAGAGCAAGACTCCGTCTCAAAAAAAAAATTAGTTTAATTTTGTCTTCATTTTTTCTTACTTAGTAAAAGATAATGTAATGTCTGGTGTTTTTTTAAGGCAATCATAGAATCTGGAGGTTGAAAATATTTGGGGAATTATACATTCTAATTATTCAGACAGGCATCCTTACTGCAGTATCTGCACTGCGGCTCCTGC	230
chr20:5086387-5086586	rs7264434	5086486	100	A	C	PARK_eQTL	PARK_eQTL_rs7264434_ref	ACTGGCCGCTTGACGAAATTAGCCAGGCGTGGTGGCGTGCGCCTGTAGTCCCAGCTGCTTGGGAGGCTAAGGCTGGAGGATGGCATGAACCCGGGAGGCGCAGCTTGCAGTAAGACGAGATCACGCCACTGCACTCCAGCCTGGGCAACAGAGCCAGACTCTGTCTCAAAAAAAAAAAAAAAAAAAAGAAGAAAAAGAAAAAAAAGTATCTGTATCACTGCGGCTCCTGC	230
chr20:5086387-5086586	rs7264434	5086486	100	A	C	PARK_eQTL	PARK_eQTL_rs7264434_alt	ACTGGCCGCTTGACGAAATTAGCCAGGCGTGGTGGCGTGCGCCTGTAGTCCCAGCTGCTTGGGAGGCTAAGGCTGGAGGATGGCATGAACCCGGGAGGCGCAGCTTGCAGTAAGCCGAGATCACGCCACTGCACTCCAGCCTGGGCAACAGAGCCAGACTCTGTCTCAAAAAAAAAAAAAAAAAAAAGAAGAAAAAGAAAAAAAAGTATCTGTATCACTGCGGCTCCTGC	230
chr2:168272536-168272735	rs1955337	168272635	100	G	T	PDGWAS_LD	PDGWAS_LD_rs1955337_ref	ACTGGCCGCTTGACGAAATTAGCCCAGCTGAGACCAGAAGAACCACCCAGCTCAGCCTAGCCCACATTACTGACCCACAGAATCATGAATTAAATAAATGGTTATTATTTTAAAGACTATGTATTGGGGTGACTTGTTATACAGCTAACTACTAGTCTCAGTTAACTTTCTTTAAATTTTCTGACTCCTACAAAAATTTGAGTTATTTACTTTCACACTGCGGCTCCTGC	230
chr2:168272536-168272735	rs1955337	168272635	100	G	T	PDGWAS_LD	PDGWAS_LD_rs1955337_alt	ACTGGCCGCTTGACGAAATTAGCCCAGCTGAGACCAGAAGAACCACCCAGCTCAGCCTAGCCCACATTACTGACCCACAGAATCATGAATTAAATAAATGGTTATTATTTTAAATACTATGTATTGGGGTGACTTGTTATACAGCTAACTACTAGTCTCAGTTAACTTTCTTTAAATTTTCTGACTCCTACAAAAATTTGAGTTATTTACTTTCACACTGCGGCTCCTGC	230
chr10:15511685-15511884	rs6602872	15511784	100	T	C	PDGWAS_LD	PDGWAS_LD_rs6602872_alt	ACTGGCCGCTTGACGAAATTAGCTGGGCATGGTAGCATGTGCCTGTAGTCCCAGCTACTCTGGAGCTGAGACATGAGAATTGCTTGAACCTGGGAGGTGGAGGTTGCAGTGAACCGAGAGTGGAGTGATCCTAGCTCACTGCAACCTCAAACTCACGGGCTCAAGCAATCCTCCTACCTGAGCCTCCTGAGTAGCTGGGACTACAGGTATGCACCCACTGCGGCTCCTGC	230
chr10:15511685-15511884	rs6602872	15511784	100	T	C	PDGWAS_LD	PDGWAS_LD_rs6602872_ref	ACTGGCCGCTTGACGAAATTAGCTGGGCATGGTAGCATGTGCCTGTAGTCCCAGCTACTCTGGAGCTGAGACATGAGAATTGCTTGAACCTGGGAGGTGGAGGTTGCAGTGAACTGAGAGTGGAGTGATCCTAGCTCACTGCAACCTCAAACTCACGGGCTCAAGCAATCCTCCTACCTGAGCCTCCTGAGTAGCTGGGACTACAGGTATGCACCCACTGCGGCTCCTGC	230
chr12:40197289-40197488	rs1491922	40197371	83	T	C	PARK_eQTL	PARK_eQTL_rs1491922_alt	ACTGGCCGCTTGACGAAATTAGGAGAATGCCAGAGCAAAGTAGATTCCTAAAAGCCAAAGGTGCAGATGGTTTCAAGAAAGGAGGAGTAGTTAATATCAAATGTTGCTTAAAGGTCAATTATCATTAGTATTATTATGATTTCAAATGAAAATGTACCAGTTGTTTCACATCTGTTATCTCATTTGATCTCTCAACAATTGCATGAGGTGAAACTCACTGCGGCTCCTGC	230
chr12:40197289-40197488	rs1491923	40197315	27	A	G	PARK_eQTL	PARK_eQTL_rs1491923_rs1491922_ref	ACTGGCCGCTTGACGAAATTAGGAGAATGCCAGAGCAAAGTAGATTCCTAAAAGCCAAAGGTGCAGATGGTTTCAAGAAAGGAGGAGTAGTTAATATTAAATGTTGCTTAAAGGTCAATTATCATTAGTATTATTATGATTTCAAATGAAAATGTACCAGTTGTTTCACATCTGTTATCTCATTTGATCTCTCAACAATTGCATGAGGTGAAACTCACTGCGGCTCCTGC	230
chr12:40197289-40197488	rs1491923	40197315	27	A	G	PARK_eQTL	PARK_eQTL_rs1491923_alt	ACTGGCCGCTTGACGAAATTAGGAGAATGCCAGAGCAAAGTGGATTCCTAAAAGCCAAAGGTGCAGATGGTTTCAAGAAAGGAGGAGTAGTTAATATTAAATGTTGCTTAAAGGTCAATTATCATTAGTATTATTATGATTTCAAATGAAAATGTACCAGTTGTTTCACATCTGTTATCTCATTTGATCTCTCAACAATTGCATGAGGTGAAACTCACTGCGGCTCCTGC	230
chr1:65390661-65390860	rs7545720	65390760	100	G	T	PARK_intragenic	PARK_intragenic_rs7545720_ref	ACTGGCCGCTTGACGAAATTATCCTGATTGACCTTCCTCTGTTGTGTGAATGTAAGATAATATTCCCATCGCCTGCAGGCTTCAGTTTGATGAAAAAGTTGTTCATAAAATTCCGTTGAATTGAAAGACTCACTTTCAGAATTTTCTTTCGAGAAATGGAACTAGCAAATCCTCAAATTTGGAAAACCCAGTGGTATCTGGACAGTAGGTAGATTCACTGCGGCTCCTGC	230
chr1:65390661-65390860	rs7545720	65390760	100	G	T	PARK_intragenic	PARK_intragenic_rs7545720_alt	ACTGGCCGCTTGACGAAATTATCCTGATTGACCTTCCTCTGTTGTGTGAATGTAAGATAATATTCCCATCGCCTGCAGGCTTCAGTTTGATGAAAAAGTTGTTCATAAAATTCCTTTGAATTGAAAGACTCACTTTCAGAATTTTCTTTCGAGAAATGGAACTAGCAAATCCTCAAATTTGGAAAACCCAGTGGTATCTGGACAGTAGGTAGATTCACTGCGGCTCCTGC	230
chr15:61891219-61891418	rs35559361	61891318	100	G	A	PARK_intragenic	PARK_intragenic_rs35559361_alt	ACTGGCCGCTTGACGAAATTCCACTTTGTTCTGGGTTTAATGAAAATAGAACAGTTCATTTCAATAAGCAGTACGAGTACCTACTATGTACTTTCCATTCCATGCTTTCCAGGGAAGAAAAAAAAACAAAAACAACTGAAGTTACCAAGAGTATAAGAATAGTTGAGTGTCACTAATGTTCAAAATTTACTAATACTTTCAAGGTACATTATGTGCACTGCGGCTCCTGC	230
chr15:61891219-61891418	rs35559361	61891318	100	G	A	PARK_intragenic	PARK_intragenic_rs35559361_ref	ACTGGCCGCTTGACGAAATTCCACTTTGTTCTGGGTTTAATGAAAATAGAACAGTTCATTTCAATAAGCAGTACGAGTACCTACTATGTACTTTCCATTCCATGCTTTCCAGGGGAGAAAAAAAAACAAAAACAACTGAAGTTACCAAGAGTATAAGAATAGTTGAGTGTCACTAATGTTCAAAATTTACTAATACTTTCAAGGTACATTATGTGCACTGCGGCTCCTGC	230
chr15:62032173-62032372	rs35967150	62032272	100	G	A	PARK_intragenic	PARK_intragenic_rs35967150_alt	ACTGGCCGCTTGACGAAATTCTAGTGCTCTCCAATTCTTAGCCTTCATTTTTATGGTACTACTTTTACATATATTAATTAGCCAAAATTGAATATAAAGAAAAAAATCACAATTATCATGAAACAAAACCATTCTTGGCTTGCTTTTTTGCCATGGTAAAGTTATACAAATAAAGAAAACTGTTTCCCTAGAAATACAGATACTTAAGCTTCAGCCACTGCGGCTCCTGC	230
chr15:62032173-62032372	rs35967150	62032272	100	G	A	PARK_intragenic	PARK_intragenic_rs35967150_ref	ACTGGCCGCTTGACGAAATTCTAGTGCTCTCCAATTCTTAGCCTTCATTTTTATGGTACTACTTTTACATATATTAATTAGCCAAAATTGAATATAAAGAAAAAAATCACAATTGTCATGAAACAAAACCATTCTTGGCTTGCTTTTTTGCCATGGTAAAGTTATACAAATAAAGAAAACTGTTTCCCTAGAAATACAGATACTTAAGCTTCAGCCACTGCGGCTCCTGC	230
chr6:161565398-161565597	rs12662290	161565525	128	G	A	PARK_eQTL	PARK_eQTL_rs12662290_alt	ACTGGCCGCTTGACGAAATTCTCATCTTGAATTGTAATCCCCATAATGCCCACACGTCAAGGGCGGGACCAAGGGTGGAAGTGATTGGATCATGGGGATGATTCCCCCCATGGTGTTCTCGTGATGGTGAATGAGTCCTCACAAGATCTGATGGTTGTATAATTGGCTGGCATTTCCCCTGCTTGCACTTTTCTCTCCTGCTGCCTTTTGAAGAACACTGCGGCTCCTGC	230
chr6:161565398-161565597	rs12662290	161565525	128	G	A	PARK_eQTL	PARK_eQTL_rs12662290_ref	ACTGGCCGCTTGACGAAATTCTCATCTTGAATTGTAATCCCCATAATGCCCACACGTCAAGGGCGGGACCAAGGGTGGAAGTGATTGGATCATGGGGATGATTCCCCCCATGGTGTTCTCGTGATGGTGAATGAGTCCTCACGAGATCTGATGGTTGTATAATTGGCTGGCATTTCCCCTGCTTGCACTTTTCTCTCCTGCTGCCTTTTGAAGAACACTGCGGCTCCTGC	230
chr5:60923554-60923753	rs2120954	60923653	100	A	C	PDGWAS_LD	PDGWAS_LD_rs2120954_ref	ACTGGCCGCTTGACGAAATTCTGCAAAATGGAGGATATTCTTGAAATGTGCAAATATTTCAGGTTATTTTCACTGTTTTTACCTTAATTCAAAGTACCTTTCTTTAGTATACTTATTTTTTTACAAGACAAAATTCTCCTTGAACAAATTCTTTATGTCTCTTTTGGAAGTTACACCAAATTTAAATATTATAAAATCTTAGACATTGTGAATGTCACTGCGGCTCCTGC	230
chr5:60923554-60923753	rs2120954	60923653	100	A	C	PDGWAS_LD	PDGWAS_LD_rs2120954_alt	ACTGGCCGCTTGACGAAATTCTGCAAAATGGAGGATATTCTTGAAATGTGCAAATATTTCAGGTTATTTTCACTGTTTTTACCTTAATTCAAAGTACCTTTCTTTAGTATACTTCTTTTTTTACAAGACAAAATTCTCCTTGAACAAATTCTTTATGTCTCTTTTGGAAGTTACACCAAATTTAAATATTATAAAATCTTAGACATTGTGAATGTCACTGCGGCTCCTGC	230
chr5:60753193-60753392	rs2219333	60753292	100	T	C	PDGWAS_LD	PDGWAS_LD_rs2219333_alt	ACTGGCCGCTTGACGAAATTGAGTATAAATAAAAGAAGAAAAAAAATAGGGAAAAATTCACAAATGTCCAAATATTATTTCATGGACAAAACTCTACTGACTAATAGTTTTGATCCTCTGACAAGAAAATGTAAAAATAACAGAAAGAAACTAGCAATTTTAAAGAAACAAAGTGTATGCCAAACGAATTTCAGTCCTTCATTACATGGTTTATACACTGCGGCTCCTGC	230
chr5:60753193-60753392	rs2219333	60753292	100	T	C	PDGWAS_LD	PDGWAS_LD_rs2219333_ref	ACTGGCCGCTTGACGAAATTGAGTATAAATAAAAGAAGAAAAAAAATAGGGAAAAATTCACAAATGTCCAAATATTATTTCATGGACAAAACTCTACTGACTAATAGTTTTGATTCTCTGACAAGAAAATGTAAAAATAACAGAAAGAAACTAGCAATTTTAAAGAAACAAAGTGTATGCCAAACGAATTTCAGTCCTTCATTACATGGTTTATACACTGCGGCTCCTGC	230
chr15:89237707-89237906	rs28750971	89237806	100	A	G	PARK_eQTL	PARK_eQTL_rs28750971_ref	ACTGGCCGCTTGACGAAATTGTTGGACTGTTTAACATGACTTGTGGCAAAACTTTCCAATGAAAACACTTAGCAGGTTGCAGGTTGTTTACCACAGGTATTGTAAATGCAAACCATTCACAGTCTTGCTCAGCTAAGGGGATAGTAAAGAAACAGTCTTTTAAATCTATGACTATTAAAGGCCAATTTTTTTGAATCATAGCAGGAGAAGGCAGTCACTGCGGCTCCTGC	230
chr15:89237707-89237906	rs28750971	89237806	100	A	G	PARK_eQTL	PARK_eQTL_rs28750971_alt	ACTGGCCGCTTGACGAAATTGTTGGACTGTTTAACATGACTTGTGGCAAAACTTTCCAATGAAAACACTTAGCAGGTTGCAGGTTGTTTACCACAGGTATTGTAAATGCAAACCGTTCACAGTCTTGCTCAGCTAAGGGGATAGTAAAGAAACAGTCTTTTAAATCTATGACTATTAAAGGCCAATTTTTTTGAATCATAGCAGGAGAAGGCAGTCACTGCGGCTCCTGC	230
chr4:74569880-74570079	rs66462048	74569979	100	A	G	PARK_eQTL	PARK_eQTL_rs66462048_ref	ACTGGCCGCTTGACGAAATTTACTAAGGTGATAGATCTTATGTTAAGTGTTCTTATCATGAATTATAATAATTGTAATTGATAAAGGGGACATGAGAAAACTTCTGGATGTGGTATGTTTATGGCATTAATTATGGTAGTGGTTTTACAAGTATATTTTATTTAAGCTCATCAAGTTATATAGATTAAGTATGTACAGTTTTTGTAGGTCAATTGCACTGCGGCTCCTGC	230
chr4:74569880-74570079	rs66462048	74569979	100	A	G	PARK_eQTL	PARK_eQTL_rs66462048_alt	ACTGGCCGCTTGACGAAATTTACTAAGGTGATAGATCTTATGTTAAGTGTTCTTATCATGAATTATAATAATTGTAATTGATAAAGGGGACATGAGAAAACTTCTGGATGTGGTGTGTTTATGGCATTAATTATGGTAGTGGTTTTACAAGTATATTTTATTTAAGCTCATCAAGTTATATAGATTAAGTATGTACAGTTTTTGTAGGTCAATTGCACTGCGGCTCCTGC	230
chr17:78418973-78419172	rs72921261	78419072	100	G	C	PDGWAS_LD	PDGWAS_LD_rs72921261_alt	ACTGGCCGCTTGACGAAATTTAGAGTCCTTTACATGTCTTGGTCTTAAAAGCCTTTTGGGTTTTTTTTTTGAGACAAGGTCTCACTTTGCCACCCAGGCTGGATTGCAGTGGCACCATCACAGCTCATGCAGCTTTGACCTCCCGGGCTGAAACCCTTGCCTACCTCAGCCTCCCAAGTTGCTGGGGCTACAGGCACACACCACCATACCCGGCTCACTGCGGCTCCTGC	230
chr17:78418973-78419172	rs72921261	78419072	100	G	C	PDGWAS_LD	PDGWAS_LD_rs72921261_ref	ACTGGCCGCTTGACGAAATTTAGAGTCCTTTACATGTCTTGGTCTTAAAAGCCTTTTGGGTTTTTTTTTTGAGACAAGGTCTCACTTTGCCACCCAGGCTGGATTGCAGTGGCAGCATCACAGCTCATGCAGCTTTGACCTCCCGGGCTGAAACCCTTGCCTACCTCAGCCTCCCAAGTTGCTGGGGCTACAGGCACACACCACCATACCCGGCTCACTGCGGCTCCTGC	230
chr4:18027577-18027776	rs7696532	18027676	100	C	T	PDGWAS_LD	PDGWAS_LD_rs7696532_ref	ACTGGCCGCTTGACGAAATTTCTAATTAACTACATAGTCATATTATACTAAACTTTATGCAAACATCTTAGATTCATCCAGGCTCATGAGTCAAAGATTTCTCAATAGTCTTCTCCCTTATGGAAGTATAGACTCTAAAGACATCATTAACTGAAATACATACATGTTAATGTATTTATTTTCAATACTGCAGTTAAATAGTTAGAGATATCTAACACTGCGGCTCCTGC	230
chr4:18027577-18027776	rs7696532	18027676	100	C	T	PDGWAS_LD	PDGWAS_LD_rs7696532_alt	ACTGGCCGCTTGACGAAATTTCTAATTAACTACATAGTCATATTATACTAAACTTTATGCAAACATCTTAGATTCATCCAGGCTCATGAGTCAAAGATTTCTCAATAGTCTTCTTCCTTATGGAAGTATAGACTCTAAAGACATCATTAACTGAAATACATACATGTTAATGTATTTATTTTCAATACTGCAGTTAAATAGTTAGAGATATCTAACACTGCGGCTCCTGC	230
chr6:30133361-30133560	rs9261459	30133460	100	A	G	PDGWAS_LD	PDGWAS_LD_rs9261459_ref	ACTGGCCGCTTGACGAAATTTGAAGCAAATGTTTCTAAAACATTGATGCAATAGGTATATGCATATATTATTTCACATATGCATGAATATATATGTAAAATTTCTAACATCAGAATTGCTGGCTCAAAGAGAATGTACATTTGTAATCTTGGAGGAAATTCTCAAATTCCTACTCCTCTAAAGGAGGAGTACTAATTGGCATTCCCATCAGCAGTCACTGCGGCTCCTGC	230
chr6:30133361-30133560	rs9261459	30133460	100	A	G	PDGWAS_LD	PDGWAS_LD_rs9261459_alt	ACTGGCCGCTTGACGAAATTTGAAGCAAATGTTTCTAAAACATTGATGCAATAGGTATATGCATATATTATTTCACATATGCATGAATATATATGTAAAATTTCTAACATCAGAGTTGCTGGCTCAAAGAGAATGTACATTTGTAATCTTGGAGGAAATTCTCAAATTCCTACTCCTCTAAAGGAGGAGTACTAATTGGCATTCCCATCAGCAGTCACTGCGGCTCCTGC	230
chr3:151382739-151382938	rs3821663	151382889	151	T	G	PDGWAS_LD	PDGWAS_LD_rs3821663_alt	ACTGGCCGCTTGACGAAATTTGGTAAGTGACATTTCTAGTATTTTCCCTCCATTAAACATATTTACATGTGAAAATACCTCCAGCTTTCCACTTCTCCTAAGTGCAAAGTCTGCATTACAAGGTGAGGCCTTCCACTCTTTGCTCTCTGTAATTACTTCCCTGTTGCTAAAGCCTTCTGTTTCCCTTGCTGCTTTCCTTCCTGTCTGGTCAGACACACTGCGGCTCCTGC	230
chr3:151382739-151382938	rs3821663	151382889	151	T	G	PDGWAS_LD	PDGWAS_LD_rs3821663_ref	ACTGGCCGCTTGACGAAATTTGGTAAGTGACATTTCTAGTATTTTCCCTCCATTAAACATATTTACATGTGAAAATACCTCCAGCTTTCCACTTCTCCTAAGTGCAAAGTCTGCATTACAAGGTGAGGCCTTCCACTCTTTGCTCTCTGTAATTACTTCCCTGTTTCTAAAGCCTTCTGTTTCCCTTGCTGCTTTCCTTCCTGTCTGGTCAGACACACTGCGGCTCCTGC	230
chr5:89450415-89450614	rs16867576	89450514	NA	NA	NA	random	random_153	ACTGGCCGCTTGACGAAATTTGTGTATTATCATCAACTTTAACGTGAGGAGTTATTCAAGCTTTGAGAATTACGCGCCAATTAGAAAATGAACTATTTTACTATCGTTCATAGCATTCAACATATAAGCGATTATTCGTTGCTATCATATAAAGTATTATGACTAAATTGCTATTTCTGGTTACGTGGGGTAATATGCTCGTAGTTGGTAAACCGCACTGCGGCTCCTGC	230
chr15:62054387-62054586	rs12916800	62054486	100	A	G	PARK_eQTL	PARK_eQTL_rs12916800_ref	ACTGGCCGCTTGACGAAATTTGTTTGGAAAATAAGAAATGTTTAGATATGTAATGATAGCTCTACACAAAATTATCACTCAATAGAAGATTGATACCTCTAAGAAAACCAAACAACACATGTTCTCATTCATAAGTGGGATTTGAACAATGACAACACATGGACACAGGGAAGGGAACATCACACACCAGGGCCTGTCAGGAGGTGGGAGGCAAGCACTGCGGCTCCTGC	230
chr15:62054387-62054586	rs12916800	62054486	100	A	G	PARK_eQTL	PARK_eQTL_rs12916800_alt	ACTGGCCGCTTGACGAAATTTGTTTGGAAAATAAGAAATGTTTAGATATGTAATGATAGCTCTACACAAAATTATCACTCAATAGAAGATTGATACCTCTAAGAAAACCAAACAGCACATGTTCTCATTCATAAGTGGGATTTGAACAATGACAACACATGGACACAGGGAAGGGAACATCACACACCAGGGCCTGTCAGGAGGTGGGAGGCAAGCACTGCGGCTCCTGC	230
chr14:54933395-54933594	rs56164809	54933494	100	A	G	PDGWAS_LD	PDGWAS_LD_rs56164809_ref	ACTGGCCGCTTGACGAAATTTTATATCAAGATTATGACAGTCATTATACTCCATAATTATATAAGACTGTAAATTTTACTTCATTGTGATATAATTTTAAATCCATCTAGCCTGATGGTTTTCTTTTTGAAAAGAATTCTAAATATAGACTAATTTTTAAAATTGGTTATAGACTATTCAGATTATCTATTTTTTCTTGAGTTAGTTTTACAATACACTGCGGCTCCTGC	230
chr14:54933395-54933594	rs56164809	54933494	100	A	G	PDGWAS_LD	PDGWAS_LD_rs56164809_alt	ACTGGCCGCTTGACGAAATTTTATATCAAGATTATGACAGTCATTATACTCCATAATTATATAAGACTGTAAATTTTACTTCATTGTGATATAATTTTAAATCCATCTAGCCTGGTGGTTTTCTTTTTGAAAAGAATTCTAAATATAGACTAATTTTTAAAATTGGTTATAGACTATTCAGATTATCTATTTTTTCTTGAGTTAGTTTTACAATACACTGCGGCTCCTGC	230
chr4:18003886-18004085	rs16896245	18003985	100	C	T	PDGWAS_LD	PDGWAS_LD_rs16896245_ref	ACTGGCCGCTTGACGAAATTTTCCTGACAGAATAAGTGATCAAACCTGGGGGAGGGGTGCACCACACACACCAATAAAGTCCAAAGCCACCTGTGGATCTTCAAATGTTAAGAACGCAAGAATGCAAAGGTGCTACATGCATTCCTGCAGCAGAAACACAAGAGCTTTTGAACCAAAGCACAGAACTTGTAAGTAGAAGGGAACTCCATTCTATACACTGCGGCTCCTGC	230
chr4:18003886-18004085	rs16896245	18003985	100	C	T	PDGWAS_LD	PDGWAS_LD_rs16896245_alt	ACTGGCCGCTTGACGAAATTTTCCTGACAGAATAAGTGATCAAACCTGGGGGAGGGGTGCACCACACACACCAATAAAGTCCAAAGCCACCTGTGGATCTTCAAATGTTAAGAATGCAAGAATGCAAAGGTGCTACATGCATTCCTGCAGCAGAAACACAAGAGCTTTTGAACCAAAGCACAGAACTTGTAAGTAGAAGGGAACTCCATTCTATACACTGCGGCTCCTGC	230
chr12:40348800-40348999	rs61915610	40348899	100	C	T	PARK_intragenic	PARK_intragenic_rs61915610_ref	ACTGGCCGCTTGACGAAATTTTTATATATAACATACTAATCCTTTCTTGGTTTTATATGTTGCAATTTCTTTTTCGAGCTGGTGGCTTGCTTTTTAAATTTCTTGTAGGGTGCCCGTTAATGAATGGAATTTCTTAATTTTAATATATATAAATTTAACAATTCTTCTTTTTCCTTCTTTTCCTGGTTATTCCTATTTGGTCCTGTTGTAGAGCCCACTGCGGCTCCTGC	230
chr12:40348800-40348999	rs61915610	40348899	100	C	T	PARK_intragenic	PARK_intragenic_rs61915610_alt	ACTGGCCGCTTGACGAAATTTTTATATATAACATACTAATCCTTTCTTGGTTTTATATGTTGCAATTTCTTTTTCGAGCTGGTGGCTTGCTTTTTAAATTTCTTGTAGGGTGCCTGTTAATGAATGGAATTTCTTAATTTTAATATATATAAATTTAACAATTCTTCTTTTTCCTTCTTTTCCTGGTTATTCCTATTTGGTCCTGTTGTAGAGCCCACTGCGGCTCCTGC	230
chr22:32466296-32466495	rs738263	32466395	100	G	A	PARK_eQTL	PARK_eQTL_rs738263_alt	ACTGGCCGCTTGACGAAATTTTTGTCCACGAGGAGTTTATGTTCTAGTCGATGGAGACAAAATAAATAAGCAAACAATAAAATAAACAAAAATGTATAAATTGTGACATGTACTATGACGGAACTAAGGGAATGTTGTTGGTAAGGTGGTCTTGTAATAGGTAGAGCAATGCAACTGGGGGAGGTGGGCTTATTTTATCAGGATACCCACGTGGGCACTGCGGCTCCTGC	230
chr22:32466296-32466495	rs738263	32466395	100	G	A	PARK_eQTL	PARK_eQTL_rs738263_ref	ACTGGCCGCTTGACGAAATTTTTGTCCACGAGGAGTTTATGTTCTAGTCGATGGAGACAAAATAAATAAGCAAACAATAAAATAAACAAAAATGTATAAATTGTGACATGTACTGTGACGGAACTAAGGGAATGTTGTTGGTAAGGTGGTCTTGTAATAGGTAGAGCAATGCAACTGGGGGAGGTGGGCTTATTTTATCAGGATACCCACGTGGGCACTGCGGCTCCTGC	230
chr7:23269401-23269600	rs156425	23269500	100	T	C	PDGWAS_LD	PDGWAS_LD_rs156425_alt	ACTGGCCGCTTGACGAACAAAAAAACTATTGAGAGGAATAAGCAAGATCATGTCATATATCTAAAACTCACTCAGAACAAAGGTCTCTGAGGAAAGATAAATAAATAAATAAAACTCAGTGCCCGGCACATAATAAGTCCTGCAAAAACAGCTGCTGCTGTTGCTGTTACACTTCTACAGGAACCTAGGCAGGGCCAACTATGGCATCTAATAATCACTGCGGCTCCTGC	230
chr7:23269401-23269600	rs156425	23269500	100	T	C	PDGWAS_LD	PDGWAS_LD_rs156425_ref	ACTGGCCGCTTGACGAACAAAAAAACTATTGAGAGGAATAAGCAAGATCATGTCATATATCTAAAACTCACTCAGAACAAAGGTCTCTGAGGAAAGATAAATAAATAAATAAAATTCAGTGCCCGGCACATAATAAGTCCTGCAAAAACAGCTGCTGCTGTTGCTGTTACACTTCTACAGGAACCTAGGCAGGGCCAACTATGGCATCTAATAATCACTGCGGCTCCTGC	230
chr22:38217662-38217861	rs9622757	38217761	100	G	C	PARK_eQTL	PARK_eQTL_rs9622757_alt	ACTGGCCGCTTGACGAACAAAAAACAGAAAAACATAGCTGAGTGTGGTGGCGCATGTCTGTAGTCCTGGCTACTCAGGAGGTTGAGACAAGAGAGAATCGCTTAAACCCGGGAACCAGAGGTTGCAGTAAGCTGAGATCGCGCCACTGCACTCCAGCCTGGGTGACAGAGCAAGACTCCATCTCAAAAAAAAAAAAAAAAAGAAAAGAAAAGAAACACTGCGGCTCCTGC	230
chr22:38217662-38217861	rs9622757	38217761	100	G	C	PARK_eQTL	PARK_eQTL_rs9622757_ref	ACTGGCCGCTTGACGAACAAAAAACAGAAAAACATAGCTGAGTGTGGTGGCGCATGTCTGTAGTCCTGGCTACTCAGGAGGTTGAGACAAGAGAGAATCGCTTAAACCCGGGAAGCAGAGGTTGCAGTAAGCTGAGATCGCGCCACTGCACTCCAGCCTGGGTGACAGAGCAAGACTCCATCTCAAAAAAAAAAAAAAAAAGAAAAGAAAAGAAACACTGCGGCTCCTGC	230
chr20:5077316-5077515	rs2326588	5077415	100	T	C	PARK_eQTL	PARK_eQTL_rs2326588_alt	ACTGGCCGCTTGACGAACAAAACAAAACAAAAACCAAACATTTACTGAGTCCCAGCTATCTGACAGGCTATCCTAAATGTTGAGGTTACACAGTGACCAAAATAGACAAAAATCCGGTCCTTGGCCTGGTGTGGTGGCTGACGCCTGTAATCCCAACATTTTGGGAGGTGGGTGGATCACCTGAGGTCAGGAGTTCCAGACCAGCCTGGTCAACACACTGCGGCTCCTGC	230
chr20:5077316-5077515	rs2326588	5077415	100	T	C	PARK_eQTL	PARK_eQTL_rs2326588_ref	ACTGGCCGCTTGACGAACAAAACAAAACAAAAACCAAACATTTACTGAGTCCCAGCTATCTGACAGGCTATCCTAAATGTTGAGGTTACACAGTGACCAAAATAGACAAAAATCTGGTCCTTGGCCTGGTGTGGTGGCTGACGCCTGTAATCCCAACATTTTGGGAGGTGGGTGGATCACCTGAGGTCAGGAGTTCCAGACCAGCCTGGTCAACACACTGCGGCTCCTGC	230
chr2:101823605-101823804	rs2286240	101823704	100	G	A	PDGWAS_LD	PDGWAS_LD_rs2286240_alt	ACTGGCCGCTTGACGAACAAACCGAGGCTCAGAGAAGTGGAGTGCATTGCCCGAGGTCACAGTTAGTGGGAGAGCTGGCCGGGCAGTCCCCTCGCACTATCCCTGCGGCTCTCCATGTCTGCCTTTACCTCCTATGCATCACGTCCTATAATCACACTTCAAAGGATGAGTCCTCTAAGGTTCCTGTTCTTGGCACAAGGATAAAGTGAATGTATCACTGCGGCTCCTGC	230
chr2:101823605-101823804	rs2286240	101823704	100	G	A	PDGWAS_LD	PDGWAS_LD_rs2286240_ref	ACTGGCCGCTTGACGAACAAACCGAGGCTCAGAGAAGTGGAGTGCATTGCCCGAGGTCACAGTTAGTGGGAGAGCTGGCCGGGCAGTCCCCTCGCACTATCCCTGCGGCTCTCCGTGTCTGCCTTTACCTCCTATGCATCACGTCCTATAATCACACTTCAAAGGATGAGTCCTCTAAGGTTCCTGTTCTTGGCACAAGGATAAAGTGAATGTATCACTGCGGCTCCTGC	230
chr4:169647539-169647738	rs10866341	169647638	100	A	G	PDGWAS_LD	PDGWAS_LD_rs10866341_ref	ACTGGCCGCTTGACGAACAAAGGATGGGGGCACATCAGAGGAACACAGGAACTTACCTGAAGAAGCTCCTAAGGGTCAAAGCTGGAATAATTTGAGCAACAAAAATAATGTAGCATGAATTATAACTCAAAGTATAAAATAATCCCATATATATGATATAAAGGATATAAGTTGACATAAAGGATTGAATAAATATGAGGCAAAAGAGACAAATCCACTGCGGCTCCTGC	230
chr4:169647539-169647738	rs10866341	169647638	100	A	G	PDGWAS_LD	PDGWAS_LD_rs10866341_alt	ACTGGCCGCTTGACGAACAAAGGATGGGGGCACATCAGAGGAACACAGGAACTTACCTGAAGAAGCTCCTAAGGGTCAAAGCTGGAATAATTTGAGCAACAAAAATAATGTAGCGTGAATTATAACTCAAAGTATAAAATAATCCCATATATATGATATAAAGGATATAAGTTGACATAAAGGATTGAATAAATATGAGGCAAAAGAGACAAATCCACTGCGGCTCCTGC	230
chr1:90675367-90675566	rs66583506	90675442	76	T	A	PARK_eQTL	PARK_eQTL_rs66583506_alt	ACTGGCCGCTTGACGAACAAATGGAATTACAGTCTCAGCAAAGAAATAGAAGCTACAGAATAAAAACTTAGAAATATACAATAAAAAAAAATTTAAATTCACCAGAGGGACTTGACTCAATGGCCAATGAAAGAAGAAAGTCAATGAACATGAAGACAGATTAGTAGAAATTATTCAGTCTGAACAATGAAAGGGAAAAAATGGTCAAAAAATAACACTGCGGCTCCTGC	230
chr1:90675367-90675566	rs66583506	90675442	76	T	A	PARK_eQTL	PARK_eQTL_rs66583506_ref	ACTGGCCGCTTGACGAACAAATGGAATTACAGTCTCAGCAAAGAAATAGAAGCTACAGAATAAAAACTTAGAAATATACAATAAAAAAAATTTTAAATTCACCAGAGGGACTTGACTCAATGGCCAATGAAAGAAGAAAGTCAATGAACATGAAGACAGATTAGTAGAAATTATTCAGTCTGAACAATGAAAGGGAAAAAATGGTCAAAAAATAACACTGCGGCTCCTGC	230
chr2:95065257-95065456	rs3112987	95065356	100	C	G	PDGWAS_LD	PDGWAS_LD_rs3112987_ref	ACTGGCCGCTTGACGAACAACCACGACAATCAAAAGAAAGAACATTTCCGTCACATAAGACAGTTCCTGTGCCCTTTCCCAGTCAATCCCCACCACCCTCACCCCTCAGTCCCACGCAACCACTAATCTACTTTCTTCACTATGGATTAGATTTGTCATTTCTAGCATTTTGTATAAATAAAATCTTACACGGTATACTCATACACAGTGTACACCACTGCGGCTCCTGC	230
chr2:95065257-95065456	rs3112987	95065356	100	C	G	PDGWAS_LD	PDGWAS_LD_rs3112987_alt	ACTGGCCGCTTGACGAACAACCACGACAATCAAAAGAAAGAACATTTCCGTCACATAAGACAGTTCCTGTGCCCTTTCCCAGTCAATCCCCACCACCCTCACCCCTCAGTCCCAGGCAACCACTAATCTACTTTCTTCACTATGGATTAGATTTGTCATTTCTAGCATTTTGTATAAATAAAATCTTACACGGTATACTCATACACAGTGTACACCACTGCGGCTCCTGC	230
chr4:41247028-41247227	rs73809690	41247127	100	T	C	PARK_eQTL	PARK_eQTL_rs73809690_alt	ACTGGCCGCTTGACGAACAAGCCTGTCTGCAGATCCAAAAATGTATATGAAAATGCAAAGGACTTAGAATAGCCAAAACAATTTTAAAAAGAAAACAAAGTTGAAGAACTTGCACTACCTGATTTCACAACTTAACTATAAAATCATATTAATCAAGGCACATAGTAATCAAGATAGACAAATCACTCTGTGGAACATAATTAAGAGACCAGAAACACTGCGGCTCCTGC	230
chr4:41247028-41247227	rs73809690	41247127	100	T	C	PARK_eQTL	PARK_eQTL_rs73809690_ref	ACTGGCCGCTTGACGAACAAGCCTGTCTGCAGATCCAAAAATGTATATGAAAATGCAAAGGACTTAGAATAGCCAAAACAATTTTAAAAAGAAAACAAAGTTGAAGAACTTGCATTACCTGATTTCACAACTTAACTATAAAATCATATTAATCAAGGCACATAGTAATCAAGATAGACAAATCACTCTGTGGAACATAATTAAGAGACCAGAAACACTGCGGCTCCTGC	230
chr18:33832953-33833152	rs8088362	33833052	100	A	G	PDGWAS_LD	PDGWAS_LD_rs8088362_ref	ACTGGCCGCTTGACGAACAAGTCTATCTGTTGTTTGTTTAGCTGCACTCTACTGTTGTACTGAAACCCTATTGGTATAAAAGTTAGGTGGGAGGGGGGAACATTCTTTAATGTTAAGATTAAATCTTAGTCTTTTAGTGGCCCTTTGTCTCTGGGCTTTAATCTTCACAAAGCTGTATAGTGCCCTCTCAACTCTTCTCTAGCTGTATAGAGCCCCACTGCGGCTCCTGC	230
chr18:33832953-33833152	rs8088362	33833052	100	A	G	PDGWAS_LD	PDGWAS_LD_rs8088362_alt	ACTGGCCGCTTGACGAACAAGTCTATCTGTTGTTTGTTTAGCTGCACTCTACTGTTGTACTGAAACCCTATTGGTATAAAAGTTAGGTGGGAGGGGGGAACATTCTTTAATGTTGAGATTAAATCTTAGTCTTTTAGTGGCCCTTTGTCTCTGGGCTTTAATCTTCACAAAGCTGTATAGTGCCCTCTCAACTCTTCTCTAGCTGTATAGAGCCCCACTGCGGCTCCTGC	230
chr16:52931279-52931478	rs80126945	52931378	100	G	A	PDGWAS_LD	PDGWAS_LD_rs80126945_alt	ACTGGCCGCTTGACGAACACAGTAGGATAGTTTGAGGATGAACCTTGAATTCCAGTTTTCTCAGATTTTCTATTGTGCTAGATATGGCTAAGATTGCCACCTGTTCACCAATATATTTCCTTTTCTTCCTGGGCACACAGCTAGACTACATTTCCCAACATCCTTAGCAACTGAGTGTTGCCAGATGACTGATTTCTAGCCCATGAAACATGAGGCACTGCGGCTCCTGC	230
chr16:52931279-52931478	rs80126945	52931378	100	G	A	PDGWAS_LD	PDGWAS_LD_rs80126945_ref	ACTGGCCGCTTGACGAACACAGTAGGATAGTTTGAGGATGAACCTTGAATTCCAGTTTTCTCAGATTTTCTATTGTGCTAGATATGGCTAAGATTGCCACCTGTTCACCAATATGTTTCCTTTTCTTCCTGGGCACACAGCTAGACTACATTTCCCAACATCCTTAGCAACTGAGTGTTGCCAGATGACTGATTTCTAGCCCATGAAACATGAGGCACTGCGGCTCCTGC	230
chr17:61955190-61955389	rs4968463	61955289	100	A	T	PDGWAS_LD	PDGWAS_LD_rs4968463_ref	ACTGGCCGCTTGACGAACACATGTTATCGCATTAAGGGCCCACCTGCGTAATTGAGGATAATCTCTCCATCTCAAGATCCTTAACTTATCACATCTGCAAAATCATTTTTTGGTAAAACAAGGTAACATTCACACGTTTCAGGTATTGGACATGAATTTATTTTGGGGGGTATTCTTCAGACTACCAAAATGGAACAAATTACGTACCATTGTTGCACTGCGGCTCCTGC	230
chr17:61955190-61955389	rs4968463	61955289	100	A	T	PDGWAS_LD	PDGWAS_LD_rs4968463_alt	ACTGGCCGCTTGACGAACACATGTTATCGCATTAAGGGCCCACCTGCGTAATTGAGGATAATCTCTCCATCTCAAGATCCTTAACTTATCACATCTGCAAAATCATTTTTTGGTTAAACAAGGTAACATTCACACGTTTCAGGTATTGGACATGAATTTATTTTGGGGGGTATTCTTCAGACTACCAAAATGGAACAAATTACGTACCATTGTTGCACTGCGGCTCCTGC	230
chr15:61904088-61904287	rs36056548	61904187	100	A	G	PARK_intragenic	PARK_intragenic_rs36056548_ref	ACTGGCCGCTTGACGAACACCTCAAAAGCACAATCAACACAAGTGAAAACAAACATATAGGATTACATTAAGCTAAAAGGCTTCACGGCAAAGGAAATAATCAACAAAGTAGAGACAACAAACCGAAAGAGAGAAATTATTTGCAAACTATCTGTCTAATAAGAGATTAATAACCAGAAAATATAAGGAACTCAAAACACTCCACAAGCTTGGTGCACTGCGGCTCCTGC	230
chr15:61904088-61904287	rs36056548	61904187	100	A	G	PARK_intragenic	PARK_intragenic_rs36056548_alt	ACTGGCCGCTTGACGAACACCTCAAAAGCACAATCAACACAAGTGAAAACAAACATATAGGATTACATTAAGCTAAAAGGCTTCACGGCAAAGGAAATAATCAACAAAGTAGAGGCAACAAACCGAAAGAGAGAAATTATTTGCAAACTATCTGTCTAATAAGAGATTAATAACCAGAAAATATAAGGAACTCAAAACACTCCACAAGCTTGGTGCACTGCGGCTCCTGC	230
chr15:61879608-61879807	rs1981917	61879707	100	A	G	PARK_intragenic	PARK_intragenic_rs1981917_ref	ACTGGCCGCTTGACGAACACGAATAGGTAAATTATCAATCATTAATATCCCCCTAGAATATAATATCCATGAAGCTGTTTTATACCTCCACAGCAACTTTCATAATAAGCATTCAGTAAATACTTGTTTAAGGTATTGTTCAATCCCACAAATAACTGATTTTCACTTAAAAGTGAAAAAGAAATGGTATATTACCTATCACATAAAACAATATCCACTGCGGCTCCTGC	230
chr15:61879608-61879807	rs1981917	61879707	100	A	G	PARK_intragenic	PARK_intragenic_rs1981917_alt	ACTGGCCGCTTGACGAACACGAATAGGTAAATTATCAATCATTAATATCCCCCTAGAATATAATATCCATGAAGCTGTTTTATACCTCCACAGCAACTTTCATAATAAGCATTCGGTAAATACTTGTTTAAGGTATTGTTCAATCCCACAAATAACTGATTTTCACTTAAAAGTGAAAAAGAAATGGTATATTACCTATCACATAAAACAATATCCACTGCGGCTCCTGC	230
chr15:61862859-61863058	rs4775444	61862958	100	C	G	PARK_eQTL	PARK_eQTL_rs4775444_ref	ACTGGCCGCTTGACGAACACTAAGAAAGTTCTGAAAATTATTAATATATAATTGTCATTTTGGGATAATTTTATTATCTAGGATAGATCCCAGGAAAATAAGCTTGGTAGTTTACTATAAGTTCTTCTATTTGGAAAAATCTACCACAACCAAATGCTTAGGAAAAGCTGAGATAAACATATAGAAGTAATGCCACCCTTTAAAAGGGGTATGCTCACTGCGGCTCCTGC	230
chr15:61862859-61863058	rs4775444	61862958	100	C	G	PARK_eQTL	PARK_eQTL_rs4775444_alt	ACTGGCCGCTTGACGAACACTAAGAAAGTTCTGAAAATTATTAATATATAATTGTCATTTTGGGATAATTTTATTATCTAGGATAGATCCCAGGAAAATAAGCTTGGTAGTTTAGTATAAGTTCTTCTATTTGGAAAAATCTACCACAACCAAATGCTTAGGAAAAGCTGAGATAAACATATAGAAGTAATGCCACCCTTTAAAAGGGGTATGCTCACTGCGGCTCCTGC	230
chr1:65372836-65373035	rs6659883	65372935	100	A	G	PARK_intragenic	PARK_intragenic_rs6659883_ref	ACTGGCCGCTTGACGAACACTTGAACATTTTTTTCTTTTTTAAAAATTTGAGTTAAAATATGCATATATAATGTACCATTTTTACCATTTTAAGTGTACAGTTTAATTACATTTATATTATTTTTTCCTCCTTCAAACCCTCTCCCACTCCTCTTCCTGGCCTCTGGTAACTACTAATCTACTCTTTATCTTCATGAGATCCACATTTTTAGTTTCACTGCGGCTCCTGC	230
chr1:65372836-65373035	rs6659883	65372935	100	A	G	PARK_intragenic	PARK_intragenic_rs6659883_alt	ACTGGCCGCTTGACGAACACTTGAACATTTTTTTCTTTTTTAAAAATTTGAGTTAAAATATGCATATATAATGTACCATTTTTACCATTTTAAGTGTACAGTTTAATTACATTTGTATTATTTTTTCCTCCTTCAAACCCTCTCCCACTCCTCTTCCTGGCCTCTGGTAACTACTAATCTACTCTTTATCTTCATGAGATCCACATTTTTAGTTTCACTGCGGCTCCTGC	230
chr3:122388491-122388690	rs55780469	122388590	100	A	C	PDGWAS_LD	PDGWAS_LD_rs55780469_ref	ACTGGCCGCTTGACGAACAGAATGGAGGAGTCCTTCCAGAGAGTAGCACAGAATAGAAGCAAGGACTAAGCCTTGGAGGTGTGACATGGTGTAAATAATAGGAACTGGGAAAGAAGACATTAAAGAAGATTGGTCATAGAGGTTGGAGATGAAGTGAGAGAATTTGGTGGTACAATGTAAGGAGGCATTGAATCCTTGTAGAAAGATGAGATCAGCACTGCGGCTCCTGC	230
chr3:122388491-122388690	rs55780469	122388590	100	A	C	PDGWAS_LD	PDGWAS_LD_rs55780469_alt	ACTGGCCGCTTGACGAACAGAATGGAGGAGTCCTTCCAGAGAGTAGCACAGAATAGAAGCAAGGACTAAGCCTTGGAGGTGTGACATGGTGTAAATAATAGGAACTGGGAAAGACGACATTAAAGAAGATTGGTCATAGAGGTTGGAGATGAAGTGAGAGAATTTGGTGGTACAATGTAAGGAGGCATTGAATCCTTGTAGAAAGATGAGATCAGCACTGCGGCTCCTGC	230
chr1:171695614-171695813	rs75355797	171695713	100	G	A	PDGWAS_LD	PDGWAS_LD_rs75355797_alt	ACTGGCCGCTTGACGAACAGACAGGACCCTCAGCTGCAGGTCTGTTGGAGTACCCGGCCGTGTGAGGTGTCAGTCTGCCCCTGCTGGGGGGTGCCTCCCAGTTAGGCTGCTCGGAGGTCAGGGGTCAGGGACCCACTTGAGGAGGCAGTCTGCCCTTTCTCAGATCTCCAGCTGCGTACCGGGAGAACCACTGCTCTCTTCAAAGCTGTCAGACACACTGCGGCTCCTGC	230
chr1:171695614-171695813	rs75355797	171695713	100	G	A	PDGWAS_LD	PDGWAS_LD_rs75355797_ref	ACTGGCCGCTTGACGAACAGACAGGACCCTCAGCTGCAGGTCTGTTGGAGTACCCGGCCGTGTGAGGTGTCAGTCTGCCCCTGCTGGGGGGTGCCTCCCAGTTAGGCTGCTCGGGGGTCAGGGGTCAGGGACCCACTTGAGGAGGCAGTCTGCCCTTTCTCAGATCTCCAGCTGCGTACCGGGAGAACCACTGCTCTCTTCAAAGCTGTCAGACACACTGCGGCTCCTGC	230
chr1:155230489-155230688	rs76599509	155230588	100	A	G	GBA	GBA_rs76599509_ref	ACTGGCCGCTTGACGAACAGAGCAAGACTCCGTCTCAAAAAAATATATAAAAAATAAAAGAAAAGAAAAAAAACAAAAACAAAGAAGGCTTACGTGAGACCCTTGGGGCCCTCTACTGTTAACCAGTTCAGGAGAGGTGTAAAAGTTTGTAAAGGATAACCAGAGCACAAAGTAGAAGAGCAATGTCCTCAAAGGGAAAAATTCAAGAAGATGCTCACTGCGGCTCCTGC	230
chr1:155230489-155230688	rs76599509	155230588	100	A	G	GBA	GBA_rs76599509_alt	ACTGGCCGCTTGACGAACAGAGCAAGACTCCGTCTCAAAAAAATATATAAAAAATAAAAGAAAAGAAAAAAAACAAAAACAAAGAAGGCTTACGTGAGACCCTTGGGGCCCTCTGCTGTTAACCAGTTCAGGAGAGGTGTAAAAGTTTGTAAAGGATAACCAGAGCACAAAGTAGAAGAGCAATGTCCTCAAAGGGAAAAATTCAAGAAGATGCTCACTGCGGCTCCTGC	230
chr9:34026441-34026640	rs1785512	34026540	100	C	T	PDGWAS_LD	PDGWAS_LD_rs1785512_ref	ACTGGCCGCTTGACGAACAGGATACACAATTTATGTTAAAGAAGCAAGTCTTCATCAAGAATGTCCAGAGATGCTGTTCACTGAGTCATGAGACCAGTGGTGCAGGGTCTATCTCAAACTGGCAAGGATGGGTCTCAGGTCCTTCATCTATATATGTCCACTCATTCCCAAAATCTAAAACCAATGGTAATGACAATACTAGCAGAAAGCACATACACTGCGGCTCCTGC	230
chr9:34026441-34026640	rs1785512	34026540	100	C	T	PDGWAS_LD	PDGWAS_LD_rs1785512_alt	ACTGGCCGCTTGACGAACAGGATACACAATTTATGTTAAAGAAGCAAGTCTTCATCAAGAATGTCCAGAGATGCTGTTCACTGAGTCATGAGACCAGTGGTGCAGGGTCTATCTTAAACTGGCAAGGATGGGTCTCAGGTCCTTCATCTATATATGTCCACTCATTCCCAAAATCTAAAACCAATGGTAATGACAATACTAGCAGAAAGCACATACACTGCGGCTCCTGC	230
chr15:62077363-62077562	rs9989354	62077462	100	A	G	PARK_eQTL	PARK_eQTL_rs9989354_ref	ACTGGCCGCTTGACGAACATACTGCCACTACTGGGGATCTGTATTTGCTGACTTGTTAGCACATAAAACGAAAATATACGTATCACTGTGTCTTGCAACAATTAGAAGAGAGCAATCAAACTTCCATTTTTTCACTCATACTGTCAGATTGCCCTTGAAAAACACTATTTCTCCATCTTCCAAAGACATTTTTCTGACTGGTTAATTATGTAATCCACTGCGGCTCCTGC	230
chr15:62077363-62077562	rs9989354	62077462	100	A	G	PARK_eQTL	PARK_eQTL_rs9989354_alt	ACTGGCCGCTTGACGAACATACTGCCACTACTGGGGATCTGTATTTGCTGACTTGTTAGCACATAAAACGAAAATATACGTATCACTGTGTCTTGCAACAATTAGAAGAGAGCAGTCAAACTTCCATTTTTTCACTCATACTGTCAGATTGCCCTTGAAAAACACTATTTCTCCATCTTCCAAAGACATTTTTCTGACTGGTTAATTATGTAATCCACTGCGGCTCCTGC	230
chr20:3185143-3185342	rs8125675	3185242	100	A	G	PDGWAS_LD	PDGWAS_LD_rs8125675_ref	ACTGGCCGCTTGACGAACATATTTCAGATGTGTTTAAATACTTTTCTGTTACAAAGATTCAATACAGGCTGGGTGCAGTGGTACACGGCTATAATCCCAGTGCTTTGCGAGGCCAAGGTAGGAGGATCACTTGAGCCCAGGAGTTCGAGACTACCATGAGCAACATAGTGAGATCCCGTCTCTACCAAAAAGAGAAAAAATATATATATATATTACACTGCGGCTCCTGC	230
chr20:3185143-3185342	rs8125675	3185242	100	A	G	PDGWAS_LD	PDGWAS_LD_rs8125675_alt	ACTGGCCGCTTGACGAACATATTTCAGATGTGTTTAAATACTTTTCTGTTACAAAGATTCAATACAGGCTGGGTGCAGTGGTACACGGCTATAATCCCAGTGCTTTGCGAGGCCGAGGTAGGAGGATCACTTGAGCCCAGGAGTTCGAGACTACCATGAGCAACATAGTGAGATCCCGTCTCTACCAAAAAGAGAAAAAATATATATATATATTACACTGCGGCTCCTGC	230
chr8:129889564-129889763	rs2086641	129889663	100	T	C	PD	PD_rs2086641_alt	ACTGGCCGCTTGACGAACATCAATAGGAGTTTGAAAGAAGTTGATTCTAACTCTCACAGATGACTGTGAGGGGGGTTCAAGACTTCAGTGGAGAAATGGCAGATGTGGTGGAAACACCAAGAGAACTAGAGTAGAAGTTCATCTTAGAAGGGCCTTTAAGATGTGACTGAATAGCTGCAATCTTATGATAAAAACTTGAGTGGATGAGGAGTTGCCACTGCGGCTCCTGC	230
chr8:129889564-129889763	rs2086641	129889663	100	T	C	PD	PD_rs2086641_ref	ACTGGCCGCTTGACGAACATCAATAGGAGTTTGAAAGAAGTTGATTCTAACTCTCACAGATGACTGTGAGGGGGGTTCAAGACTTCAGTGGAGAAATGGCAGATGTGGTGGAAATACCAAGAGAACTAGAGTAGAAGTTCATCTTAGAAGGGCCTTTAAGATGTGACTGAATAGCTGCAATCTTATGATAAAAACTTGAGTGGATGAGGAGTTGCCACTGCGGCTCCTGC	230
chr2:101796555-101796754	rs34043159	101796654	100	T	C	PD	PD_rs34043159_alt	ACTGGCCGCTTGACGAACATCAGGTTTTTAAGTAAGCTCGTTGAGTGAGCTGGTTGGATCTGAACTTTAAAGGATAGATGGATCTTGACCACACTTCTCCTTTTTAAAATTTGTCTTTAGCAGATTTGTCAGAGCAGACTTTCTTTTAGTTTTAAGACTACAGTGTCTGTGAATGGTAATTCTGTCATATTACTTAGGGGTTGGGAAGATATTGGCACTGCGGCTCCTGC	230
chr2:101796555-101796754	rs34043159	101796654	100	T	C	PD	PD_rs34043159_ref	ACTGGCCGCTTGACGAACATCAGGTTTTTAAGTAAGCTCGTTGAGTGAGCTGGTTGGATCTGAACTTTAAAGGATAGATGGATCTTGACCACACTTCTCCTTTTTAAAATTTGTTTTTAGCAGATTTGTCAGAGCAGACTTTCTTTTAGTTTTAAGACTACAGTGTCTGTGAATGGTAATTCTGTCATATTACTTAGGGGTTGGGAAGATATTGGCACTGCGGCTCCTGC	230
chr22:38147181-38147380	rs4820317	38147280	100	T	C	PARK_eQTL	PARK_eQTL_rs4820317_alt	ACTGGCCGCTTGACGAACATGAGACTAACTGTACCTGTCCTACCTACCTCCCAGAGGTGCTGTGAGGACAGATGAAAAACCACTATAAAAGCACTTTCAAAACCATAACCATTACATGTCAGTGATGGTTACTTAAAGTTCTGACCAGGGCTTTTAACATACCAAAAGGTTTTGTCTTGCATACCTCTACAAGCGCAGCAGCCAGCCAGAGTCTACACTGCGGCTCCTGC	230
chr22:38147181-38147380	rs4820317	38147280	100	T	C	PARK_eQTL	PARK_eQTL_rs4820317_ref	ACTGGCCGCTTGACGAACATGAGACTAACTGTACCTGTCCTACCTACCTCCCAGAGGTGCTGTGAGGACAGATGAAAAACCACTATAAAAGCACTTTCAAAACCATAACCATTATATGTCAGTGATGGTTACTTAAAGTTCTGACCAGGGCTTTTAACATACCAAAAGGTTTTGTCTTGCATACCTCTACAAGCGCAGCAGCCAGCCAGAGTCTACACTGCGGCTCCTGC	230
chr6:30149905-30150104	rs9261522	30150004	100	T	C	PDGWAS_LD	PDGWAS_LD_rs9261522_alt	ACTGGCCGCTTGACGAACATGCGGTGTTTGGTTTTCTGTCCTTGCGATAGTTTGCTGAGAATGATGGTTTCCAGCTTCAACCATGTCCCTAAAAAGGACATGAACTCATCCTTTCTCATTTCATCTTTTTTTAAAAAAACCACTTCCCCTTTTGAAATGAAATATGGAATGATAAAAAAATTTTAAATAAATTCCACTTCACCATCCAGAAGTTTCACTGCGGCTCCTGC	230
chr6:30149905-30150104	rs9261522	30150004	100	T	C	PDGWAS_LD	PDGWAS_LD_rs9261522_ref	ACTGGCCGCTTGACGAACATGCGGTGTTTGGTTTTCTGTCCTTGCGATAGTTTGCTGAGAATGATGGTTTCCAGCTTCAACCATGTCCCTAAAAAGGACATGAACTCATCCTTTTTCATTTCATCTTTTTTTAAAAAAACCACTTCCCCTTTTGAAATGAAATATGGAATGATAAAAAAATTTTAAATAAATTCCACTTCACCATCCAGAAGTTTCACTGCGGCTCCTGC	230
chr2:95089817-95090016	rs3112991	95089916	100	A	G	PDGWAS_LD	PDGWAS_LD_rs3112991_ref	ACTGGCCGCTTGACGAACATGTAGATTGTAATTATTGGCTTTAAAAATGCTGCTTAGAAAAACCCATGAAGTACTTTTTAAAAGGTAATTTTCAGGCCGGGCGCGGTGGCTCACACCTGTAATCCCAGCACTTTGGGAGGCCGAGGCGGGCGGATCACGAGGTCAGGAGATCGAGACCATCCCGGCTAAAACGGTGAAACCCCGTCTCTACTAAACACTGCGGCTCCTGC	230
chr2:95089817-95090016	rs3112991	95089916	100	A	G	PDGWAS_LD	PDGWAS_LD_rs3112991_alt	ACTGGCCGCTTGACGAACATGTAGATTGTAATTATTGGCTTTAAAAATGCTGCTTAGAAAAACCCATGAAGTACTTTTTAAAAGGTAATTTTCAGGCCGGGCGCGGTGGCTCACGCCTGTAATCCCAGCACTTTGGGAGGCCGAGGCGGGCGGATCACGAGGTCAGGAGATCGAGACCATCCCGGCTAAAACGGTGAAACCCCGTCTCTACTAAACACTGCGGCTCCTGC	230
chr15:62022744-62022943	rs34088392	62022843	100	G	T	PARK_intragenic	PARK_intragenic_rs34088392_ref	ACTGGCCGCTTGACGAACATTTCCAGGTTCCTAGATAAACGAAAAAATTCAAGTTCTTACATGTTTCAAACTTTTAAACAAAGCAATGCATATTGTTCAAAATATGTGTTGTATGTTAATTAAAATTAGCCAGTTAAACAGTTCTTAATCAGCTGATGTTACTCTTTTGGTTATGAGTGAAGTTTGGTTTCTTCTGTGCAACTACTGTTGCACATCACTGCGGCTCCTGC	230
chr15:62022744-62022943	rs34088392	62022843	100	G	T	PARK_intragenic	PARK_intragenic_rs34088392_alt	ACTGGCCGCTTGACGAACATTTCCAGGTTCCTAGATAAACGAAAAAATTCAAGTTCTTACATGTTTCAAACTTTTAAACAAAGCAATGCATATTGTTCAAAATATGTGTTGTATTTTAATTAAAATTAGCCAGTTAAACAGTTCTTAATCAGCTGATGTTACTCTTTTGGTTATGAGTGAAGTTTGGTTTCTTCTGTGCAACTACTGTTGCACATCACTGCGGCTCCTGC	230
chr6:162474777-162474976	rs59857274	162474876	100	G	A	PARK_intragenic	PARK_intragenic_rs59857274_alt	ACTGGCCGCTTGACGAACCAAAGCAGAGATAAGGCTACTGAAAATAGCCTATTTCCTGTGCTGGTCTGGACCTAGGCTTTGGGGTATAGGCAGGCCTGATACCAGAAGTCCGATATAGCAAAAGGAATGAAGGAAAAAGATGAAGAGACAAAAACATGCTGACACTGTCATTATTTCTACAAATGTCAAAATAAAATTCAAAATGAAATCGATTTCACTGCGGCTCCTGC	230
chr6:162474777-162474976	rs59857274	162474876	100	G	A	PARK_intragenic	PARK_intragenic_rs59857274_ref	ACTGGCCGCTTGACGAACCAAAGCAGAGATAAGGCTACTGAAAATAGCCTATTTCCTGTGCTGGTCTGGACCTAGGCTTTGGGGTATAGGCAGGCCTGATACCAGAAGTCCGATGTAGCAAAAGGAATGAAGGAAAAAGATGAAGAGACAAAAACATGCTGACACTGTCATTATTTCTACAAATGTCAAAATAAAATTCAAAATGAAATCGATTTCACTGCGGCTCCTGC	230
chr18:33462932-33463131	rs6507043	33463031	100	C	T	PARK_eQTL	PARK_eQTL_rs6507043_ref	ACTGGCCGCTTGACGAACCAACATAAGGAATATAAAAAAGAGAAGCAACAAAATCAACAATTTGGAAGTAAATTTACTTTATGTGACAAAAAATTAAATGGTTTTTGCAAAATACTCTAAATAATTATATTTAGAATCCTAGATGATAACAAATATCTACGAAATGCCAATTCAATGCTAGACATAATTTTAGGTGTTGGGAATAGCACCAAACACACTGCGGCTCCTGC	230
chr18:33462932-33463131	rs6507043	33463031	100	C	T	PARK_eQTL	PARK_eQTL_rs6507043_alt	ACTGGCCGCTTGACGAACCAACATAAGGAATATAAAAAAGAGAAGCAACAAAATCAACAATTTGGAAGTAAATTTACTTTATGTGACAAAAAATTAAATGGTTTTTGCAAAATATTCTAAATAATTATATTTAGAATCCTAGATGATAACAAATATCTACGAAATGCCAATTCAATGCTAGACATAATTTTAGGTGTTGGGAATAGCACCAAACACACTGCGGCTCCTGC	230
chr15:61922925-61923124	rs34853395	61923024	100	T	C	PARK_intragenic	PARK_intragenic_rs34853395_alt	ACTGGCCGCTTGACGAACCAAGAAAAACAAGAGAGAACACAAAATTATGTGTCAAGCCAAGTAATCATGCAACACTGACTTCTACTCAGGTTATCTGGAATTAAATAACTAATGCTATATGTCAGTAGTCAAAATCTAAAGTTAAGCTGATCAATTCAGAGCAAAACAGTGTTATGTGAATAGACAAGTATAGCAATGTAAACAAATTCTTCATTCACTGCGGCTCCTGC	230
chr15:61922925-61923124	rs34853395	61923024	100	T	C	PARK_intragenic	PARK_intragenic_rs34853395_ref	ACTGGCCGCTTGACGAACCAAGAAAAACAAGAGAGAACACAAAATTATGTGTCAAGCCAAGTAATCATGCAACACTGACTTCTACTCAGGTTATCTGGAATTAAATAACTAATGTTATATGTCAGTAGTCAAAATCTAAAGTTAAGCTGATCAATTCAGAGCAAAACAGTGTTATGTGAATAGACAAGTATAGCAATGTAAACAAATTCTTCATTCACTGCGGCTCCTGC	230
chr15:61949810-61950009	rs12912477	61949909	100	T	G	PARK_intragenic	PARK_intragenic_rs12912477_alt	ACTGGCCGCTTGACGAACCACAATTTTAACTCAAAAGAACTGGATGAGTTTTAAGTAAAGATACAGGAAATATTATCAGGCTTTAAACCACATTTCAGGCAGTTCCAAGCTGATGATGCATGTTCAAATGGACTGTACCAGGTCCAGTACAGGTAATGCTTGTATGTAATGTCTGTACCAGGCCTTGCTTTATGCTTCAGTTAATCTTATTCTAACACTGCGGCTCCTGC	230
chr15:61949810-61950009	rs12912477	61949909	100	T	G	PARK_intragenic	PARK_intragenic_rs12912477_ref	ACTGGCCGCTTGACGAACCACAATTTTAACTCAAAAGAACTGGATGAGTTTTAAGTAAAGATACAGGAAATATTATCAGGCTTTAAACCACATTTCAGGCAGTTCCAAGCTGATTATGCATGTTCAAATGGACTGTACCAGGTCCAGTACAGGTAATGCTTGTATGTAATGTCTGTACCAGGCCTTGCTTTATGCTTCAGTTAATCTTATTCTAACACTGCGGCTCCTGC	230
chr20:5052018-5052217	rs195569	5052117	100	A	G	PARK_eQTL	PARK_eQTL_rs195569_ref	ACTGGCCGCTTGACGAACCACATATCTACAAAAAGAAAAAGAAAAAAAAAATTAGCTGGGTGTGGTGGTGCGTGCCTGGAGTCCCAGCTACTAGGAGGCTGAGGTGGGAGAATCACTTAAGCCCAGGAGGTCAAGACTGCAGGCCGGGCGCGGTGGCTCACGCCTGTAATCCCAGCACTTTGGGAGGCCCAGCACTTTGGGAGGCCAAGGCAGGCCACTGCGGCTCCTGC	230
chr20:5052018-5052217	rs195569	5052117	100	A	G	PARK_eQTL	PARK_eQTL_rs195569_alt	ACTGGCCGCTTGACGAACCACATATCTACAAAAAGAAAAAGAAAAAAAAAATTAGCTGGGTGTGGTGGTGCGTGCCTGGAGTCCCAGCTACTAGGAGGCTGAGGTGGGAGAATCGCTTAAGCCCAGGAGGTCAAGACTGCAGGCCGGGCGCGGTGGCTCACGCCTGTAATCCCAGCACTTTGGGAGGCCCAGCACTTTGGGAGGCCAAGGCAGGCCACTGCGGCTCCTGC	230
chr1:65371126-65371325	rs8179492	65371225	100	A	G	PARK_intragenic	PARK_intragenic_rs8179492_ref	ACTGGCCGCTTGACGAACCACTCTACAAATGCAAGGTGGAGTTATTGTTATCAGTCATCAGACAATGTAGTATAATGGAGAGTGCACAAATTTTATTTTTTTAAACTGAGATGAAGCCATATAGTGTATACAAACTTTAGACTTTAAAAATTACCCTAGGTTCACATCTCAGCTGTTCTTCTTCCTGGGCAAGTCACTTTTACCTCTCCTTGGACCACTGCGGCTCCTGC	230
chr1:65371126-65371325	rs8179492	65371225	100	A	G	PARK_intragenic	PARK_intragenic_rs8179492_alt	ACTGGCCGCTTGACGAACCACTCTACAAATGCAAGGTGGAGTTATTGTTATCAGTCATCAGACAATGTAGTATAATGGAGAGTGCACAAATTTTATTTTTTTAAACTGAGATGAGGCCATATAGTGTATACAAACTTTAGACTTTAAAAATTACCCTAGGTTCACATCTCAGCTGTTCTTCTTCCTGGGCAAGTCACTTTTACCTCTCCTTGGACCACTGCGGCTCCTGC	230
chr4:17964746-17964945	rs7662221	17964845	100	G	A	PDGWAS_LD	PDGWAS_LD_rs7662221_alt	ACTGGCCGCTTGACGAACCAGATCACCCATAAGCGTGCAAAAGATTTTGGAGTTGTTTTGGAACTGTTGTGCCAAAAACATGATTCCTATGCCAAGCGTAACATAATTCTGATAAGTCAAGGAAATCTTACTGCCCTTTTTTTTTTTTTTCTTTAAATCAGTGTCTCATTAAAGAATTTTTGGAAAATAGCTTGTAGGCTTCGGGAAGGGGTATTCACTGCGGCTCCTGC	230
chr4:17964746-17964945	rs7662221	17964845	100	G	A	PDGWAS_LD	PDGWAS_LD_rs7662221_ref	ACTGGCCGCTTGACGAACCAGATCACCCATAAGCGTGCAAAAGATTTTGGAGTTGTTTTGGAACTGTTGTGCCAAAAACATGATTCCTATGCCAAGCGTAACATAATTCTGATAGGTCAAGGAAATCTTACTGCCCTTTTTTTTTTTTTTCTTTAAATCAGTGTCTCATTAAAGAATTTTTGGAAAATAGCTTGTAGGCTTCGGGAAGGGGTATTCACTGCGGCTCCTGC	230
chr15:89225447-89225646	rs9806497	89225496	50	T	C	PARK_eQTL	PARK_eQTL_rs9806497_alt	ACTGGCCGCTTGACGAACCAGCAGCATTGGCCTTACCTGGCAGCCTGTGGGAAATGCAGAGTCTCGGGCCCTTCCCCAGAGAGGCCAAGTCAGAGCCTGGATTGGATTAGGGCCCATCCTAATGACCTCATTTTAACTTAATTACTTAAAATTACTTAATTTTTAGCCAGAACGGTGGCACAGCTCTGTAGTCTCAGCTACTGAGGAGGCTGAGGCACTGCGGCTCCTGC	230
chr15:89225447-89225646	rs9806497	89225496	50	T	C	PARK_eQTL	PARK_eQTL_rs9806497_ref	ACTGGCCGCTTGACGAACCAGCAGCATTGGCCTTACCTGGCAGCCTGTGGGAAATGCAGAGTCTTGGGCCCTTCCCCAGAGAGGCCAAGTCAGAGCCTGGATTGGATTAGGGCCCATCCTAATGACCTCATTTTAACTTAATTACTTAAAATTACTTAATTTTTAGCCAGAACGGTGGCACAGCTCTGTAGTCTCAGCTACTGAGGAGGCTGAGGCACTGCGGCTCCTGC	230
chr1:65349372-65349571	rs12092795	65349471	100	G	A	PARK_intragenic	PARK_intragenic_rs12092795_alt	ACTGGCCGCTTGACGAACCATAATCTTTTATATTCACCCAGACATTTACCATTTCTGGTACACTTCATCCTTTCCTACAGATCTGAGTTTTCATCTGGTAACATTGCCCTTAAGACTGAAGAACTCCTTTTAGCATTTCTTATAATGCAGGTCAATTAGCAACACATTTTCTTGTGTTTTTAATATAAAATTTTGTTTTGAAAGGATTTTTTGCTCACTGCGGCTCCTGC	230
chr1:65349372-65349571	rs12092795	65349471	100	G	A	PARK_intragenic	PARK_intragenic_rs12092795_ref	ACTGGCCGCTTGACGAACCATAATCTTTTATATTCACCCAGACATTTACCATTTCTGGTACACTTCATCCTTTCCTACAGATCTGAGTTTTCATCTGGTAACATTGCCCTTAAGGCTGAAGAACTCCTTTTAGCATTTCTTATAATGCAGGTCAATTAGCAACACATTTTCTTGTGTTTTTAATATAAAATTTTGTTTTGAAAGGATTTTTTGCTCACTGCGGCTCCTGC	230
chr2:232717953-232718152	rs35212961	232718052	100	C	T	PARK_eQTL	PARK_eQTL_rs35212961_ref	ACTGGCCGCTTGACGAACCATAGTACTCTTCTTGAACATCACATAAAAGGAATCATACAGTATATATTTTTTTCTAGCCAGCTTGTTTTTCTAAACATGATATCTGGGTGATTTCGCAGTATCATTGTGAATATCAGTAATTTTTTTTGTTGTTGTTGTTTGTTTTTTGAGACGAATTCTCACTCTGTTGCCAAGCTGCAGTGCAGTGGCAAGATCACTGCGGCTCCTGC	230
chr2:232717953-232718152	rs35212961	232718052	100	C	T	PARK_eQTL	PARK_eQTL_rs35212961_alt	ACTGGCCGCTTGACGAACCATAGTACTCTTCTTGAACATCACATAAAAGGAATCATACAGTATATATTTTTTTCTAGCCAGCTTGTTTTTCTAAACATGATATCTGGGTGATTTTGCAGTATCATTGTGAATATCAGTAATTTTTTTTGTTGTTGTTGTTTGTTTTTTGAGACGAATTCTCACTCTGTTGCCAAGCTGCAGTGCAGTGGCAAGATCACTGCGGCTCCTGC	230
chr3:122426524-122426723	rs17201246	122426623	NA	NA	NA	random	random_123	ACTGGCCGCTTGACGAACCATATTGGCTTTATAGTCACATGCCGACCTGGTTATTCAGCAATATAGGCCGGTTTCGATATCTAGTGTGACGTCTCTAGCGTAAAGTTTCACATTGCCATGTGAAAAACTCAGCTATCGAAGCGCAACATCTGTTGTATTAAGACAGCGTAAAAAATCACATTTAATATTCATAATAATGTGAATAACTAGCTTTTCACTGCGGCTCCTGC	230
chr1:65405353-65405552	rs913200	65405452	100	G	A	PARK_intragenic	PARK_intragenic_rs913200_alt	ACTGGCCGCTTGACGAACCATGCTTTATAACAAAAAATGATGAATCCTAATAATTGAAGTTTAAGTAGCACCTTAATGAGTGGACTGTTTTATTCCCCATTCTTGTCATTTGGTAGTTTTTTTTAAATTTTATTCTAGTGAAGAAACAGAATCTGCTCAGAAGATGGAAGGGTGGGGAAGGATGGCACAGTGGGAAGAGCCAGGGTTCTTTTGACCACTGCGGCTCCTGC	230
chr1:65405353-65405552	rs913200	65405452	100	G	A	PARK_intragenic	PARK_intragenic_rs913200_ref	ACTGGCCGCTTGACGAACCATGCTTTATAACAAAAAATGATGAATCCTAATAATTGAAGTTTAAGTAGCACCTTAATGAGTGGACTGTTTTATTCCCCATTCTTGTCATTTGGTGGTTTTTTTTAAATTTTATTCTAGTGAAGAAACAGAATCTGCTCAGAAGATGGAAGGGTGGGGAAGGATGGCACAGTGGGAAGAGCCAGGGTTCTTTTGACCACTGCGGCTCCTGC	230
chr5:60784492-60784691	rs2409824	60784591	100	G	T	PDGWAS_LD	PDGWAS_LD_rs2409824_ref	ACTGGCCGCTTGACGAACCATTTTTTCTTCTGTAGCTGTGGAATTTTTCCACATGAAATAACTATGCATGACCACTACTTCTCTAGCAATCAGAAAACCAATGAATATCAGTAAGTTTCCTTACGCTACTCAGGGTTAGGGCTAAAGCCAAGAATACACTTGAAATTCTTGGCCCTTGATCATAAGTTCAGACATTTCCAGGGTAAGCAGACTAACACTGCGGCTCCTGC	230
chr5:60784492-60784691	rs2409824	60784591	100	G	T	PDGWAS_LD	PDGWAS_LD_rs2409824_alt	ACTGGCCGCTTGACGAACCATTTTTTCTTCTGTAGCTGTGGAATTTTTCCACATGAAATAACTATGCATGACCACTACTTCTCTAGCAATCAGAAAACCAATGAATATCAGTAATTTTCCTTACGCTACTCAGGGTTAGGGCTAAAGCCAAGAATACACTTGAAATTCTTGGCCCTTGATCATAAGTTCAGACATTTCCAGGGTAAGCAGACTAACACTGCGGCTCCTGC	230
chr15:61700111-61700310	rs2247693	61700210	100	T	C	PDGWAS_LD	PDGWAS_LD_rs2247693_alt	ACTGGCCGCTTGACGAACCCAAGACTATTTTGATCACTTTCAAAACATTCCTTTCCATTCATTCACTGACCAATATTTGCTAAGTATATATATATGTATATATATACACATATACATGTATTGTGTATATATATATATATATATATAAGTATATATAAGTGTATATATATATAATACATATATATGTGTATACACACACACACACATATATATATCACTGCGGCTCCTGC	230
chr15:61700111-61700310	rs2247693	61700210	100	T	C	PDGWAS_LD	PDGWAS_LD_rs2247693_ref	ACTGGCCGCTTGACGAACCCAAGACTATTTTGATCACTTTCAAAACATTCCTTTCCATTCATTCACTGACCAATATTTGCTAAGTATATATATATGTATATATATACACATATATATGTATTGTGTATATATATATATATATATATAAGTATATATAAGTGTATATATATATAATACATATATATGTGTATACACACACACACACATATATATATCACTGCGGCTCCTGC	230
chr5:103026180-103026379	rs7717343	103026279	100	T	C	PDGWAS_LD	PDGWAS_LD_rs7717343_alt	ACTGGCCGCTTGACGAACCCAATTCATGTTTCTTACCGCTCAGTAGCAGTCCCTTGGCTGGGTCCCCAGGTCCTAGAGCAAGTCTATAGCTGTGTGTGGGAAGAAATCCATGGACCAGGGAGAGGGGGAGCATTTGATCAAGAAACAGCATCTGATCCTATTTCAGGTCAAGGCAGCCATGGCAGGGATTCAGTGCCCTTGGCAAAGCCCTGACACACTGCGGCTCCTGC	230
chr5:103026180-103026379	rs7717343	103026279	100	T	C	PDGWAS_LD	PDGWAS_LD_rs7717343_ref	ACTGGCCGCTTGACGAACCCAATTCATGTTTCTTACCGCTCAGTAGCAGTCCCTTGGCTGGGTCCCCAGGTCCTAGAGCAAGTCTATAGCTGTGTGTGGGAAGAAATCCATGGATCAGGGAGAGGGGGAGCATTTGATCAAGAAACAGCATCTGATCCTATTTCAGGTCAAGGCAGCCATGGCAGGGATTCAGTGCCCTTGGCAAAGCCCTGACACACTGCGGCTCCTGC	230
chr12:132487083-132487282	rs11610045	132487182	100	G	A	PD	PD_rs11610045_alt	ACTGGCCGCTTGACGAACCCAGCCATTCCCTCCACTTCCGAGCTCTGCAGGCCACTGGCCTGGAGGTCTCCTAACCGCTGCAGTCTCTACCTTCCAAAGCACCCCATCCTGCCCAGGGCAAGAGAGGGCAGATGTGTGAGCACACAAACTGAAAAACCAAACAAGCACAGGAGGTCCAACCTGCACCACACCAAGAAGTCAGTGGGAGTGTGGGGCACTGCGGCTCCTGC	230
chr12:132487083-132487282	rs11610045	132487182	100	G	A	PD	PD_rs11610045_ref	ACTGGCCGCTTGACGAACCCAGCCATTCCCTCCACTTCCGAGCTCTGCAGGCCACTGGCCTGGAGGTCTCCTAACCGCTGCAGTCTCTACCTTCCAAAGCACCCCATCCTGCCCGGGGCAAGAGAGGGCAGATGTGTGAGCACACAAACTGAAAAACCAAACAAGCACAGGAGGTCCAACCTGCACCACACCAAGAAGTCAGTGGGAGTGTGGGGCACTGCGGCTCCTGC	230
chr17:78429390-78429589	rs1964450	78429489	100	T	C	PDGWAS_LD	PDGWAS_LD_rs1964450_alt	ACTGGCCGCTTGACGAACCCAGCCATTGGTGCTGTGTCCTTCTCGCCCTCCAGGTCAGCCTCCTGGCCATTTACCTTCAGGGTCACCAGGCCCCAGGGCCACCTTTCTTTCCATCCCGCGCCACCAGACGCCAATGTCCGGCCCCTTTGGCTTCTCTCACAAGGGGCTGTGTGGCACCTCCCTCCACCTTGGACAGCGCTTCCACAGCCGGCATGCACTGCGGCTCCTGC	230
chr17:78429390-78429589	rs1964450	78429489	100	T	C	PDGWAS_LD	PDGWAS_LD_rs1964450_ref	ACTGGCCGCTTGACGAACCCAGCCATTGGTGCTGTGTCCTTCTCGCCCTCCAGGTCAGCCTCCTGGCCATTTACCTTCAGGGTCACCAGGCCCCAGGGCCACCTTTCTTTCCATTCCGCGCCACCAGACGCCAATGTCCGGCCCCTTTGGCTTCTCTCACAAGGGGCTGTGTGGCACCTCCCTCCACCTTGGACAGCGCTTCCACAGCCGGCATGCACTGCGGCTCCTGC	230
chr17:61937403-61937602	rs74257577	61937502	100	T	C	PDGWAS_LD	PDGWAS_LD_rs74257577_alt	ACTGGCCGCTTGACGAACCCCTGACCTCAAGTGATCCACCTGCCTCGGCCTTCCAAAATGCTGGGATAACAGGCGTGAGCCACCACGCCTGGCTCGAGATTTGTATCTCATAACCAGTGTATAGTAGATTATTTTATTGTACAAACAAACAGTGTTTTAGTGAAACTATGCCAGTTTCTAATTAACTTGTTGGTAAAGTTAGGTAAATTTGTTAGCACTGCGGCTCCTGC	230
chr17:61937403-61937602	rs74257577	61937502	100	T	C	PDGWAS_LD	PDGWAS_LD_rs74257577_ref	ACTGGCCGCTTGACGAACCCCTGACCTCAAGTGATCCACCTGCCTCGGCCTTCCAAAATGCTGGGATAACAGGCGTGAGCCACCACGCCTGGCTCGAGATTTGTATCTCATAACTAGTGTATAGTAGATTATTTTATTGTACAAACAAACAGTGTTTTAGTGAAACTATGCCAGTTTCTAATTAACTTGTTGGTAAAGTTAGGTAAATTTGTTAGCACTGCGGCTCCTGC	230
chr6:30137668-30137867	rs9261473	30137767	100	C	A	PDGWAS_LD	PDGWAS_LD_rs9261473_alt	ACTGGCCGCTTGACGAACCCTTTCAGGACTAAAACTGTGTGAACTCCTGGTTGATAGTACTAGAAACTTGGCTAGAAATGTAATCAGGTTTTATATACACTAGTAATTATCCTGAAAATATATTAAAACCTGAAAGTTACTACATAATTTTTTCTCTCTTTTTCTTCCTTCTGCATTTGTCTTATCTTTCCTTTTCCTTTCTTTGCTATGGCAATCACTGCGGCTCCTGC	230
chr6:30137668-30137867	rs9261473	30137767	100	C	A	PDGWAS_LD	PDGWAS_LD_rs9261473_ref	ACTGGCCGCTTGACGAACCCTTTCAGGACTAAAACTGTGTGAACTCCTGGTTGATAGTACTAGAAACTTGGCTAGAAATGTAATCAGGTTTTATATACACTAGTAATTATCCTGCAAATATATTAAAACCTGAAAGTTACTACATAATTTTTTCTCTCTTTTTCTTCCTTCTGCATTTGTCTTATCTTTCCTTTTCCTTTCTTTGCTATGGCAATCACTGCGGCTCCTGC	230
chr5:103120501-103120700	rs26524	103120600	100	A	G	PDGWAS_LD	PDGWAS_LD_rs26524_ref	ACTGGCCGCTTGACGAACCGGAGGAGAACCGGAGATGCGGAACCTGATCATGCCAGGGTTGAGGCGGCTGCTGGGCTTCTGCTTTGTCTCCTGTGCTCTGCAGACCCTAAACACATGCTCCACCGAGGGGCTTGTGCTGGAGAGAATGACAGCCTGGGCGTGGAGTGACAGTACAGCTTTGAGGGTCCTTTCGCGCCTTGATTTCTCCTCCTGCTCACTGCGGCTCCTGC	230
chr5:103120501-103120700	rs26524	103120600	100	A	G	PDGWAS_LD	PDGWAS_LD_rs26524_alt	ACTGGCCGCTTGACGAACCGGAGGAGAACCGGAGATGCGGAACCTGATCATGCCAGGGTTGAGGCGGCTGCTGGGCTTCTGCTTTGTCTCCTGTGCTCTGCAGACCCTAAACACGTGCTCCACCGAGGGGCTTGTGCTGGAGAGAATGACAGCCTGGGCGTGGAGTGACAGTACAGCTTTGAGGGTCCTTTCGCGCCTTGATTTCTCCTCCTGCTCACTGCGGCTCCTGC	230
chr3:161283007-161283206	rs13059386	161283106	100	A	G	PDGWAS_LD	PDGWAS_LD_rs13059386_ref	ACTGGCCGCTTGACGAACCTTCTGCACAGCAAAAGAAATAATCAGCATAGTAAACAGACAACCTACAGAGTGGGGGAAAATCTTTGCAAACTATGCATCTGACAAAGGACTAATATCCAGAATCTACAAGGAACTCAAACAAATCAGCAAGAAAAAAAGCAAACAATCCCATCAAAAAGTAGGCTAAGGACATGAATAGACAATTCTCAAAAGAACACTGCGGCTCCTGC	230
chr3:161283007-161283206	rs13059386	161283106	100	A	G	PDGWAS_LD	PDGWAS_LD_rs13059386_alt	ACTGGCCGCTTGACGAACCTTCTGCACAGCAAAAGAAATAATCAGCATAGTAAACAGACAACCTACAGAGTGGGGGAAAATCTTTGCAAACTATGCATCTGACAAAGGACTAATGTCCAGAATCTACAAGGAACTCAAACAAATCAGCAAGAAAAAAAGCAAACAATCCCATCAAAAAGTAGGCTAAGGACATGAATAGACAATTCTCAAAAGAACACTGCGGCTCCTGC	230
chr1:155226827-155227026	rs2974930	155226926	100	A	G	GBA	GBA_rs2974930_ref	ACTGGCCGCTTGACGAACGCAAACTCATAGCCCTCACAACTTCTTTGTCACTTTTTCTCCCCCTTTTTTTGAGACAGGATCTCGCTCTATTCCCCAGGCTGGTCTCGAACTCCTAGGCTCAAAAGATCCTCCCGCCTCAGCCACCCGAATAGCTCCTTTGTCGCTCTTATCACTGTTGTGATTAATTGTACAAATGGCTTAATGGCAGTTATAGCCACTGCGGCTCCTGC	230
chr1:155226827-155227026	rs2974930	155226926	100	A	G	GBA	GBA_rs2974930_alt	ACTGGCCGCTTGACGAACGCAAACTCATAGCCCTCACAACTTCTTTGTCACTTTTTCTCCCCCTTTTTTTGAGACAGGATCTCGCTCTATTCCCCAGGCTGGTCTCGAACTCCTGGGCTCAAAAGATCCTCCCGCCTCAGCCACCCGAATAGCTCCTTTGTCGCTCTTATCACTGTTGTGATTAATTGTACAAATGGCTTAATGGCAGTTATAGCCACTGCGGCTCCTGC	230
chr11:10536799-10536998	rs4909941	10536978	180	T	C	PDGWAS_LD	PDGWAS_LD_rs4909941_alt	ACTGGCCGCTTGACGAACGGGGGCAACAAGTATGCTAAAATAATCCTAAACTCTTGCTAGAAGCAGGTATCTTGAGCAAGCAGCCTACTAGTCCATTATGCTTTGCAATGGTTAGGCCACACTGAAAAGTCTGTATTCAGCTCTAAGCAGTTGGCTTTAAAGGATACTAATAAATTAGAACATATTCATGGGCACAGAAAAAAAAAGAGGTTTATCACTGCGGCTCCTGC	230
chr11:10536799-10536998	rs4909941	10536978	180	T	C	PDGWAS_LD	PDGWAS_LD_rs4909941_ref	ACTGGCCGCTTGACGAACGGGGGCAACAAGTATGCTAAAATAATCCTAAACTCTTGCTAGAAGCAGGTATCTTGAGCAAGCAGCCTACTAGTCCATTATGCTTTGCAATGGTTAGGCCACACTGAAAAGTCTGTATTCAGCTCTAAGCAGTTGGCTTTAAAGGATACTAATAAATTAGAACATATTCATGGGCATAGAAAAAAAAAGAGGTTTATCACTGCGGCTCCTGC	230
chr15:62051713-62051912	rs10468027	62051812	100	A	G	PARK_eQTL	PARK_eQTL_rs10468027_ref	ACTGGCCGCTTGACGAACTAAAATTAGTATAACAAGGGCACAGGCAGAACGGTAGGATAGAGTCAAGGGGGTTATGTTCAGAGCATAACCAGAAGAAAACGTAGTGCCACAGGGAAAAACAGATGCAGGAGATGGTATTACAAAATGGTCATTTTAGTACTTTTTAAAAATCTATTTTTTTCCTCAAAAGACAGAAATTCACAAGTTATGATTTACACTGCGGCTCCTGC	230
chr15:62051713-62051912	rs10468027	62051812	100	A	G	PARK_eQTL	PARK_eQTL_rs10468027_alt	ACTGGCCGCTTGACGAACTAAAATTAGTATAACAAGGGCACAGGCAGAACGGTAGGATAGAGTCAAGGGGGTTATGTTCAGAGCATAACCAGAAGAAAACGTAGTGCCACAGGGGAAAACAGATGCAGGAGATGGTATTACAAAATGGTCATTTTAGTACTTTTTAAAAATCTATTTTTTTCCTCAAAAGACAGAAATTCACAAGTTATGATTTACACTGCGGCTCCTGC	230
chr8:16858664-16858863	rs7006980	16858763	100	G	A	PDGWAS_LD	PDGWAS_LD_rs7006980_alt	ACTGGCCGCTTGACGAACTAAGATGGAAGAAAAATATGAAAGGTAATAGATCAAGTCATTAGTCCATAACTAATGGAAATCAAGGAGTTGTAGATTATGGAGGTCAGAATAAGAACCATGATCCTCAACTTGAGAGTTTAGCAAGACTTGAAAAAGGAAGGCAAAACAGGTAGTCAAAATAACAAAGAGATAGAAATGATGTTATAAAAGTGAAGCACTGCGGCTCCTGC	230
chr8:16858664-16858863	rs7006980	16858763	100	G	A	PDGWAS_LD	PDGWAS_LD_rs7006980_ref	ACTGGCCGCTTGACGAACTAAGATGGAAGAAAAATATGAAAGGTAATAGATCAAGTCATTAGTCCATAACTAATGGAAATCAAGGAGTTGTAGATTATGGAGGTCAGAATAAGAGCCATGATCCTCAACTTGAGAGTTTAGCAAGACTTGAAAAAGGAAGGCAAAACAGGTAGTCAAAATAACAAAGAGATAGAAATGATGTTATAAAAGTGAAGCACTGCGGCTCCTGC	230
chr8:16854658-16854857	rs4512416	16854757	100	C	T	PDGWAS_LD	PDGWAS_LD_rs4512416_ref	ACTGGCCGCTTGACGAACTAAGTAATAGAACATAATAAAATTCAGAAATAGACATACACATATAAGAACAACAGATTTCATCAATGATGCAAAAGCAATTCTGTGGAGAATGCACAGTCTTTTCAACAAATTGTGCTAGAACAACTGGATATCCATATGAAAAAAACGGAACTCAATTCATACCTCCCACAAAAATTAACTCAAACTAAGGTTTACACTGCGGCTCCTGC	230
chr8:16854658-16854857	rs4512416	16854757	100	C	T	PDGWAS_LD	PDGWAS_LD_rs4512416_alt	ACTGGCCGCTTGACGAACTAAGTAATAGAACATAATAAAATTCAGAAATAGACATACACATATAAGAACAACAGATTTCATCAATGATGCAAAAGCAATTCTGTGGAGAATGCATAGTCTTTTCAACAAATTGTGCTAGAACAACTGGATATCCATATGAAAAAAACGGAACTCAATTCATACCTCCCACAAAAATTAACTCAAACTAAGGTTTACACTGCGGCTCCTGC	230
chr9:20497102-20497301	rs6475448	20497144	NA	NA	NA	random	random_195	ACTGGCCGCTTGACGAACTAAGTGTAAGATTACTAAGGATAACAAGTTTGAGCCTTTATCGGAGCCTTGTATGTTACTGATCCTCACTCTTAAATGACCTATTAGTATCCCATTACTTTTCTTTTACTCCTTATTCTGACTATATACGTAAATTACCATGCCCGTATCACTCGCGACCTCAAAGATTGTCTACCAATACTTTGTAGTCTTGATGTCACTGCGGCTCCTGC	230
chr15:61958132-61958331	rs8034914	61958231	100	G	A	PARK_intragenic	PARK_intragenic_rs8034914_alt	ACTGGCCGCTTGACGAACTAATAATTTAAATTCTCTTTCCATTTTTACTGCTGTATAATCTTTTCATTATCTTTGGAAAGTGATAATTTATCAACCATTTCAATTCTTACAGATATTTTACTACCAAGCCTTATTGAAAAATCAGATACACTATGCTACCATAACCTACTGCCAACTCAAAATGGTTTCTTCTATACATGCAATTTCAATGATTACACTGCGGCTCCTGC	230
chr15:61958132-61958331	rs8034914	61958231	100	G	A	PARK_intragenic	PARK_intragenic_rs8034914_ref	ACTGGCCGCTTGACGAACTAATAATTTAAATTCTCTTTCCATTTTTACTGCTGTATAATCTTTTCATTATCTTTGGAAAGTGATAATTTATCAACCATTTCAATTCTTACAGATGTTTTACTACCAAGCCTTATTGAAAAATCAGATACACTATGCTACCATAACCTACTGCCAACTCAAAATGGTTTCTTCTATACATGCAATTTCAATGATTACACTGCGGCTCCTGC	230
chr15:61861774-61861973	rs4775443	61861873	100	A	G	PARK_eQTL	PARK_eQTL_rs4775443_ref	ACTGGCCGCTTGACGAACTACCTCAATCAAATACATTCTTGTTAGAAAGAGTCTACTAAGGCCAGGTGCTGTGACTCATGCCTGTAATCCTGGCACTTTGGGAGGCCAAGGTGGACGGATCACTTGAGGCCAGGAGTTCAAGACTAGCCTGGACAACATAACAAAACCCCGTCTCTAATAAAAATACAAAAATTAGCTGGGCATAGTGGTGCATGCACTGCGGCTCCTGC	230
chr15:61861774-61861973	rs4775443	61861873	100	A	G	PARK_eQTL	PARK_eQTL_rs4775443_alt	ACTGGCCGCTTGACGAACTACCTCAATCAAATACATTCTTGTTAGAAAGAGTCTACTAAGGCCAGGTGCTGTGACTCATGCCTGTAATCCTGGCACTTTGGGAGGCCAAGGTGGGCGGATCACTTGAGGCCAGGAGTTCAAGACTAGCCTGGACAACATAACAAAACCCCGTCTCTAATAAAAATACAAAAATTAGCTGGGCATAGTGGTGCATGCACTGCGGCTCCTGC	230
chr5:103105701-103105900	rs28301	103105778	78	A	G	PDGWAS_LD	PDGWAS_LD_rs28301_ref	ACTGGCCGCTTGACGAACTACTTTCAAACTAGCTTCTGAAGAAAAATTTAAAAGCCATTTAATCCCATTATAGTCACAGTTACTTTTGATCAAAATTTTCACTTTCCAATTTAAACTTATTTGTTGGATTTTATCACAAATAACTTCTGATTATTTCCAAAAATCATATTCATTCTCCAGTGATAACAATTTGACAAAGATTTCACTGAATGTTTCACTGCGGCTCCTGC	230
chr5:103105701-103105900	rs28301	103105778	78	A	G	PDGWAS_LD	PDGWAS_LD_rs28301_alt	ACTGGCCGCTTGACGAACTACTTTCAAACTAGCTTCTGAAGAAAAATTTAAAAGCCATTTAATCCCATTATAGTCACAGTTACTTTTGATCAGAATTTTCACTTTCCAATTTAAACTTATTTGTTGGATTTTATCACAAATAACTTCTGATTATTTCCAAAAATCATATTCATTCTCCAGTGATAACAATTTGACAAAGATTTCACTGAATGTTTCACTGCGGCTCCTGC	230
chr1:17065073-17065272	rs11203291	17065172	100	G	A	PARK_eQTL	PARK_eQTL_rs11203291_alt	ACTGGCCGCTTGACGAACTAGATGGGTCAGGAAATCTATGAAAGATTGGCCTTGCAGTGGCTTGGACCACATTAGTTGGGTATAAAAGAGGATTTCGGTAGGGTGCTGGCTCACACCTATAATCCCAGCATTTTGGGAGGCCGAGGTGGGTGGATCACAAGGTCAGGAGATCGAGACCATCCTGGCCAACATGATGAAACCCCGTTTCTACTAAACACTGCGGCTCCTGC	230
chr1:17065073-17065272	rs11203291	17065172	100	G	A	PARK_eQTL	PARK_eQTL_rs11203291_ref	ACTGGCCGCTTGACGAACTAGATGGGTCAGGAAATCTATGAAAGATTGGCCTTGCAGTGGCTTGGACCACATTAGTTGGGTATAAAAGAGGATTTCGGTAGGGTGCTGGCTCACGCCTATAATCCCAGCATTTTGGGAGGCCGAGGTGGGTGGATCACAAGGTCAGGAGATCGAGACCATCCTGGCCAACATGATGAAACCCCGTTTCTACTAAACACTGCGGCTCCTGC	230
chr5:103000768-103000967	rs12659870	103000867	100	T	C	PDGWAS_LD	PDGWAS_LD_rs12659870_alt	ACTGGCCGCTTGACGAACTATCAGATCTCATGAGAACTCACTATCATGAGAACAGCAGAAAGGGGGTAACCACCCCATGATTCAATTACTTTCCACCAAGTCCCTCCCATGACACGTGGGGATTATGGAAACTACAATTCAAAATAAGACTTGAATTTATGGAACTTATGTAAAGTCTCAGTACTCTACATAAATAGGAGAACAAAAAAAAATTACACTGCGGCTCCTGC	230
chr5:103000768-103000967	rs12659870	103000867	100	T	C	PDGWAS_LD	PDGWAS_LD_rs12659870_ref	ACTGGCCGCTTGACGAACTATCAGATCTCATGAGAACTCACTATCATGAGAACAGCAGAAAGGGGGTAACCACCCCATGATTCAATTACTTTCCACCAAGTCCCTCCCATGACATGTGGGGATTATGGAAACTACAATTCAAAATAAGACTTGAATTTATGGAACTTATGTAAAGTCTCAGTACTCTACATAAATAGGAGAACAAAAAAAAATTACACTGCGGCTCCTGC	230
chr15:61868538-61868737	rs7163441	61868559	22	C	A	PARK_eQTL	PARK_eQTL_rs7163441_alt	ACTGGCCGCTTGACGAACTATGTATAATACTTAAAGAAGTTCAAGAATCAGGAACTTTAAGAACCACCTAGGAAATCCTGGGCCTAGAAATCATTAAAATTCCATTTCACTCGTGACCATGAAGAACAAAATTTACCTCAAGTAAGTCAGAGCCCTCAGATTCCTGTCTGTCATAAGGACGAATGATGCCATCTTCATGGATCAGGCGAGGGGGACACTGCGGCTCCTGC	230
chr15:61868538-61868737	rs7163441	61868559	22	C	A	PARK_eQTL	PARK_eQTL_rs7163441_ref	ACTGGCCGCTTGACGAACTATGTATAATACTTAAAGCAGTTCAAGAATCAGGAACTTTAAGAACCACCTAGGAAATCCTGGGCCTAGAAATCATTAAAATTCCATTTCACTCGTGACCATGAAGAACAAAATTTACCTCAAGTAAGTCAGAGCCCTCAGATTCCTGTCTGTCATAAGGACGAATGATGCCATCTTCATGGATCAGGCGAGGGGGACACTGCGGCTCCTGC	230
chr15:61853857-61854056	rs2059471	61853956	100	A	C	PARK_eQTL	PARK_eQTL_rs2059471_ref	ACTGGCCGCTTGACGAACTCATCTCTACTAAAAATACAAAAAAAAAAAAAATTACCCAGGCGTGGTGGCACACACCTGTAATCCCAGCTACTCAGGAGGCTGAGGCAGTAGAACAGCTTGAACCCGAGAGGCAGAGATTGCAGTGAGCCAAGATCGCACCACTGCATTCCAGCCTGGGCGACAGAGCAAGACTCGGTCTCAAAAAAAAAAAAAACCACTGCGGCTCCTGC	230
chr15:61853857-61854056	rs2059471	61853956	100	A	C	PARK_eQTL	PARK_eQTL_rs2059471_alt	ACTGGCCGCTTGACGAACTCATCTCTACTAAAAATACAAAAAAAAAAAAAATTACCCAGGCGTGGTGGCACACACCTGTAATCCCAGCTACTCAGGAGGCTGAGGCAGTAGAACCGCTTGAACCCGAGAGGCAGAGATTGCAGTGAGCCAAGATCGCACCACTGCATTCCAGCCTGGGCGACAGAGCAAGACTCGGTCTCAAAAAAAAAAAAAACCACTGCGGCTCCTGC	230
chr12:39959095-39959294	rs10877840	39959194	100	T	C	PD	PD_rs10877840_alt	ACTGGCCGCTTGACGAACTCATGGATGAAGCAATTTGAGTATACTCCAAGTTGCTAAACAATGTTGTGATTAATTAGAAACTACCACCAAGATCCTGAGCACACCCACGCTGTTCTCCTCTTCAATATGCAGCAGATGATGTTTGTGATTACAAGCTGGTGCTTGGCACATGTTCTGCTTGAAAGAATGGACTGCTGCTATTGATGAATTCAACCCACTGCGGCTCCTGC	230
chr12:39959095-39959294	rs10877840	39959194	100	T	C	PD	PD_rs10877840_ref	ACTGGCCGCTTGACGAACTCATGGATGAAGCAATTTGAGTATACTCCAAGTTGCTAAACAATGTTGTGATTAATTAGAAACTACCACCAAGATCCTGAGCACACCCACGCTGTTTTCCTCTTCAATATGCAGCAGATGATGTTTGTGATTACAAGCTGGTGCTTGGCACATGTTCTGCTTGAAAGAATGGACTGCTGCTATTGATGAATTCAACCCACTGCGGCTCCTGC	230
chr3:48714288-48714487	rs6786055	48714387	100	G	T	PDGWAS_LD	PDGWAS_LD_rs6786055_ref	ACTGGCCGCTTGACGAACTCCTGACCTCAAGTGATCTGCCCACCTCGGCCTCCCGAAGCGTTGGTGTTACTGGCGTGAGCCACCACGCTCGGCCCTTTCTTTTTCCTTTTTTTTGTGTGTGTGTGTGTGTGTTTTTTTGAGATGGAGTCTCACTCTGTCGCCCAGGCGGGAGTGCAGTGGTGTGATTTTGGCTCACTGCAATCTCCACCCCCTGGCACTGCGGCTCCTGC	230
chr3:48714288-48714487	rs6786055	48714387	100	G	T	PDGWAS_LD	PDGWAS_LD_rs6786055_alt	ACTGGCCGCTTGACGAACTCCTGACCTCAAGTGATCTGCCCACCTCGGCCTCCCGAAGCGTTGGTGTTACTGGCGTGAGCCACCACGCTCGGCCCTTTCTTTTTCCTTTTTTTTTTGTGTGTGTGTGTGTGTTTTTTTGAGATGGAGTCTCACTCTGTCGCCCAGGCGGGAGTGCAGTGGTGTGATTTTGGCTCACTGCAATCTCCACCCCCTGGCACTGCGGCTCCTGC	230
chr10:15508530-15508729	rs11593306	15508629	100	T	C	PDGWAS_LD	PDGWAS_LD_rs11593306_alt	ACTGGCCGCTTGACGAACTCCTTGACCTGAGTGTGGGGTGAGAGGCCACTGGCCAAAGGGAAATATTCAGTGCCCTCCACCTGGAGCTGGAGCCACTCCTTACATATAAATCAACGGAAATTCCCCAATCAATACTGGGAAAGAAGGCAGTGGGAAGAGCAGATAGGTGGGGTGGAAGCAAGAGAAAAGGGTAGCTTAGGGGACCTGCAAGCCAACACTGCGGCTCCTGC	230
chr10:15508530-15508729	rs11593306	15508629	100	T	C	PDGWAS_LD	PDGWAS_LD_rs11593306_ref	ACTGGCCGCTTGACGAACTCCTTGACCTGAGTGTGGGGTGAGAGGCCACTGGCCAAAGGGAAATATTCAGTGCCCTCCACCTGGAGCTGGAGCCACTCCTTACATATAAATCAATGGAAATTCCCCAATCAATACTGGGAAAGAAGGCAGTGGGAAGAGCAGATAGGTGGGGTGGAAGCAAGAGAAAAGGGTAGCTTAGGGGACCTGCAAGCCAACACTGCGGCTCCTGC	230
chr22:38210883-38211082	rs8139952	38210982	100	C	A	PARK_eQTL	PARK_eQTL_rs8139952_alt	ACTGGCCGCTTGACGAACTCTGTCTGTACAAAAAGTACAAAAATTGGCCAGGTGTGGTGGCATGCACCTATAGTTCCAGCTACTAGGGAGGCTGAGGTAGGAGGACCACTTGAGACTGGGAGTTTGAGGCTGCAATGAGCTGTGATCGTGTCACTGCACTCCAGCCTGTAACGGAGTGAGTGAGACCCTGTATAAAAAACAAAAACAAAAACAAACACTGCGGCTCCTGC	230
chr22:38210883-38211082	rs8139952	38210982	100	C	A	PARK_eQTL	PARK_eQTL_rs8139952_ref	ACTGGCCGCTTGACGAACTCTGTCTGTACAAAAAGTACAAAAATTGGCCAGGTGTGGTGGCATGCACCTATAGTTCCAGCTACTAGGGAGGCTGAGGTAGGAGGACCACTTGAGCCTGGGAGTTTGAGGCTGCAATGAGCTGTGATCGTGTCACTGCACTCCAGCCTGTAACGGAGTGAGTGAGACCCTGTATAAAAAACAAAAACAAAAACAAACACTGCGGCTCCTGC	230
chr4:41417977-41418176	rs4861105	41418076	100	C	T	PARK_eQTL	PARK_eQTL_rs4861105_ref	ACTGGCCGCTTGACGAACTGAAATGTTAATGTAATTATTTGTCATTTTGGCAATGAAAGTTGTTTAATTCGAGCTAAAATAGTGCATTTGAAACAAAAGAGAGCTGCCCCTACCCACTACTTTTCTTGTTTTCTGGGTCTCAGCAATTCACTTGCATTTGACTTTCATTTATCATATTTGTGAGGATAGGTGAAGTTTTAGCGAATAAGTCATGTCACTGCGGCTCCTGC	230
chr4:41417977-41418176	rs4861105	41418076	100	C	T	PARK_eQTL	PARK_eQTL_rs4861105_alt	ACTGGCCGCTTGACGAACTGAAATGTTAATGTAATTATTTGTCATTTTGGCAATGAAAGTTGTTTAATTCGAGCTAAAATAGTGCATTTGAAACAAAAGAGAGCTGCCCCTACCTACTACTTTTCTTGTTTTCTGGGTCTCAGCAATTCACTTGCATTTGACTTTCATTTATCATATTTGTGAGGATAGGTGAAGTTTTAGCGAATAAGTCATGTCACTGCGGCTCCTGC	230
chr12:118402553-118402752	rs12316703	118402652	NA	NA	NA	random	random_35	ACTGGCCGCTTGACGAACTGCCGTGCGTTTGGTAGTATCAGCCACGTCGAGAAGTAACCCCTGTTGTCATAGTGATCGTTTAGCAGAAAAATGCGGTAAAGACTCTTTTGCTACTGGTACTCTCTATGTTGCTTCTAAATGTTAAGCCGTGAGCGGGATGCGTTCTCCTTACTTCGCTTCTTCTGAAGGGAGGTGAGACCTAATAATCAAGAGGTCACTGCGGCTCCTGC	230
chr2:134728481-134728680	rs34947476	134728580	100	T	G	PDGWAS_LD	PDGWAS_LD_rs34947476_alt	ACTGGCCGCTTGACGAACTGCTAAGATGGGGGAAATTTCAGGAAAAAAAAAATGTAACTTTTACCATCCTCCTAAAGATGGCGGACAACCTTCCCTTCCCGTCTCGTATGTACAGTGTGGCACATGCTGCTGAGATTACATTATTTCAAACCTGACACATGTTTTAACCCCTCTCTAAAAGCCTGCAATATTTTATGTAAACATTTTATTGAAGTCACTGCGGCTCCTGC	230
chr2:134728481-134728680	rs34947476	134728580	100	T	G	PDGWAS_LD	PDGWAS_LD_rs34947476_ref	ACTGGCCGCTTGACGAACTGCTAAGATGGGGGAAATTTCAGGAAAAAAAAAATGTAACTTTTACCATCCTCCTAAAGATGGCGGACAACCTTCCCTTCCCGTCTCGTATGTACATTGTGGCACATGCTGCTGAGATTACATTATTTCAAACCTGACACATGTTTTAACCCCTCTCTAAAAGCCTGCAATATTTTATGTAAACATTTTATTGAAGTCACTGCGGCTCCTGC	230
chr5:103196008-103196207	rs257115	103196107	100	G	A	PDGWAS_LD	PDGWAS_LD_rs257115_alt	ACTGGCCGCTTGACGAACTGTCAGAAATGATTGCAATCTTGTATATAAAGTACTTGGCACACATTGTAAACACTTACTAAATGGTAACTGCTATTAATTATTATACTGTATCCAATGTTCTCTTTACTTCTCCCCAAATAAATTCCCTTAGCATTCATGCCATTTTTTTCTATTAAAATGTTTTCCCTTTTACCTCACGTCCTTGAAGACTCAACCACTGCGGCTCCTGC	230
chr5:103196008-103196207	rs257115	103196107	100	G	A	PDGWAS_LD	PDGWAS_LD_rs257115_ref	ACTGGCCGCTTGACGAACTGTCAGAAATGATTGCAATCTTGTATATAAAGTACTTGGCACACATTGTAAACACTTACTAAATGGTAACTGCTATTAATTATTATACTGTATCCAGTGTTCTCTTTACTTCTCCCCAAATAAATTCCCTTAGCATTCATGCCATTTTTTTCTATTAAAATGTTTTCCCTTTTACCTCACGTCCTTGAAGACTCAACCACTGCGGCTCCTGC	230
chr6:108040687-108040886	rs17069204	108040786	NA	NA	NA	random	random_155	ACTGGCCGCTTGACGAACTTATCTTACCTATTTTTGATCCCAGAAGTAATCATGCTCTTTCGAAATATGCATAGGAATCCCTTTCTATTATATGACTTTAATGACTTATTCAAAATATGACATTCGAATTTTAGCCAATCCAGAATGATTTATGAGAGCCGTGGGGTTAAAGTCAAAATTAACTCTGCGTTTCAGCAGTTAATTTTCCACGTCGGCACTGCGGCTCCTGC	230
chr2:232790105-232790304	rs283472	232790204	100	T	G	PARK_intragenic	PARK_intragenic_rs283472_alt	ACTGGCCGCTTGACGAACTTCATAAAATCTCTGTGACAACTTTCAGCACTGTAATTTTGTGAATTTTTGGGGGAGGATCAGAATTACAAGTGGGAACCTGGCATTAATAAATAGGCATGATGAGTTTGATATAAGTCAACACAGGGAGCTGATTTTATCCACAAACAATGATATTTTCATGGGAAGAAAGAAAATGCTTTAAGATTGGGCAAAAGCACTGCGGCTCCTGC	230
chr2:232790105-232790304	rs283472	232790204	100	T	G	PARK_intragenic	PARK_intragenic_rs283472_ref	ACTGGCCGCTTGACGAACTTCATAAAATCTCTGTGACAACTTTCAGCACTGTAATTTTGTGAATTTTTGGGGGAGGATCAGAATTACAAGTGGGAACCTGGCATTAATAAATAGTCATGATGAGTTTGATATAAGTCAACACAGGGAGCTGATTTTATCCACAAACAATGATATTTTCATGGGAAGAAAGAAAATGCTTTAAGATTGGGCAAAAGCACTGCGGCTCCTGC	230
chr2:232727532-232727731	rs6733151	232727631	100	A	C	PARK_eQTL	PARK_eQTL_rs6733151_ref	ACTGGCCGCTTGACGAACTTGGAGGTTAATATGGGTCTATTTTAGTTACAGAGAATGTGGTGAGAATAGTACCTCAGGGGGAGAAAACTAGAGTCAGTGAATTTGAGTTTAGTGAAGGGTTTGGGCTAGAGATCTCTACCTCTGTGGTCTTTCTCTTTCTTCCTGTATCAGCCTGTACAGTGATTGCTGAGGCTTTGTTCCTGTTCTTTCTTGAGCACTGCGGCTCCTGC	230
chr2:232727532-232727731	rs6733151	232727631	100	A	C	PARK_eQTL	PARK_eQTL_rs6733151_alt	ACTGGCCGCTTGACGAACTTGGAGGTTAATATGGGTCTATTTTAGTTACAGAGAATGTGGTGAGAATAGTACCTCAGGGGGAGAAAACTAGAGTCAGTGAATTTGAGTTTAGTGCAGGGTTTGGGCTAGAGATCTCTACCTCTGTGGTCTTTCTCTTTCTTCCTGTATCAGCCTGTACAGTGATTGCTGAGGCTTTGTTCCTGTTCTTTCTTGAGCACTGCGGCTCCTGC	230
chr1:155238757-155238956	rs7416991	155238856	100	T	C	GBA	GBA_rs7416991_alt	ACTGGCCGCTTGACGAACTTGGGCTCCTGGGTTGGAACCTGTGGAGGCTGGCACCTGGGTGAAGCGCAGGCCTTTCTGAGCCTGAGTCCGTAGCAGTTAGCAGATGATAGGCGGCGAAATCTTATTTCACAGGGCATTAAAACAGGAACCAAATGTCAGGGATGGGCAGAAGTCAGGGTCCAAAGAAAGGGCAAAGAAAAGTGTCAGTGGCTCACCACTGCGGCTCCTGC	230
chr1:155238757-155238956	rs7416991	155238856	100	T	G	GBA	GBA_rs7416991_alt	ACTGGCCGCTTGACGAACTTGGGCTCCTGGGTTGGAACCTGTGGAGGCTGGCACCTGGGTGAAGCGCAGGCCTTTCTGAGCCTGAGTCCGTAGCAGTTAGCAGATGATAGGCGGGGAAATCTTATTTCACAGGGCATTAAAACAGGAACCAAATGTCAGGGATGGGCAGAAGTCAGGGTCCAAAGAAAGGGCAAAGAAAAGTGTCAGTGGCTCACCACTGCGGCTCCTGC	230
chr1:155238757-155238956	rs7416991	155238856	100	T	C	GBA	GBA_rs7416991_ref	ACTGGCCGCTTGACGAACTTGGGCTCCTGGGTTGGAACCTGTGGAGGCTGGCACCTGGGTGAAGCGCAGGCCTTTCTGAGCCTGAGTCCGTAGCAGTTAGCAGATGATAGGCGGTGAAATCTTATTTCACAGGGCATTAAAACAGGAACCAAATGTCAGGGATGGGCAGAAGTCAGGGTCCAAAGAAAGGGCAAAGAAAAGTGTCAGTGGCTCACCACTGCGGCTCCTGC	230
chr15:61847736-61847935	rs3886246	61847835	100	G	A	PARK_eQTL	PARK_eQTL_rs3886246_alt	ACTGGCCGCTTGACGAACTTGTTTGTTTAAGGAGTGCCACCAGGATTATGGGATGACTTGAAGTTTTGTCTCATTAGGGATGGTTTAGGTAGAATAAGATGAGAACTTGAAAATAAAACTTACTTGCTTGCTGGATAAATGGTAGGACATGAGGCCAGCCTTCAATTCTGCTAGGTAGTGCTCCCATAGCTAGGCTTCTATATACACAAAGAGTCCACTGCGGCTCCTGC	230
chr15:61847736-61847935	rs3886246	61847835	100	G	A	PARK_eQTL	PARK_eQTL_rs3886246_ref	ACTGGCCGCTTGACGAACTTGTTTGTTTAAGGAGTGCCACCAGGATTATGGGATGACTTGAAGTTTTGTCTCATTAGGGATGGTTTAGGTAGAATAAGATGAGAACTTGAAAATGAAACTTACTTGCTTGCTGGATAAATGGTAGGACATGAGGCCAGCCTTCAATTCTGCTAGGTAGTGCTCCCATAGCTAGGCTTCTATATACACAAAGAGTCCACTGCGGCTCCTGC	230
chr1:171703815-171704014	rs1052676	171703914	100	T	C	PDGWAS_LD	PDGWAS_LD_rs1052676_alt	ACTGGCCGCTTGACGAACTTTATTATCTCCAGTTTTATGATGCCATACCATGTTTTTTCACACTGTTTAAAAATTTCCATTTCCATAATCCAATGCCAAAAAAATTACTACACACTCTCTTACACAGTCAAAAATATATTTACTGGAATGTTTTTAGTTATACCTGAGGGCAACAACATTTACAACATTTAGCTTTTGTTACACCTATAAATGTGCACTGCGGCTCCTGC	230
chr1:171703815-171704014	rs1052676	171703914	100	T	C	PDGWAS_LD	PDGWAS_LD_rs1052676_ref	ACTGGCCGCTTGACGAACTTTATTATCTCCAGTTTTATGATGCCATACCATGTTTTTTCACACTGTTTAAAAATTTCCATTTCCATAATCCAATGCCAAAAAAATTACTACACATTCTCTTACACAGTCAAAAATATATTTACTGGAATGTTTTTAGTTATACCTGAGGGCAACAACATTTACAACATTTAGCTTTTGTTACACCTATAAATGTGCACTGCGGCTCCTGC	230
chr4:17984800-17984999	rs1987068	17984899	100	C	T	PDGWAS_LD	PDGWAS_LD_rs1987068_ref	ACTGGCCGCTTGACGAACTTTGGGGTTAGTTTGCTCTTGCTTCTCTAGTTCTTTTACTTGTGACGTTAGGCTGTTAATTTGAGATCTAACTTTTGATGTGGGCATTTAGTGCTACAAATTTCTCTCTTAACACTGTCTTAGTTGTGCCCCAGAGATTCTGGTATGTTGTATTTTTGTTCTCATTAGTTTCACAGAACTTGCTGATTTTTGCTTTACACTGCGGCTCCTGC	230
chr4:17984800-17984999	rs1987068	17984899	100	C	T	PDGWAS_LD	PDGWAS_LD_rs1987068_alt	ACTGGCCGCTTGACGAACTTTGGGGTTAGTTTGCTCTTGCTTCTCTAGTTCTTTTACTTGTGACGTTAGGCTGTTAATTTGAGATCTAACTTTTGATGTGGGCATTTAGTGCTATAAATTTCTCTCTTAACACTGTCTTAGTTGTGCCCCAGAGATTCTGGTATGTTGTATTTTTGTTCTCATTAGTTTCACAGAACTTGCTGATTTTTGCTTTACACTGCGGCTCCTGC	230
chr4:89770287-89770486	rs356188	89770386	100	T	C	PARK_intragenic	PARK_intragenic_rs356188_alt	ACTGGCCGCTTGACGAACTTTTAGATTGAGGCAATGAAAACTCAGAAACTTTTTTGGAATGACCTTCAGATTTGAGATGACCACTGTTTCAACAATATTTCAGTTATAATTCTTCCTCTATATTCATTTAGGGAAATTTGATTCTGAAAAATACAAATAGCTTCCTTTCTCCTGAGCTAGGACTGTATTTAGAAGGGAATAAATTGTAGATTTTACACTGCGGCTCCTGC	230
chr4:89770287-89770486	rs356188	89770386	100	T	C	PARK_intragenic	PARK_intragenic_rs356188_ref	ACTGGCCGCTTGACGAACTTTTAGATTGAGGCAATGAAAACTCAGAAACTTTTTTGGAATGACCTTCAGATTTGAGATGACCACTGTTTCAACAATATTTCAGTTATAATTCTTTCTCTATATTCATTTAGGGAAATTTGATTCTGAAAAATACAAATAGCTTCCTTTCTCCTGAGCTAGGACTGTATTTAGAAGGGAATAAATTGTAGATTTTACACTGCGGCTCCTGC	230
chr2:134765969-134766168	rs75435861	134766068	100	A	T	PDGWAS_LD	PDGWAS_LD_rs75435861_ref	ACTGGCCGCTTGACGAACTTTTTTAAGAAGGTTGGCTTCTTAAGGAGAGAAAATGACTGTTAAGAAAGGAGATGGCTGTTGTTGTTGTTGTTGTTGTTGTTGTTGTTGTTGTTAATAATATACTGGAGAGAAAGGGATGGTAGAGAAGTATTATTTTCAGGACAATGCTGTGCATTGCCAACTCCAGGTGGCATAATTTACACTGTATTACTTGTCACTGCGGCTCCTGC	230
chr2:134765969-134766168	rs75435861	134766068	100	A	T	PDGWAS_LD	PDGWAS_LD_rs75435861_alt	ACTGGCCGCTTGACGAACTTTTTTAAGAAGGTTGGCTTCTTAAGGAGAGAAAATGACTGTTAAGAAAGGAGATGGCTGTTGTTGTTGTTGTTGTTGTTGTTGTTGTTGTTGTTATTAATATACTGGAGAGAAAGGGATGGTAGAGAAGTATTATTTTCAGGACAATGCTGTGCATTGCCAACTCCAGGTGGCATAATTTACACTGTATTACTTGTCACTGCGGCTCCTGC	230
chr5:103175120-103175319	rs34766	103175219	100	T	C	PDGWAS_LD	PDGWAS_LD_rs34766_alt	ACTGGCCGCTTGACGAAGAAAACTCAATTTTGTTTTCTTAATGTACTTTTAAAAGAAGGGCAGTGACATATATAGTGATGATTTGGTATAGGTCTGTTTCCTAATCAATCTTATCACTGGTCCTTGAGAGTAATTATTATCAAAGTGATCCTAAGGGTGTTTCAAAGTTCTGTTCCAATTAAAATTCCAAATCCATATGTTCTTTCTTCTGGTTTCACTGCGGCTCCTGC	230
chr5:103175120-103175319	rs34766	103175219	100	T	C	PDGWAS_LD	PDGWAS_LD_rs34766_ref	ACTGGCCGCTTGACGAAGAAAACTCAATTTTGTTTTCTTAATGTACTTTTAAAAGAAGGGCAGTGACATATATAGTGATGATTTGGTATAGGTCTGTTTCCTAATCAATCTTATTACTGGTCCTTGAGAGTAATTATTATCAAAGTGATCCTAAGGGTGTTTCAAAGTTCTGTTCCAATTAAAATTCCAAATCCATATGTTCTTTCTTCTGGTTTCACTGCGGCTCCTGC	230
chr12:40499764-40499963	rs117937897	40499863	100	G	A	PDGWAS_LD	PDGWAS_LD_rs117937897_alt	ACTGGCCGCTTGACGAAGAAAATGTAAGCTGGCTCTTACTCCTATGTGAGTTTTGTGCATGTGTATGTGTGTGCATGGGAATGGTTTAAGGATGACATGAAATCAACCACAAAAATATCACAGAGACATTTCTAAAGAACTTTATATTTCATTTTTCTCCCTCTGTAGTCATCCCTGGTACACCAGGGAGACATAACAGGAATTGAAACAGGCAGCACTGCGGCTCCTGC	230
chr12:40499764-40499963	rs117937897	40499863	100	G	A	PDGWAS_LD	PDGWAS_LD_rs117937897_ref	ACTGGCCGCTTGACGAAGAAAATGTAAGCTGGCTCTTACTCCTATGTGAGTTTTGTGCATGTGTATGTGTGTGCATGGGAATGGTTTAAGGATGACATGAAATCAACCACAAAAGTATCACAGAGACATTTCTAAAGAACTTTATATTTCATTTTTCTCCCTCTGTAGTCATCCCTGGTACACCAGGGAGACATAACAGGAATTGAAACAGGCAGCACTGCGGCTCCTGC	230
chr6:27760949-27761148	rs7773070	27761048	100	T	C	PDGWAS_LD	PDGWAS_LD_rs7773070_alt	ACTGGCCGCTTGACGAAGAAACTAAGTTAAATTATCTGATTGGCACACTTGCCACCTCTTGGAAGACACCTGATTACACTCAGTCCCCTGCCCTCTTGCTGGCCAGGAAGATAACTGGTCACAGGTGGCCCCCTGACCCCACCTCACTCCACAGTTTCTTATGGCAAAGCGTTTCCTTGACAGAAAATGCTAAATGTCGCCAAAGCCCCTCCCTTCACTGCGGCTCCTGC	230
chr6:27760949-27761148	rs7773070	27761048	100	T	C	PDGWAS_LD	PDGWAS_LD_rs7773070_ref	ACTGGCCGCTTGACGAAGAAACTAAGTTAAATTATCTGATTGGCACACTTGCCACCTCTTGGAAGACACCTGATTACACTCAGTCCCCTGCCCTCTTGCTGGCCAGGAAGATAATTGGTCACAGGTGGCCCCCTGACCCCACCTCACTCCACAGTTTCTTATGGCAAAGCGTTTCCTTGACAGAAAATGCTAAATGTCGCCAAAGCCCCTCCCTTCACTGCGGCTCCTGC	230
chr16:52597953-52598152	rs11075551	52598052	100	A	G	PDGWAS_LD	PDGWAS_LD_rs11075551_ref	ACTGGCCGCTTGACGAAGAAATCCTGTGCACACGGATGAGGATTATAAATCCTGGTTCAGGCTGGCATGATCCACAGTTGCCACGATTCCTGTATGCCTGCAGAAAGACAACTTAATGTGGCCTAATGTTACTAACATCTCGACAGGCTCACCTTTTGAGGGAAGGCCATTTAATTACCTGATTAATTTGCTCATCTTAATTAACTTGTTCCTATCACTGCGGCTCCTGC	230
chr16:52597953-52598152	rs11075551	52598052	100	A	G	PDGWAS_LD	PDGWAS_LD_rs11075551_alt	ACTGGCCGCTTGACGAAGAAATCCTGTGCACACGGATGAGGATTATAAATCCTGGTTCAGGCTGGCATGATCCACAGTTGCCACGATTCCTGTATGCCTGCAGAAAGACAACTTGATGTGGCCTAATGTTACTAACATCTCGACAGGCTCACCTTTTGAGGGAAGGCCATTTAATTACCTGATTAATTTGCTCATCTTAATTAACTTGTTCCTATCACTGCGGCTCCTGC	230
chr3:132523699-132523898	rs9833627	132523798	100	C	T	PARK_intragenic	PARK_intragenic_rs9833627_ref	ACTGGCCGCTTGACGAAGAACAATCCTCATGTAAGCTTCAGTCAAAAGCAAAACATTTCAAAGACTTGGCTAACTAGACTGATGGTGTTTCTCTTACAACCTTATTCACAAAGACCATGAATTAGGAATTGGCCAGCTCTTTCAATATAGCAGCCACATTTAAATTCACATATGCCCCTCGATCATTTTTTTGCCATGTTCAAAAGTGAAGCTCTCACTGCGGCTCCTGC	230
chr3:132523699-132523898	rs9833627	132523798	100	C	T	PARK_intragenic	PARK_intragenic_rs9833627_alt	ACTGGCCGCTTGACGAAGAACAATCCTCATGTAAGCTTCAGTCAAAAGCAAAACATTTCAAAGACTTGGCTAACTAGACTGATGGTGTTTCTCTTACAACCTTATTCACAAAGATCATGAATTAGGAATTGGCCAGCTCTTTCAATATAGCAGCCACATTTAAATTCACATATGCCCCTCGATCATTTTTTTGCCATGTTCAAAAGTGAAGCTCTCACTGCGGCTCCTGC	230
chr4:89685876-89686075	rs356228	89685975	100	C	G	PD	PD_rs356228_ref	ACTGGCCGCTTGACGAAGAAGAGAGGCATGATGGTGGCAGAGTTCTGAAAGAGTCACACAGAAGGGCGTTGAGTTCGTGGCTTGAAAATAGCATCCTGTCACTTCTACCACATTCTATTTACCAGGCCAGCCCAGATAAAGATGTGAAGAAACAGACTCCATCTCTTGATGGGAGAAGTTGAAAATCAATGGAAAATGGCATGGATAAGGAAAGGCACTGCGGCTCCTGC	230
chr4:89685876-89686075	rs356228	89685975	100	C	G	PD	PD_rs356228_alt	ACTGGCCGCTTGACGAAGAAGAGAGGCATGATGGTGGCAGAGTTCTGAAAGAGTCACACAGAAGGGCGTTGAGTTCGTGGCTTGAAAATAGCATCCTGTCACTTCTACCACATTGTATTTACCAGGCCAGCCCAGATAAAGATGTGAAGAAACAGACTCCATCTCTTGATGGGAGAAGTTGAAAATCAATGGAAAATGGCATGGATAAGGAAAGGCACTGCGGCTCCTGC	230
chr16:52603769-52603968	rs12597685	52603868	100	T	C	PDGWAS_LD	PDGWAS_LD_rs12597685_alt	ACTGGCCGCTTGACGAAGAAGAGCTATCTAATTCCTGCAGAAGGAGGAAGGGGTGACACCAGGGAGCATGAGGTTAGGACACCCCTGGGGGGAAACAAAAAATGCCACCCCTTACTTTTTATGCAGTCAACAAGAGGGAGTGAGGTTAGACATGAAATAGATCCCCGGGGGTCTTGCTTCCTCTCACAGCTGAGAAGTTGTTAAAACCCATTTTCCACTGCGGCTCCTGC	230
chr16:52603769-52603968	rs12597685	52603868	100	T	C	PDGWAS_LD	PDGWAS_LD_rs12597685_ref	ACTGGCCGCTTGACGAAGAAGAGCTATCTAATTCCTGCAGAAGGAGGAAGGGGTGACACCAGGGAGCATGAGGTTAGGACACCCCTGGGGGGAAACAAAAAATGCCACCCCTTATTTTTTATGCAGTCAACAAGAGGGAGTGAGGTTAGACATGAAATAGATCCCCGGGGGTCTTGCTTCCTCTCACAGCTGAGAAGTTGTTAAAACCCATTTTCCACTGCGGCTCCTGC	230
chr5:103094946-103095145	rs34810	103095045	100	A	T	PDGWAS_LD	PDGWAS_LD_rs34810_ref	ACTGGCCGCTTGACGAAGAAGGAAAGGTACTAAGAGGTTTTAACATGAGTGTTGTAACCCAGATTAGAAGCAGAGTTGAGCTATCATTACTAAGCAGCCCACATGGGCTTTAGAACTCAAGAAAAGGCATAGGGTAAGTGTAGGTTATTTGTTGTTGTTACTCTTTTTGTTATTAATATTTGCTAAAGCCTGTCATATAACTTGTTTATATTGTTCACTGCGGCTCCTGC	230
chr5:103094946-103095145	rs34810	103095045	100	A	T	PDGWAS_LD	PDGWAS_LD_rs34810_alt	ACTGGCCGCTTGACGAAGAAGGAAAGGTACTAAGAGGTTTTAACATGAGTGTTGTAACCCAGATTAGAAGCAGAGTTGAGCTATCATTACTAAGCAGCCCACATGGGCTTTAGATCTCAAGAAAAGGCATAGGGTAAGTGTAGGTTATTTGTTGTTGTTACTCTTTTTGTTATTAATATTTGCTAAAGCCTGTCATATAACTTGTTTATATTGTTCACTGCGGCTCCTGC	230
chr1:65386282-65386481	rs6700226	65386381	100	A	T	PARK_intragenic	PARK_intragenic_rs6700226_ref	ACTGGCCGCTTGACGAAGAAGTTACAGAATCCATAATAAAGAGCAGGTGCCAGTGGGTGGTCATAGGGGATGTGGAGAGAAGGGAGTGGGTGGTAACATAACATGAAATTAGTTAGGAATAGATTGAATTTGAGGACTGGCATCCAAGACTTTCACAGAGCAAGACATTTCTGTTTGTATCCTGATCTCCAGTGGATTTTTTGTTCCCTTTATCTCACTGCGGCTCCTGC	230
chr1:65386282-65386481	rs6700226	65386381	100	A	T	PARK_intragenic	PARK_intragenic_rs6700226_alt	ACTGGCCGCTTGACGAAGAAGTTACAGAATCCATAATAAAGAGCAGGTGCCAGTGGGTGGTCATAGGGGATGTGGAGAGAAGGGAGTGGGTGGTAACATAACATGAAATTAGTTTGGAATAGATTGAATTTGAGGACTGGCATCCAAGACTTTCACAGAGCAAGACATTTCTGTTTGTATCCTGATCTCCAGTGGATTTTTTGTTCCCTTTATCTCACTGCGGCTCCTGC	230
chr8:16841077-16841276	rs635475	16841176	100	T	C	PDGWAS_LD	PDGWAS_LD_rs635475_alt	ACTGGCCGCTTGACGAAGAATGAAACCGGGAAAGAAGCCAATCCAATCCCAGGGTGAGGTGTTGCACTGGTTACTGCTATGGATGTCTAGGTCTCAATACCGTTGGCAAGAGGGCTGCCACATTTAGCATATAAAAATATCCAACACTCCGGTGCAGTGGCTCATGCCTGTAACCCCAGCACTTTGAGAGGCCAAGGTGGGCGGATCACTTGAGCCACTGCGGCTCCTGC	230
chr8:16841077-16841276	rs635475	16841176	100	T	C	PDGWAS_LD	PDGWAS_LD_rs635475_ref	ACTGGCCGCTTGACGAAGAATGAAACCGGGAAAGAAGCCAATCCAATCCCAGGGTGAGGTGTTGCACTGGTTACTGCTATGGATGTCTAGGTCTCAATACCGTTGGCAAGAGGGTTGCCACATTTAGCATATAAAAATATCCAACACTCCGGTGCAGTGGCTCATGCCTGTAACCCCAGCACTTTGAGAGGCCAAGGTGGGCGGATCACTTGAGCCACTGCGGCTCCTGC	230
chr15:62047828-62048027	rs17205365	62047927	100	A	G	PARK_intragenic	PARK_intragenic_rs17205365_ref	ACTGGCCGCTTGACGAAGAATTTATAAGACCAAGATTAAACCAGATCTCCCCTAAAAATCAACCATTTTATATTTAACTGAATACCGATAAAAAAGATTTCATTTTCCTTTTCTACCTTAAAACAACATAATAATTCTATACAATGTAAATAACTTTAGTGCTATAGCCAGATCACCAGGGCTAAGAACACATAGAAGTCATAGAAAGTTCTCAACACTGCGGCTCCTGC	230
chr15:62047828-62048027	rs17205365	62047927	100	A	G	PARK_intragenic	PARK_intragenic_rs17205365_alt	ACTGGCCGCTTGACGAAGAATTTATAAGACCAAGATTAAACCAGATCTCCCCTAAAAATCAACCATTTTATATTTAACTGAATACCGATAAAAAAGATTTCATTTTCCTTTTCTGCCTTAAAACAACATAATAATTCTATACAATGTAAATAACTTTAGTGCTATAGCCAGATCACCAGGGCTAAGAACACATAGAAGTCATAGAAAGTTCTCAACACTGCGGCTCCTGC	230
chr22:38199465-38199664	rs3761448	38199564	100	C	T	PARK_intragenic	PARK_intragenic_rs3761448_ref	ACTGGCCGCTTGACGAAGACAAGGGCGCTGAAATCGAATTTGCTACATCAAGGAAAGTGGGGGGCTGGGCGCGGTGGCTCACGCGTGTAATCCCAGCACTTTGGGAGGCCGAGGCGGGTGGATCACGAGGTCAGGAGATCGACACCACGGTGAAACCCCGTCTCTACTAAAAATACAAAAAAAAAAAATTAGGAGGGCGCGGTGGCGGGCGCCTGCACTGCGGCTCCTGC	230
chr22:38199465-38199664	rs3761448	38199564	100	C	T	PARK_intragenic	PARK_intragenic_rs3761448_alt	ACTGGCCGCTTGACGAAGACAAGGGCGCTGAAATCGAATTTGCTACATCAAGGAAAGTGGGGGGCTGGGCGCGGTGGCTCACGCGTGTAATCCCAGCACTTTGGGAGGCCGAGGTGGGTGGATCACGAGGTCAGGAGATCGACACCACGGTGAAACCCCGTCTCTACTAAAAATACAAAAAAAAAAAATTAGGAGGGCGCGGTGGCGGGCGCCTGCACTGCGGCTCCTGC	230
chr10:15515017-15515216	rs878321	15515116	100	G	A	PDGWAS_LD	PDGWAS_LD_rs878321_alt	ACTGGCCGCTTGACGAAGACAAGGGGTGCATTTTTTCAGGGACCTTTTAGGACCCCAAATCCCAAGGAGCTAATCTCTATTGGTCACAGATCAGCCAGGATCACCAGATTCAGGACATTACCTGGGGTCAGAGAGAGCTGTCTGGCATCGCTCACATCACATCCTGTAGATGGCCACCTACTTGTAAAACCAGCTCTACCTGGAAGACTAACACCCACTGCGGCTCCTGC	230
chr10:15515017-15515216	rs878321	15515116	100	G	A	PDGWAS_LD	PDGWAS_LD_rs878321_ref	ACTGGCCGCTTGACGAAGACAAGGGGTGCATTTTTTCAGGGACCTTTTAGGACCCCAAATCCCAAGGAGCTAATCTCTATTGGTCACAGATCAGCCAGGATCACCAGATTCAGGGCATTACCTGGGGTCAGAGAGAGCTGTCTGGCATCGCTCACATCACATCCTGTAGATGGCCACCTACTTGTAAAACCAGCTCTACCTGGAAGACTAACACCCACTGCGGCTCCTGC	230
chr17:46781373-46781572	rs199508	46781472	100	C	G	PDGWAS_LD	PDGWAS_LD_rs199508_ref	ACTGGCCGCTTGACGAAGACACGCCAGCTTAGGCAACAGAGTAAGACTCTGTCTCAAAAAAAAAAAAAGGAATGAAATTCTGATGCAAGCTACAACATAGAAGAAACTTGAAAACAAGCTAAGCGACAGCAACCAGACACATAAGGACAAACACTGTATGATTCCACTTACATGAGGTGTCTAGGTAAATTCACAGGGACAGAAAGTAGAACAGACACTGCGGCTCCTGC	230
chr17:46781373-46781572	rs199508	46781472	100	C	G	PDGWAS_LD	PDGWAS_LD_rs199508_alt	ACTGGCCGCTTGACGAAGACACGCCAGCTTAGGCAACAGAGTAAGACTCTGTCTCAAAAAAAAAAAAAGGAATGAAATTCTGATGCAAGCTACAACATAGAAGAAACTTGAAAAGAAGCTAAGCGACAGCAACCAGACACATAAGGACAAACACTGTATGATTCCACTTACATGAGGTGTCTAGGTAAATTCACAGGGACAGAAAGTAGAACAGACACTGCGGCTCCTGC	230
chr7:134359539-134359738	rs28448472	134359638	100	G	T	PARK_eQTL	PARK_eQTL_rs28448472_ref	ACTGGCCGCTTGACGAAGACAGCATGCACCATACACCATGCACTAAAGGTCCTTGTGCATTGCTCACTGCTTTGCAAAGACTTCTGCTTCCCAGAGACATTGGGCATGGCTAGGGTGGATGGTTTTCCTTTACTGTCTCCCCTGTGCCAGCAGGCTAGCTGAGGCAATGTGACCTAAACAGTTATTGCTGTGTGATGCTTGCTGTTCATAACTGGCACTGCGGCTCCTGC	230
chr7:134359539-134359738	rs28448472	134359638	100	G	T	PARK_eQTL	PARK_eQTL_rs28448472_alt	ACTGGCCGCTTGACGAAGACAGCATGCACCATACACCATGCACTAAAGGTCCTTGTGCATTGCTCACTGCTTTGCAAAGACTTCTGCTTCCCAGAGACATTGGGCATGGCTAGGTTGGATGGTTTTCCTTTACTGTCTCCCCTGTGCCAGCAGGCTAGCTGAGGCAATGTGACCTAAACAGTTATTGCTGTGTGATGCTTGCTGTTCATAACTGGCACTGCGGCTCCTGC	230
chr16:19268043-19268242	rs11343	19268142	100	T	G	PD	PD_rs11343_alt	ACTGGCCGCTTGACGAAGACATACAAAGACTTGATATATGGATTAAAATGGCTATCACACCCCATCCATGATGATCTTCTTCCTTAATCATACTCTGAGGATCTTTCTGTGTTTGTCTGTGAACGAATGTCACGTCTCTCGTGCTAAGGAATTAGTGTAGTTAGAATAGATCTCTCTCTCTCTCTCTTTCTCTCTCTCTCTTTCCTCTCTCTCTGCACTGCGGCTCCTGC	230
chr16:19268043-19268242	rs11343	19268142	100	T	G	PD	PD_rs11343_ref	ACTGGCCGCTTGACGAAGACATACAAAGACTTGATATATGGATTAAAATGGCTATCACACCCCATCCATGATGATCTTCTTCCTTAATCATACTCTGAGGATCTTTCTGTGTTTTTCTGTGAACGAATGTCACGTCTCTCGTGCTAAGGAATTAGTGTAGTTAGAATAGATCTCTCTCTCTCTCTCTTTCTCTCTCTCTCTTTCCTCTCTCTCTGCACTGCGGCTCCTGC	230
chr15:61892522-61892721	rs13379947	61892602	81	G	A	PARK_intragenic	PARK_intragenic_rs13379947_alt	ACTGGCCGCTTGACGAAGACCAAAACAAGCCAGAGAACAAACACTGGAATAAATAAATAATCCTTCAATGTAAAGCCATAGACGCATGTCCACAAAAAACAACAGCAAGCAGGGAACCATGGCCTCCCCAAACAGACAAAGCAAAGTGCCAGTGACAAACTCTGATAAGACAGCCACGTGTGAGTTCTCAGATCAAGAATTCAAAGGAGCAATTCCACTGCGGCTCCTGC	230
chr15:61892522-61892721	rs13379947	61892602	81	G	A	PARK_intragenic	PARK_intragenic_rs13379947_ref	ACTGGCCGCTTGACGAAGACCAAAACAAGCCAGAGAACAAACACTGGAATAAATAAATAATCCTTCAATGTAAAGCCATAGACGCATGTCCACAAGAAACAACAGCAAGCAGGGAACCATGGCCTCCCCAAACAGACAAAGCAAAGTGCCAGTGACAAACTCTGATAAGACAGCCACGTGTGAGTTCTCAGATCAAGAATTCAAAGGAGCAATTCCACTGCGGCTCCTGC	230
chr20:5108218-5108417	rs35672387	5108317	100	G	A	PARK_intragenic	PARK_intragenic_rs35672387_alt	ACTGGCCGCTTGACGAAGACCAGCCTGACCAACATGGAGAAACACTGTCTCTACTAAAAATACAAAATTAGCTGGGCGTGGTGGCGCATGCCCGTAATCCCAGCTACTTGGGAGACTGAGGCAGGAGAATCGCTTGAACCTGGGAGGCAGAGGTTGCAGTGAGCCGAGGTTGTGCCACTGCACTCCAGCCTGGGAAACAAGACTAAAACTCCGTCCACTGCGGCTCCTGC	230
chr20:5108218-5108417	rs35672387	5108317	100	G	A	PARK_intragenic	PARK_intragenic_rs35672387_ref	ACTGGCCGCTTGACGAAGACCAGCCTGACCAACATGGAGAAACACTGTCTCTACTAAAAATACAAAATTAGCTGGGCGTGGTGGCGCATGCCCGTAATCCCAGCTACTTGGGAGGCTGAGGCAGGAGAATCGCTTGAACCTGGGAGGCAGAGGTTGCAGTGAGCCGAGGTTGTGCCACTGCACTCCAGCCTGGGAAACAAGACTAAAACTCCGTCCACTGCGGCTCCTGC	230
chr4:41234004-41234203	rs6813382	41234103	100	G	A	PARK_eQTL	PARK_eQTL_rs6813382_alt	ACTGGCCGCTTGACGAAGACCAGCCTGGCCAACATGGTGAAACCTCGTCTCTACTAAAAATACAAAAAAAATTTAGCTGGACATGGTGGCGCGAGCCTGTAGTCCCAGCTACTCAGGGAGGCTGAGGCAGGAGAATCGCTTGAACCCAGGAGGTGGAGATTGCAGTGAGCCAAGATTGCACCACTGCACTCCAGCCTGGGCAACAGAGGGAGACTCACTGCGGCTCCTGC	230
chr4:41234004-41234203	rs6813382	41234103	100	G	A	PARK_eQTL	PARK_eQTL_rs6813382_ref	ACTGGCCGCTTGACGAAGACCAGCCTGGCCAACATGGTGAAACCTCGTCTCTACTAAAAATACAAAAAAAATTTAGCTGGACATGGTGGCGCGAGCCTGTAGTCCCAGCTACTCGGGGAGGCTGAGGCAGGAGAATCGCTTGAACCCAGGAGGTGGAGATTGCAGTGAGCCAAGATTGCACCACTGCACTCCAGCCTGGGCAACAGAGGGAGACTCACTGCGGCTCCTGC	230
chr1:65323410-65323609	rs6668007	65323509	100	T	C	PARK_intragenic	PARK_intragenic_rs6668007_alt	ACTGGCCGCTTGACGAAGACGTGTCTTGCTTCCCCTTTGCCTTCTGCCATGATTGTAAGTTTCCCGAGGCCTCCTAGTCATGCTTCCTGTTAAGCCTGTAGAACTGTGAGTCAGCTAAACTTCTTTTCTTCATAAATTACCCAGGCTCAGGTAGTTCCTTATAGCGATGTGAAACTAGATTAATACACCTTCCTTCCTTTGTTTTCTTTTCTTTTCACTGCGGCTCCTGC	230
chr1:65323410-65323609	rs6668007	65323509	100	T	C	PARK_intragenic	PARK_intragenic_rs6668007_ref	ACTGGCCGCTTGACGAAGACGTGTCTTGCTTCCCCTTTGCCTTCTGCCATGATTGTAAGTTTCCCGAGGCCTCCTAGTCATGCTTCCTGTTAAGCCTGTAGAACTGTGAGTCAGTTAAACTTCTTTTCTTCATAAATTACCCAGGCTCAGGTAGTTCCTTATAGCGATGTGAAACTAGATTAATACACCTTCCTTCCTTTGTTTTCTTTTCTTTTCACTGCGGCTCCTGC	230
chr10:15531986-15532185	rs6602876	15532085	100	G	A	PDGWAS_LD	PDGWAS_LD_rs6602876_alt	ACTGGCCGCTTGACGAAGACTCACAACAGGGTTTCTTGGCCTAAGCACTGTCAGCATTCTGAGTTAGGGTGGGGGTGGGGGGGCCTGTCCTCTGCATTGTAGGATGTTTGGCCAACATCCCTGGCCCCTGGCTAGATGCTAATAGCACCCTCCCTCAGTTGTGACAATCAAAGATGCCGGCCGGGCGTGGTGGAATCCCAGCACTTTCGGAGGCCCACTGCGGCTCCTGC	230
chr10:15531986-15532185	rs6602876	15532085	100	G	A	PDGWAS_LD	PDGWAS_LD_rs6602876_ref	ACTGGCCGCTTGACGAAGACTCACAACAGGGTTTCTTGGCCTAAGCACTGTCAGCATTCTGAGTTAGGGTGGGGGTGGGGGGGCCTGTCCTCTGCATTGTAGGATGTTTGGCCAGCATCCCTGGCCCCTGGCTAGATGCTAATAGCACCCTCCCTCAGTTGTGACAATCAAAGATGCCGGCCGGGCGTGGTGGAATCCCAGCACTTTCGGAGGCCCACTGCGGCTCCTGC	230
chr15:61995325-61995524	rs62006964	61995424	100	A	G	PARK_intragenic	PARK_intragenic_rs62006964_ref	ACTGGCCGCTTGACGAAGACTGAGTTTTCCATGACGTTTGTTTTTCTCACATGTTGTGCCCACCCCATTCCACCCCACCACCATAATCTCCCATTTCTAATGTTCTTGCCCTTGAGCATGGGCATGACTTGCAACTAGTTTCTAAACAATAAAGTATGGCAAAGGTAATAAAATATACTTGATTCTGTGTACAATGTGTATGTTATATACACAAGCACTGCGGCTCCTGC	230
chr15:61995325-61995524	rs62006964	61995424	100	A	G	PARK_intragenic	PARK_intragenic_rs62006964_alt	ACTGGCCGCTTGACGAAGACTGAGTTTTCCATGACGTTTGTTTTTCTCACATGTTGTGCCCACCCCATTCCACCCCACCACCATAATCTCCCATTTCTAATGTTCTTGCCCTTGGGCATGGGCATGACTTGCAACTAGTTTCTAAACAATAAAGTATGGCAAAGGTAATAAAATATACTTGATTCTGTGTACAATGTGTATGTTATATACACAAGCACTGCGGCTCCTGC	230
chr21:37481188-37481387	rs11701810	37481287	100	A	C	PDGWAS_LD	PDGWAS_LD_rs11701810_ref	ACTGGCCGCTTGACGAAGAGAAAAGAATTACCATGTTCAGGTGGTGCAGTGGGAGTCCACTCACTTTTCAGGAGGCTTTGGAAAGCTGGGGGTTGTTCCCTGGCTTTTTCTCCCACTTCATGTTGTAACTATATCAGACCTCTAAGCAGGCAGGCAGTCTTAGTCTCTTGTATCAGTCGCACCAATACCAAGAGTTTTGGGTCTTTCTCCTTGTGCACTGCGGCTCCTGC	230
chr21:37481188-37481387	rs11701810	37481287	100	A	C	PDGWAS_LD	PDGWAS_LD_rs11701810_alt	ACTGGCCGCTTGACGAAGAGAAAAGAATTACCATGTTCAGGTGGTGCAGTGGGAGTCCACTCACTTTTCAGGAGGCTTTGGAAAGCTGGGGGTTGTTCCCTGGCTTTTTCTCCCCCTTCATGTTGTAACTATATCAGACCTCTAAGCAGGCAGGCAGTCTTAGTCTCTTGTATCAGTCGCACCAATACCAAGAGTTTTGGGTCTTTCTCCTTGTGCACTGCGGCTCCTGC	230
chr21:41866144-41866343	rs2839398	41866243	100	C	G	PD	PD_rs2839398_ref	ACTGGCCGCTTGACGAAGAGAGCCCTGATAAATCTTTTGACCTGACACCTTCTTCACCTCCAGATAATTAAGAGTGGTTGGAAAGTTCCAAATGTTTCATTTGCACAAGTTACGCCAAGAAAGTTCAGAAGTTTAGTCAGATTAGCACTAAGATCTGGAGGAGAAATTTTACATGTTCCATATAAAAAGGGATTTTAAACTTTTATATTATTGTTCACTGCGGCTCCTGC	230
chr21:41866144-41866343	rs2839398	41866243	100	C	G	PD	PD_rs2839398_alt	ACTGGCCGCTTGACGAAGAGAGCCCTGATAAATCTTTTGACCTGACACCTTCTTCACCTCCAGATAATTAAGAGTGGTTGGAAAGTTCCAAATGTTTCATTTGCACAAGTTACGGCAAGAAAGTTCAGAAGTTTAGTCAGATTAGCACTAAGATCTGGAGGAGAAATTTTACATGTTCCATATAAAAAGGGATTTTAAACTTTTATATTATTGTTCACTGCGGCTCCTGC	230
chr1:7981131-7981330	rs67717282	7981230	100	C	T	PARK_intragenic	PARK_intragenic_rs67717282_ref	ACTGGCCGCTTGACGAAGAGCAGGGTCTCTGGAGCCTGGCATCGTGGGGTGGCCCTCAGCTTCCCCACTCACTGTGGGAAGTTTCCTTAGTGTCTCTGAGCCTGTTTCCTCATCCGTTGCCTGAGGATAAACCTGCTTCAGGATTGTTGGTGAAAAGACTTCCCTCACCTAGCTTCTGTAACGCCACTGCATGCCACCACTGCTGAGTACTGTTTCACTGCGGCTCCTGC	230
chr1:7981131-7981330	rs67717282	7981230	100	C	T	PARK_intragenic	PARK_intragenic_rs67717282_alt	ACTGGCCGCTTGACGAAGAGCAGGGTCTCTGGAGCCTGGCATCGTGGGGTGGCCCTCAGCTTCCCCACTCACTGTGGGAAGTTTCCTTAGTGTCTCTGAGCCTGTTTCCTCATCTGTTGCCTGAGGATAAACCTGCTTCAGGATTGTTGGTGAAAAGACTTCCCTCACCTAGCTTCTGTAACGCCACTGCATGCCACCACTGCTGAGTACTGTTTCACTGCGGCTCCTGC	230
chr11:60510232-60510431	rs146613330	60510331	100	C	T	PARK_eQTL	PARK_eQTL_rs146613330_ref	ACTGGCCGCTTGACGAAGAGCGCCTCTGCCCGGCTGCGACCCCGTCTGGGAACTGAGGAGTGTCTCTGCCCCACCGCCACCCCATCTGGGAGGTGAGGAGCGTCTCTGACCGGCCGCCCCGTCTGAGAAGTGAGGAGCCCCTCGGCCCAGCAGCCACCCCATCTGGGAAGTGAGGAGCCCCTCCGCCTGGCAGCTGCCCCGTCTGGGAAGTGAGGCACTGCGGCTCCTGC	230
chr11:60510232-60510431	rs146613330	60510331	100	C	T	PARK_eQTL	PARK_eQTL_rs146613330_alt	ACTGGCCGCTTGACGAAGAGCGCCTCTGCCCGGCTGCGACCCCGTCTGGGAACTGAGGAGTGTCTCTGCCCCACCGCCACCCCATCTGGGAGGTGAGGAGCGTCTCTGACCGGCTGCCCCGTCTGAGAAGTGAGGAGCCCCTCGGCCCAGCAGCCACCCCATCTGGGAAGTGAGGAGCCCCTCCGCCTGGCAGCTGCCCCGTCTGGGAAGTGAGGCACTGCGGCTCCTGC	230
chr3:122503304-122503503	rs56029517	122503403	100	A	C	PDGWAS_LD	PDGWAS_LD_rs56029517_ref	ACTGGCCGCTTGACGAAGATAAACAATTGAGAAATGTCAATGAAGGCATATAGGAAGTCTCGTGCACTTCTTAAAACGTTTTTGTAGTTTGAAATGATTCCAAACTTTTTAAAAAATCTAAAAGGAAAGAAATGTTACGCAAAAATTAAATATTCAACTGCTTTTTTATTAAAGTGTCATAGGCAGCAAGTTGAATAAATGAAGCCTAGCCTTCCCACTGCGGCTCCTGC	230
chr3:122503304-122503503	rs56029517	122503403	100	A	C	PDGWAS_LD	PDGWAS_LD_rs56029517_alt	ACTGGCCGCTTGACGAAGATAAACAATTGAGAAATGTCAATGAAGGCATATAGGAAGTCTCGTGCACTTCTTAAAACGTTTTTGTAGTTTGAAATGATTCCAAACTTTTTAAAACATCTAAAAGGAAAGAAATGTTACGCAAAAATTAAATATTCAACTGCTTTTTTATTAAAGTGTCATAGGCAGCAAGTTGAATAAATGAAGCCTAGCCTTCCCACTGCGGCTCCTGC	230
chr5:103042409-103042608	rs58344084	103042508	100	C	T	PDGWAS_LD	PDGWAS_LD_rs58344084_ref	ACTGGCCGCTTGACGAAGATATGAAGTGGAATGGTAAAAAAGATACAGTAGAAACTCCAGGTGATGGCGATGAGTAAAGAACAGAGGCATAAATGAACATGAACATAGTAAACCCGTGGAACAGTGTTCTGATAAAGGGAATAGAATATTTTGAGAAATAGTGTTCCACTATTTGGCAGGCCCAGAGTAGAGTAAACTTTGTGATATCAGGTTTTCACTGCGGCTCCTGC	230
chr5:103042409-103042608	rs58344084	103042508	100	C	T	PDGWAS_LD	PDGWAS_LD_rs58344084_alt	ACTGGCCGCTTGACGAAGATATGAAGTGGAATGGTAAAAAAGATACAGTAGAAACTCCAGGTGATGGCGATGAGTAAAGAACAGAGGCATAAATGAACATGAACATAGTAAACCTGTGGAACAGTGTTCTGATAAAGGGAATAGAATATTTTGAGAAATAGTGTTCCACTATTTGGCAGGCCCAGAGTAGAGTAAACTTTGTGATATCAGGTTTTCACTGCGGCTCCTGC	230
chr3:161374518-161374717	rs2404341	161374617	100	T	C	PDGWAS_LD	PDGWAS_LD_rs2404341_alt	ACTGGCCGCTTGACGAAGATATTAAAAAATTTAAAAAGCACCTCAATTGATATTTTTTTGTGCATGAGATGGCATCTTCTTTTGTTCTGATTACTGGAACTTGTGAGATAATAACTAGTTAGCACTACAGCTTGTGCAGAGGTGAATGAAATTTGAAGAACCAGGCAGAATTGTTAAGAATATAATAGTGTAAGAACATAAAGTAATGATAATTGCACTGCGGCTCCTGC	230
chr3:161374518-161374717	rs2404341	161374617	100	T	C	PDGWAS_LD	PDGWAS_LD_rs2404341_ref	ACTGGCCGCTTGACGAAGATATTAAAAAATTTAAAAAGCACCTCAATTGATATTTTTTTGTGCATGAGATGGCATCTTCTTTTGTTCTGATTACTGGAACTTGTGAGATAATAATTAGTTAGCACTACAGCTTGTGCAGAGGTGAATGAAATTTGAAGAACCAGGCAGAATTGTTAAGAATATAATAGTGTAAGAACATAAAGTAATGATAATTGCACTGCGGCTCCTGC	230
chr18:51200733-51200932	rs9807552	51200832	100	G	A	PDGWAS_LD	PDGWAS_LD_rs9807552_alt	ACTGGCCGCTTGACGAAGATCCACTTGGCTAGGATTTTTTAAGATGCTAAATGCTTGGCCGGGCTCACGCCTGTAATCCCAGCACTTTGGGAGGCCGAGGCGGGTGGATCATCCAAGGTCAGGAATTTGAGACCAGTCTGGCCAACATGGCAAAACCCTGTCTCTACTAAAAATACAAAGACTAGCCAGGCACGGTGGCACGCACCTGTAGTCCCCACTGCGGCTCCTGC	230
chr18:51200733-51200932	rs9807552	51200832	100	G	A	PDGWAS_LD	PDGWAS_LD_rs9807552_ref	ACTGGCCGCTTGACGAAGATCCACTTGGCTAGGATTTTTTAAGATGCTAAATGCTTGGCCGGGCTCACGCCTGTAATCCCAGCACTTTGGGAGGCCGAGGCGGGTGGATCATCCGAGGTCAGGAATTTGAGACCAGTCTGGCCAACATGGCAAAACCCTGTCTCTACTAAAAATACAAAGACTAGCCAGGCACGGTGGCACGCACCTGTAGTCCCCACTGCGGCTCCTGC	230
chr4:17956968-17957167	rs10446630	17957067	100	C	G	PDGWAS_LD	PDGWAS_LD_rs10446630_ref	ACTGGCCGCTTGACGAAGATGGTAGTCAGAAAAAGGGATAGGTAAAATTAGATTTGGGAGGTGATAAAGGTATAGGAATGTGGGAAAAGGTGGCTAGAGTAGAATAAAGGAAAACAGCGTTGGAAATGAAGAAATCAAGTAATGGAGAGGCCAGGGTGTTGGATGTATCAGCTACATAGAATTTGAAGTCAACATGAGCTATGATGGGAATAGTACACTGCGGCTCCTGC	230
chr4:17956968-17957167	rs10446630	17957067	100	C	G	PDGWAS_LD	PDGWAS_LD_rs10446630_alt	ACTGGCCGCTTGACGAAGATGGTAGTCAGAAAAAGGGATAGGTAAAATTAGATTTGGGAGGTGATAAAGGTATAGGAATGTGGGAAAAGGTGGCTAGAGTAGAATAAAGGAAAAGAGCGTTGGAAATGAAGAAATCAAGTAATGGAGAGGCCAGGGTGTTGGATGTATCAGCTACATAGAATTTGAAGTCAACATGAGCTATGATGGGAATAGTACACTGCGGCTCCTGC	230
chr3:151398104-151398303	rs765281	151398203	100	T	C	PDGWAS_LD	PDGWAS_LD_rs765281_alt	ACTGGCCGCTTGACGAAGATTTGAACAGTTGCTTCCAGGAGCCTAAAGTTTCTTAGTAGCCTTAATCCTCAGCATTCTGATTTTTATCCACACACCCTTCTCATAGCTTTCCCTCCCAGTGCTTCCAGAAACTGACCCTTCTAGTGACGTCTGCTACAGTTGTTTTGGAAACCTAAATGGGAAAGGTAAACATAAATTCCTGAACTCAGGATATACACTGCGGCTCCTGC	230
chr3:151398104-151398303	rs765281	151398203	100	T	C	PDGWAS_LD	PDGWAS_LD_rs765281_ref	ACTGGCCGCTTGACGAAGATTTGAACAGTTGCTTCCAGGAGCCTAAAGTTTCTTAGTAGCCTTAATCCTCAGCATTCTGATTTTTATCCACACACCCTTCTCATAGCTTTCCCTTCCAGTGCTTCCAGAAACTGACCCTTCTAGTGACGTCTGCTACAGTTGTTTTGGAAACCTAAATGGGAAAGGTAAACATAAATTCCTGAACTCAGGATATACACTGCGGCTCCTGC	230
chr15:61977640-61977839	rs35633657	61977739	100	A	T	PARK_intragenic	PARK_intragenic_rs35633657_ref	ACTGGCCGCTTGACGAAGCAGAGTTTTATCAAACAAAATTTCATGACCAAAAATGTATAATAATCACTTTTCTTCAAATAAGGTCCCAAAAACAGATTTTCCAACAACTAATAGAGTTCTATGTTTATTGATGACAATGACTGAAAATCTTTTATCACTTATAATCCAATTATTCTTAAGTAAATACAAAAGAAAAGGCAGTTTTAATGGTCTGTCACTGCGGCTCCTGC	230
chr15:61977640-61977839	rs35633657	61977739	100	A	T	PARK_intragenic	PARK_intragenic_rs35633657_alt	ACTGGCCGCTTGACGAAGCAGAGTTTTATCAAACAAAATTTCATGACCAAAAATGTATAATAATCACTTTTCTTCAAATAAGGTCCCAAAAACAGATTTTCCAACAACTAATAGTGTTCTATGTTTATTGATGACAATGACTGAAAATCTTTTATCACTTATAATCCAATTATTCTTAAGTAAATACAAAAGAAAAGGCAGTTTTAATGGTCTGTCACTGCGGCTCCTGC	230
chr18:33738313-33738512	rs1493910	33738412	100	A	G	PDGWAS_LD	PDGWAS_LD_rs1493910_ref	ACTGGCCGCTTGACGAAGCAGCAAAGAAACATCATCATTGTAAACTGGTTTACATAAATTAAGCATGTTAATGATTATAAATGTAATTTGATGCATTTACTTCTATTGAATACTACATTCATGAGAGATCCCAGTTGTACCTTTTATGTTTTGTGGTTGAGCAATAATTTATTTCTAATTTCTGTACAGGCTGGGCATGTCAAGAGAGGAATCTGCACTGCGGCTCCTGC	230
chr18:33738313-33738512	rs1493910	33738412	100	A	G	PDGWAS_LD	PDGWAS_LD_rs1493910_alt	ACTGGCCGCTTGACGAAGCAGCAAAGAAACATCATCATTGTAAACTGGTTTACATAAATTAAGCATGTTAATGATTATAAATGTAATTTGATGCATTTACTTCTATTGAATACTGCATTCATGAGAGATCCCAGTTGTACCTTTTATGTTTTGTGGTTGAGCAATAATTTATTTCTAATTTCTGTACAGGCTGGGCATGTCAAGAGAGGAATCTGCACTGCGGCTCCTGC	230
chr15:89230175-89230374	rs17228716	89230274	100	T	C	PARK_eQTL	PARK_eQTL_rs17228716_alt	ACTGGCCGCTTGACGAAGCAGGTGAGAAAGAGGGCAGTAACTGTAAGGGAAGGGGGGCTCCAGGGGGTTGTTTTGTTTAGATGGATGGGGAAGACTTTTCTATCTCCTCCTTTACTCTCCATAGATGATCTCACTACTTCAAGGGGGCTAAAAATAGGTGCCCTTAGATGGGAACTTGGTTTTAACTCCTCACCACCAAAGGAGAAGATGTGTTTCACTGCGGCTCCTGC	230
chr15:89230175-89230374	rs17228716	89230274	100	T	C	PARK_eQTL	PARK_eQTL_rs17228716_ref	ACTGGCCGCTTGACGAAGCAGGTGAGAAAGAGGGCAGTAACTGTAAGGGAAGGGGGGCTCCAGGGGGTTGTTTTGTTTAGATGGATGGGGAAGACTTTTCTATCTCCTCCTTTATTCTCCATAGATGATCTCACTACTTCAAGGGGGCTAAAAATAGGTGCCCTTAGATGGGAACTTGGTTTTAACTCCTCACCACCAAAGGAGAAGATGTGTTTCACTGCGGCTCCTGC	230
chr8:130607969-130608168	rs10098680	130608068	100	T	C	PARK_eQTL	PARK_eQTL_rs10098680_alt	ACTGGCCGCTTGACGAAGCATATAGAGTTCATGTCTTACTCCATGGCAGAAAATAAGTGCTCAAAATTAGTTACTATTTTATACATTTGCTTAAACATCATATATACATAAGCGCGAGAGGCCAATGTGGCTGCTGGTGGGGATGGACAGAGAAACAAAATATCAACTATGAGGAAGGAATGTCAACCAGGAGCCCAAGCCAAGAGCCGTGAGACCACTGCGGCTCCTGC	230
chr8:130607969-130608168	rs10098680	130608068	100	T	C	PARK_eQTL	PARK_eQTL_rs10098680_ref	ACTGGCCGCTTGACGAAGCATATAGAGTTCATGTCTTACTCCATGGCAGAAAATAAGTGCTCAAAATTAGTTACTATTTTATACATTTGCTTAAACATCATATATACATAAGCGTGAGAGGCCAATGTGGCTGCTGGTGGGGATGGACAGAGAAACAAAATATCAACTATGAGGAAGGAATGTCAACCAGGAGCCCAAGCCAAGAGCCGTGAGACCACTGCGGCTCCTGC	230
chr15:62062272-62062471	rs12912208	62062371	100	C	T	PARK_eQTL	PARK_eQTL_rs12912208_ref	ACTGGCCGCTTGACGAAGCCAATCCAAGGATGTATGAATAACAGTATAAGATGATAGGAAAGATGGCACAGGCAACATAGCTTGGTCAAGCAGGTGGAGCAATAGGCACAATCTCTTGGGAGAAGTGAGTAACACTAATGCTTTGTCTAATAAAGTAATTCCTTACAGTTCTATGGTATAACTTGGTAATTTTGAAAGAATAATGTGTAAATGTGCACTGCGGCTCCTGC	230
chr15:62062272-62062471	rs12912208	62062371	100	C	T	PARK_eQTL	PARK_eQTL_rs12912208_alt	ACTGGCCGCTTGACGAAGCCAATCCAAGGATGTATGAATAACAGTATAAGATGATAGGAAAGATGGCACAGGCAACATAGCTTGGTCAAGCAGGTGGAGCAATAGGCACAATCTTTTGGGAGAAGTGAGTAACACTAATGCTTTGTCTAATAAAGTAATTCCTTACAGTTCTATGGTATAACTTGGTAATTTTGAAAGAATAATGTGTAAATGTGCACTGCGGCTCCTGC	230
chr2:168286426-168286625	rs9917256	168286525	100	G	A	PD	PD_rs9917256_alt	ACTGGCCGCTTGACGAAGCCAGCGAATTTCTGCCAGACATTTTTACAAGTCATTATAGATTTTTAAAGGCCTCTATTATTTGCTTTTGTATTCTAAGGCTAGAAAACCAAGTTCATGCGACTCTCCAATGCACTACCTATAGTTTGGGTGAATTCCTCTCTGCTCAAGAACCCCCAAATTTGACAGCTTCTGGCCTGCTAAGGAGTAAGCTTGCGCACTGCGGCTCCTGC	230
chr2:168286426-168286625	rs9917256	168286525	100	G	A	PD	PD_rs9917256_ref	ACTGGCCGCTTGACGAAGCCAGCGAATTTCTGCCAGACATTTTTACAAGTCATTATAGATTTTTAAAGGCCTCTATTATTTGCTTTTGTATTCTAAGGCTAGAAAACCAAGTTCGTGCGACTCTCCAATGCACTACCTATAGTTTGGGTGAATTCCTCTCTGCTCAAGAACCCCCAAATTTGACAGCTTCTGGCCTGCTAAGGAGTAAGCTTGCGCACTGCGGCTCCTGC	230
chr12:46028639-46028838	rs11183290	46028738	100	T	A	PDGWAS_LD	PDGWAS_LD_rs11183290_alt	ACTGGCCGCTTGACGAAGCCAGGGGAGGACCTCTGGTGATTATCTGCAGGTTAATTGTAGCCACACTAAGCATATTAGTCATAGTTCTAAATTCCCTTTCTGATAATTTCAATAACCCTGCCATATTGAAGTCTGGATCTTATGCTTGTTCTTCTCTTCAAAATGTGTCTTTTGCCTCTAAGTGTGCCTTATAATCTTTTTTTGATGTATTGCAGCACTGCGGCTCCTGC	230
chr12:46028639-46028838	rs11183290	46028738	100	T	A	PDGWAS_LD	PDGWAS_LD_rs11183290_ref	ACTGGCCGCTTGACGAAGCCAGGGGAGGACCTCTGGTGATTATCTGCAGGTTAATTGTAGCCACACTAAGCATATTAGTCATAGTTCTAAATTCCCTTTCTGATAATTTCAATATCCCTGCCATATTGAAGTCTGGATCTTATGCTTGTTCTTCTCTTCAAAATGTGTCTTTTGCCTCTAAGTGTGCCTTATAATCTTTTTTTGATGTATTGCAGCACTGCGGCTCCTGC	230
chr18:51246305-51246504	rs4940071	51246404	100	G	A	PDGWAS_LD	PDGWAS_LD_rs4940071_alt	ACTGGCCGCTTGACGAAGCCATTCATGGATAAATGGATTAATAAATTAATGGATTAATAGATTAATGGGTTATCATGGGAATGGGACTGGTAGCTTTATAAGAAGAGGAAGGCCAGGCACGGTGGCTTATGCCTGTAATCCCAGCACTTTGGGAGGCCGAGGCCGGCGGATTGCCTGAGGTCAGGAGTTCGAGACTAGTTTGGCCAACATGGTGACACTGCGGCTCCTGC	230
chr18:51246305-51246504	rs4940071	51246404	100	G	A	PDGWAS_LD	PDGWAS_LD_rs4940071_ref	ACTGGCCGCTTGACGAAGCCATTCATGGATAAATGGATTAATAAATTAATGGATTAATAGATTAATGGGTTATCATGGGAATGGGACTGGTAGCTTTATAAGAAGAGGAAGGCCGGGCACGGTGGCTTATGCCTGTAATCCCAGCACTTTGGGAGGCCGAGGCCGGCGGATTGCCTGAGGTCAGGAGTTCGAGACTAGTTTGGCCAACATGGTGACACTGCGGCTCCTGC	230
chr18:51218650-51218849	rs10502916	51218749	100	G	A	PDGWAS_LD	PDGWAS_LD_rs10502916_alt	ACTGGCCGCTTGACGAAGCCCAAGACTCCTGAGTCATTAGGGTAACCAGGAGTCCCCTCTGAGTGAGCACCCAGAAGGGAAATACAGACCTGAGGGAGGAGAGGATGCACATGAACTTGATGTAAGACCTTCGCTGGAGGCAGGAAGAACAGGAGGCTAAGGGCTGGTGAGGGTGGAGGTTTCCAGAAGGCCTTTTGGCCTAACCGCTAGAGATGCACTGCGGCTCCTGC	230
chr18:51218650-51218849	rs10502916	51218749	100	G	A	PDGWAS_LD	PDGWAS_LD_rs10502916_ref	ACTGGCCGCTTGACGAAGCCCAAGACTCCTGAGTCATTAGGGTAACCAGGAGTCCCCTCTGAGTGAGCACCCAGAAGGGAAATACAGACCTGAGGGAGGAGAGGATGCACATGAGCTTGATGTAAGACCTTCGCTGGAGGCAGGAAGAACAGGAGGCTAAGGGCTGGTGAGGGTGGAGGTTTCCAGAAGGCCTTTTGGCCTAACCGCTAGAGATGCACTGCGGCTCCTGC	230
chr2:134680802-134681001	rs16830908	134680901	100	G	A	PDGWAS_LD	PDGWAS_LD_rs16830908_alt	ACTGGCCGCTTGACGAAGCCCAGCTTCGCCACGTGTCAGCTGTGATCGTGGGCAAGTTACTAACCTCTCCATACCTCCATTTCTCTGTGGAGTTGTCATGAGAATTACACAAAAACACATGAAGAGCTTAGTTTGCCTGGCACACAGTAAGCGTAAAGATGAGCTTCTCAACCTCTGGAAACTATTGGAATAAAAGTAGTTCAATAGCACACATTCACTGCGGCTCCTGC	230
chr2:134680802-134681001	rs16830908	134680901	100	G	A	PDGWAS_LD	PDGWAS_LD_rs16830908_ref	ACTGGCCGCTTGACGAAGCCCAGCTTCGCCACGTGTCAGCTGTGATCGTGGGCAAGTTACTAACCTCTCCATACCTCCATTTCTCTGTGGAGTTGTCATGAGAATTACACAAAAGCACATGAAGAGCTTAGTTTGCCTGGCACACAGTAAGCGTAAAGATGAGCTTCTCAACCTCTGGAAACTATTGGAATAAAAGTAGTTCAATAGCACACATTCACTGCGGCTCCTGC	230
chr17:46269209-46269408	rs2696559	46269308	100	T	C	PDGWAS_LD	PDGWAS_LD_rs2696559_alt	ACTGGCCGCTTGACGAAGCCCAGGACAAGGATTAAAATTTTACACTTAAAAAGTACCAAGCCGGGCGCGGTGGCTCACACCTGTAATCCCAGCACTTTGAGAGGCCGAGGCGGGCGGATCACCTGAGGTCCGGAGTTCGAGACCAGGCTGACCAACATGGAAAAACCCTGTCTCTACTAAAAATACAAAAATTAGCCGGGTGTGGTGGCACATGCCACTGCGGCTCCTGC	230
chr17:46269209-46269408	rs2696559	46269308	100	T	C	PDGWAS_LD	PDGWAS_LD_rs2696559_ref	ACTGGCCGCTTGACGAAGCCCAGGACAAGGATTAAAATTTTACACTTAAAAAGTACCAAGCCGGGCGCGGTGGCTCACACCTGTAATCCCAGCACTTTGAGAGGCCGAGGCGGGTGGATCACCTGAGGTCCGGAGTTCGAGACCAGGCTGACCAACATGGAAAAACCCTGTCTCTACTAAAAATACAAAAATTAGCCGGGTGTGGTGGCACATGCCACTGCGGCTCCTGC	230
chr8:16863112-16863311	rs62504207	16863211	100	G	A	PDGWAS_LD	PDGWAS_LD_rs62504207_alt	ACTGGCCGCTTGACGAAGCCCATCTCTACTAAAAATACAAAAATCAAAAATTAGCTGGGCGTGGTGGCATGCACCTGTAATCCCAGCTACTCTGGAGACTGAGGCAGGAGAATCACTTGAACCCAGGAGGTGGAGGTTGCAGTGAGCCGAGATCTTGCCACAACACTCCAGCCTGGTGACAGAGTGAGACTCTGTCTCAAAATCAAAACAACAACCACTGCGGCTCCTGC	230
chr8:16863112-16863311	rs62504207	16863211	100	G	A	PDGWAS_LD	PDGWAS_LD_rs62504207_ref	ACTGGCCGCTTGACGAAGCCCATCTCTACTAAAAATACAAAAATCAAAAATTAGCTGGGCGTGGTGGCATGCACCTGTAATCCCAGCTACTCTGGAGACTGAGGCAGGAGAATCGCTTGAACCCAGGAGGTGGAGGTTGCAGTGAGCCGAGATCTTGCCACAACACTCCAGCCTGGTGACAGAGTGAGACTCTGTCTCAAAATCAAAACAACAACCACTGCGGCTCCTGC	230
chr1:112763003-112763202	rs4446964	112763102	100	A	G	PARK_eQTL	PARK_eQTL_rs4446964_ref	ACTGGCCGCTTGACGAAGCCTGCATTCTCCAGCATTCTTGGAAAGGTCTCCAGAAAAGCATCAGAGGAAATCTCTGAAGGAATTTCTCAGGGGTTGTCTGGGAACTGTGGGGGCATTCCATCCCTTTCCTGGAAGCAGCAACAGCTCTCAGGCCCCATCTCTGCGCCCCTCTCAATCCCTGGTGACTTGTTAAAAGACTTCAAAGGATAAACTTCCACTGCGGCTCCTGC	230
chr1:112763003-112763202	rs4446964	112763102	100	A	G	PARK_eQTL	PARK_eQTL_rs4446964_alt	ACTGGCCGCTTGACGAAGCCTGCATTCTCCAGCATTCTTGGAAAGGTCTCCAGAAAAGCATCAGAGGAAATCTCTGAAGGAATTTCTCAGGGGTTGTCTGGGAACTGTGGGGGCGTTCCATCCCTTTCCTGGAAGCAGCAACAGCTCTCAGGCCCCATCTCTGCGCCCCTCTCAATCCCTGGTGACTTGTTAAAAGACTTCAAAGGATAAACTTCCACTGCGGCTCCTGC	230
chr22:38105439-38105638	rs5750539	38105538	100	T	G	PARK_eQTL	PARK_eQTL_rs5750539_alt	ACTGGCCGCTTGACGAAGCGATTCTCCTGCCTCAGCCTCCCGAGTAGCTGGGATTACAGGCGCCCGCCACCACATGCGCGGCTAATTTTTTGTATTTTTAGTAGAGACAAGGTTGCACCATGTTGGCCAGGTTAGTCTCGAACTCCTGACCTCAGGTGATCCGCCCACCTCGGCCTCCCAAAGTGCTGGGATTACAAGCGTGAGCCACTGCGCCGCACTGCGGCTCCTGC	230
chr22:38105439-38105638	rs5750539	38105538	100	T	G	PARK_eQTL	PARK_eQTL_rs5750539_ref	ACTGGCCGCTTGACGAAGCGATTCTCCTGCCTCAGCCTCCCGAGTAGCTGGGATTACAGGCGCCCGCCACCACATGCGCGGCTAATTTTTTGTATTTTTAGTAGAGACAAGGTTTCACCATGTTGGCCAGGTTAGTCTCGAACTCCTGACCTCAGGTGATCCGCCCACCTCGGCCTCCCAAAGTGCTGGGATTACAAGCGTGAGCCACTGCGCCGCACTGCGGCTCCTGC	230
chr15:61880086-61880285	rs4283171	61880185	100	G	T	PARK_intragenic	PARK_intragenic_rs4283171_ref	ACTGGCCGCTTGACGAAGCTAAAAAGAACAACAAAAGGGAAAAAAGAAATGGGTTCATAAAGTACAACATCAGGCAAGTGAAAGGTATCCAATTTTCCACTCCCTTAGTTACAAGCAAATTTTGGAAGGGGGGAAAAACACCACATCAACAGTATAGTACCTACTTCAGCGTTTTCACATTCTGGTTACAGCACCCATTATAGCTCTCTGTTTAGCACTGCGGCTCCTGC	230
chr15:61880086-61880285	rs4283171	61880185	100	G	T	PARK_intragenic	PARK_intragenic_rs4283171_alt	ACTGGCCGCTTGACGAAGCTAAAAAGAACAACAAAAGGGAAAAAAGAAATGGGTTCATAAAGTACAACATCAGGCAAGTGAAAGGTATCCAATTTTCCACTCCCTTAGTTACAATCAAATTTTGGAAGGGGGGAAAAACACCACATCAACAGTATAGTACCTACTTCAGCGTTTTCACATTCTGGTTACAGCACCCATTATAGCTCTCTGTTTAGCACTGCGGCTCCTGC	230
chr4:18019649-18019848	rs7665075	18019748	100	C	T	PDGWAS_LD	PDGWAS_LD_rs7665075_ref	ACTGGCCGCTTGACGAAGCTATACTTAATGTATCTAAATAAGCAAGAAGACCAGAAAAAAAAACCAACCAAAATATTCCAAAACATAAAAAGACATCCTCAAATCACTTTGTGCCTTGACAAAACTTAACAGTAATATCATAAGCCAGTGTTGCAATGCTGTCATCCTACCTAATTCTACCTAAATGAGCTCAGTAATTTCTAAATTGGTTTCCACACTGCGGCTCCTGC	230
chr4:18019649-18019848	rs7665075	18019748	100	C	T	PDGWAS_LD	PDGWAS_LD_rs7665075_alt	ACTGGCCGCTTGACGAAGCTATACTTAATGTATCTAAATAAGCAAGAAGACCAGAAAAAAAAACCAACCAAAATATTCCAAAACATAAAAAGACATCCTCAAATCACTTTGTGCTTTGACAAAACTTAACAGTAATATCATAAGCCAGTGTTGCAATGCTGTCATCCTACCTAATTCTACCTAAATGAGCTCAGTAATTTCTAAATTGGTTTCCACACTGCGGCTCCTGC	230
chr22:32502959-32503158	rs5998517	32503058	100	T	C	PARK_eQTL	PARK_eQTL_rs5998517_alt	ACTGGCCGCTTGACGAAGCTCCCCCACTGAGCACCTTGTGACCCCCGCCCCTGCCCACCAGAGAACAACCCCCTTTGACTGTAATTTTCCATTACCTTCCCAAATCCTATAAAACGGCCCCACCCCTATCTCCCTTTGCTGACTCTCTTTTCGGACTCATCCGGCCTGCACCCAGGTGAAATAAACAGCCATGTTGCTCACACAAAGCCTGTTTGCACTGCGGCTCCTGC	230
chr22:32502959-32503158	rs5998517	32503058	100	T	C	PARK_eQTL	PARK_eQTL_rs5998517_ref	ACTGGCCGCTTGACGAAGCTCCCCCACTGAGCACCTTGTGACCCCCGCCCCTGCCCACCAGAGAACAACCCCCTTTGACTGTAATTTTCCATTACCTTCCCAAATCCTATAAAATGGCCCCACCCCTATCTCCCTTTGCTGACTCTCTTTTCGGACTCATCCGGCCTGCACCCAGGTGAAATAAACAGCCATGTTGCTCACACAAAGCCTGTTTGCACTGCGGCTCCTGC	230
chr22:38180720-38180919	rs2267370	38180819	100	G	A	PARK_intragenic	PARK_intragenic_rs2267370_alt	ACTGGCCGCTTGACGAAGCTTTACCTTCTACATTTTCTCATTCAAATTTTGAACCTCATGGCAGACTTACGAGGGCAGGAGGTACAGTTCCCCTGTCACAGATGAGGAAACTGAAACTTGGACAGAAAACAGGTTCCAAACTCCAGGCAGAAACTCTAACAAAAACAATGCATTCAAAAACAATGCATTCAGCCCAAGGGTGCAGCCTCAACGTTCACTGCGGCTCCTGC	230
chr22:38180720-38180919	rs2267370	38180819	100	G	A	PARK_intragenic	PARK_intragenic_rs2267370_ref	ACTGGCCGCTTGACGAAGCTTTACCTTCTACATTTTCTCATTCAAATTTTGAACCTCATGGCAGACTTACGAGGGCAGGAGGTACAGTTCCCCTGTCACAGATGAGGAAACTGAGACTTGGACAGAAAACAGGTTCCAAACTCCAGGCAGAAACTCTAACAAAAACAATGCATTCAAAAACAATGCATTCAGCCCAAGGGTGCAGCCTCAACGTTCACTGCGGCTCCTGC	230
chr3:151400580-151400779	rs12490184	151400679	100	T	C	PDGWAS_LD	PDGWAS_LD_rs12490184_alt	ACTGGCCGCTTGACGAAGGAAATAGGTAATTTAAAGAATGAAGGATGACTGAGTCAGAACCTCCCAGAGCTGTTAGCTCCTTGGCAAAAATGAATCTGTGACTTCATGGGAACACGCTCTTGGATTACCATTTAAATTGAGTAATTACCCTTTGTTCGGTAATTGATCTCCCACCCTAAGGAAATGGTATCACCTTGGAATATGTTTATTTTCTCCACTGCGGCTCCTGC	230
chr3:151400580-151400779	rs12490184	151400679	100	T	C	PDGWAS_LD	PDGWAS_LD_rs12490184_ref	ACTGGCCGCTTGACGAAGGAAATAGGTAATTTAAAGAATGAAGGATGACTGAGTCAGAACCTCCCAGAGCTGTTAGCTCCTTGGCAAAAATGAATCTGTGACTTCATGGGAACATGCTCTTGGATTACCATTTAAATTGAGTAATTACCCTTTGTTCGGTAATTGATCTCCCACCCTAAGGAAATGGTATCACCTTGGAATATGTTTATTTTCTCCACTGCGGCTCCTGC	230
chr2:102593986-102594185	rs2310313	102594085	NA	NA	NA	random	random_89	ACTGGCCGCTTGACGAAGGAACGGAGTCCTCGACCATTGTAATTTTTGCATAGTTAATCTAAGAATCTTAGCTTTCAGCGACACTATCTTACCAAATACAATTACTGACAATGAACAGAATGGCGCCTCAGCATCTTATGGTATTAGTTAAAATACCTAAAATGAAATCTTCCTAGGTGAACCCGTACGCCATGCTATTTCGCGGACCCTTTCACCACTGCGGCTCCTGC	230
chr5:103032690-103032889	rs62362558	103032789	100	C	T	PDGWAS_LD	PDGWAS_LD_rs62362558_ref	ACTGGCCGCTTGACGAAGGACCTGCTGGAGACCAGCCTCTTTCAGGCCTTCTGGGAAGCCCTGGATGAAAACGTGGACCTCTTGGAAGGTATAACTGGCTTTGAAGACTCTGTCCGAATGTGTATCTGCCCTGTCGTGGGTATCACTTACCAGCACATCGACCACTGGCTGCTGGCCGAGATGCCTGGGTATCTGTCGGACAGCCAGCTGAAGGTCACTGCGGCTCCTGC	230
chr5:103032690-103032889	rs62362558	103032789	100	C	T	PDGWAS_LD	PDGWAS_LD_rs62362558_alt	ACTGGCCGCTTGACGAAGGACCTGCTGGAGACCAGCCTCTTTCAGGCCTTCTGGGAAGCCCTGGATGAAAACGTGGACCTCTTGGAAGGTATAACTGGCTTTGAAGACTCTGTCTGAATGTGTATCTGCCCTGTCGTGGGTATCACTTACCAGCACATCGACCACTGGCTGCTGGCCGAGATGCCTGGGTATCTGTCGGACAGCCAGCTGAAGGTCACTGCGGCTCCTGC	230
chr5:103097606-103097805	rs34813	103097705	100	G	A	PDGWAS_LD	PDGWAS_LD_rs34813_alt	ACTGGCCGCTTGACGAAGGCAAATGAAACAGCTGATAGGTGATCATCCCAATTGTTTGGGTGGTCAGCACAGTGTTTGGAGAGAAATGCTTTGATTGTGTTAGGTGTACTTTCCATTGGGTTAACAGTTCCAGAGGTGTGAGAAATTACAATTTGCTTTATGCCAAACAATCTGTACAGTTCAATATTGATCTGAAAAATATATAAAACAAAGGTCACTGCGGCTCCTGC	230
chr5:103097606-103097805	rs34813	103097705	100	G	A	PDGWAS_LD	PDGWAS_LD_rs34813_ref	ACTGGCCGCTTGACGAAGGCAAATGAAACAGCTGATAGGTGATCATCCCAATTGTTTGGGTGGTCAGCACAGTGTTTGGAGAGAAATGCTTTGATTGTGTTAGGTGTACTTTCCGTTGGGTTAACAGTTCCAGAGGTGTGAGAAATTACAATTTGCTTTATGCCAAACAATCTGTACAGTTCAATATTGATCTGAAAAATATATAAAACAAAGGTCACTGCGGCTCCTGC	230
chr1:65339772-65339971	rs6588132	65339871	100	T	C	PARK_intragenic	PARK_intragenic_rs6588132_alt	ACTGGCCGCTTGACGAAGGCACTTGCAGGTGGCCAACTTGTTAGATAATAGTCCCTCACCCCTGGGCTTCTGGGGCAAAAATAAAAAACAGAAGCCATGGTGGAGATTTGAATGCTTCTGTTCCACCAATGTCACCATTAGTGGCAGCCAAATACTTCGACTCCTTGTCCAGTTTGGTGATACTCCTAACAGTCCTTGCCTTGTAGCATTAATAACACTGCGGCTCCTGC	230
chr1:65339772-65339971	rs6588132	65339871	100	T	C	PARK_intragenic	PARK_intragenic_rs6588132_ref	ACTGGCCGCTTGACGAAGGCACTTGCAGGTGGCCAACTTGTTAGATAATAGTCCCTCACCCCTGGGCTTCTGGGGCAAAAATAAAAAACAGAAGCCATGGTGGAGATTTGAATGTTTCTGTTCCACCAATGTCACCATTAGTGGCAGCCAAATACTTCGACTCCTTGTCCAGTTTGGTGATACTCCTAACAGTCCTTGCCTTGTAGCATTAATAACACTGCGGCTCCTGC	230
chr22:38149836-38150035	rs132941	38149935	100	T	C	PARK_eQTL	PARK_eQTL_rs132941_alt	ACTGGCCGCTTGACGAAGGCAGGGGAATTGCTTGAACCAGCGGGGCGGAGGTTGCAGTGAGCCGAGATCACGCTACTTCACTCCAGCTTAGGCAAAAGAGTGAAACTCCATCTCCGATCACGCTACTTCACTCCAGCTTAGGCAAAAGAGTGAAACTCCATCTCCAAATAAATAAATAAAATTATTCTGCTGATTTAACATACCCTATAAGCCCTCACTGCGGCTCCTGC	230
chr22:38149836-38150035	rs132941	38149935	100	T	C	PARK_eQTL	PARK_eQTL_rs132941_ref	ACTGGCCGCTTGACGAAGGCAGGGGAATTGCTTGAACCAGCGGGGCGGAGGTTGCAGTGAGCCGAGATCACGCTACTTCACTCCAGCTTAGGCAAAAGAGTGAAACTCCATCTCTGATCACGCTACTTCACTCCAGCTTAGGCAAAAGAGTGAAACTCCATCTCCAAATAAATAAATAAAATTATTCTGCTGATTTAACATACCCTATAAGCCCTCACTGCGGCTCCTGC	230
chr3:161328050-161328249	rs11929238	161328149	100	A	T	PDGWAS_LD	PDGWAS_LD_rs11929238_ref	ACTGGCCGCTTGACGAAGGCATTTGATCCTATTTCATCACTGTTACTACACTTCTATTTTTCAGTAGTGGTGGACCCTCATTATTGCCCATCAATCATTCAGTTTATTATGTAAACCATAATGCAGGACCTTGTATTCTGCAGACAGCACAGGTCTTAGAATGCCAACATCTGTCATGGGCTGTAAGACACAAGATTTAAATGTTTATTTCATTCCACTGCGGCTCCTGC	230
chr3:161328050-161328249	rs11929238	161328149	100	A	T	PDGWAS_LD	PDGWAS_LD_rs11929238_alt	ACTGGCCGCTTGACGAAGGCATTTGATCCTATTTCATCACTGTTACTACACTTCTATTTTTCAGTAGTGGTGGACCCTCATTATTGCCCATCAATCATTCAGTTTATTATGTAATCCATAATGCAGGACCTTGTATTCTGCAGACAGCACAGGTCTTAGAATGCCAACATCTGTCATGGGCTGTAAGACACAAGATTTAAATGTTTATTTCATTCCACTGCGGCTCCTGC	230
chr18:51178280-51178479	rs3829633	51178379	100	T	G	PDGWAS_LD	PDGWAS_LD_rs3829633_alt	ACTGGCCGCTTGACGAAGGCCATGACCCCAAATCCTAAGTATATTTAAGTTAAAATAAAACATCTAAGACACATATGTATAACTTTACGTAATTCTCCACTTTAACCAACTTTTGTTTTTTTTTTTGAGTAATCACAGATTACTAGTGCCAACTATGTGAAGATTAGAGGGCTTCAAACTGTAACTTAAAATGTCAAGTACACAACCAAGGAATACACTGCGGCTCCTGC	230
chr18:51178280-51178479	rs3829633	51178379	100	T	G	PDGWAS_LD	PDGWAS_LD_rs3829633_ref	ACTGGCCGCTTGACGAAGGCCATGACCCCAAATCCTAAGTATATTTAAGTTAAAATAAAACATCTAAGACACATATGTATAACTTTACGTAATTCTCCACTTTAACCAACTTTTTTTTTTTTTTTTGAGTAATCACAGATTACTAGTGCCAACTATGTGAAGATTAGAGGGCTTCAAACTGTAACTTAAAATGTCAAGTACACAACCAAGGAATACACTGCGGCTCCTGC	230
chr4:17908514-17908713	rs1472852	17908613	100	C	A	PDGWAS_LD	PDGWAS_LD_rs1472852_alt	ACTGGCCGCTTGACGAAGGCTCTTCTTCTTGCCTTTCCTCTGTGAAGTTATGGTTCTCTTTTAATTAAACTCTATAAGTCCAACATGGTCTTCATCATTCAGGTTCCTTATGACAAATGTTTCTCCATATAGTTAGTTACATGATAACATTATATTTGTCACAGACATTCCATTTCCTCTGTTCCAAGTTATATTATAAACAACTGGAAGATAAACACTGCGGCTCCTGC	230
chr4:17908514-17908713	rs1472852	17908613	100	C	A	PDGWAS_LD	PDGWAS_LD_rs1472852_ref	ACTGGCCGCTTGACGAAGGCTCTTCTTCTTGCCTTTCCTCTGTGAAGTTATGGTTCTCTTTTAATTAAACTCTATAAGTCCAACATGGTCTTCATCATTCAGGTTCCTTATGACCAATGTTTCTCCATATAGTTAGTTACATGATAACATTATATTTGTCACAGACATTCCATTTCCTCTGTTCCAAGTTATATTATAAACAACTGGAAGATAAACACTGCGGCTCCTGC	230
chr4:17993590-17993789	rs16896215	17993689	100	T	C	PDGWAS_LD	PDGWAS_LD_rs16896215_alt	ACTGGCCGCTTGACGAAGGCTGAAGATGTGTGCAACACAGATCCTGAGGAGCCTAGTTATGTTTTGCCAAGGAATTAATTTTTATCCTGAAAGCCAAATGAACCATGGAAAGTCCTGAAGAAGTCAAGAAACAGGATTAGCTTTACATTCAGAAAGGATTGTTCAAGCAGCAAGTGGCGAATAGAATGAAAAAAGAAAAGAATGAAGACAGGATGCACTGCGGCTCCTGC	230
chr4:17993590-17993789	rs16896215	17993689	100	T	C	PDGWAS_LD	PDGWAS_LD_rs16896215_ref	ACTGGCCGCTTGACGAAGGCTGAAGATGTGTGCAACACAGATCCTGAGGAGCCTAGTTATGTTTTGCCAAGGAATTAATTTTTATCCTGAAAGCCAAATGAACCATGGAAAGTCTTGAAGAAGTCAAGAAACAGGATTAGCTTTACATTCAGAAAGGATTGTTCAAGCAGCAAGTGGCGAATAGAATGAAAAAAGAAAAGAATGAAGACAGGATGCACTGCGGCTCCTGC	230
chr17:78426084-78426283	rs72914880	78426183	100	T	G	PDGWAS_LD	PDGWAS_LD_rs72914880_alt	ACTGGCCGCTTGACGAAGGGAACAGGTAGAGAAGGGTCAGGAAGAAAATGGCTTCCTGTTTGTGGATAATTTAGGAGCCCAAAGAGGCTCTTGCCTTCATTGCCTCGCTCCTTAGAGAGGACGGCTTACCCTTTGAGGGTCGCTTGAGGAGGAGCTGATGGAAGCTGCTCTGCGGCCTGGCTTGTTTTCCTCCTTTGGGAGGAAATGGCTGCACTCACTGCGGCTCCTGC	230
chr17:78426084-78426283	rs72914880	78426183	100	T	G	PDGWAS_LD	PDGWAS_LD_rs72914880_ref	ACTGGCCGCTTGACGAAGGGAACAGGTAGAGAAGGGTCAGGAAGAAAATGGCTTCCTGTTTGTGGATAATTTAGGAGCCCAAAGAGGCTCTTGCCTTCATTGCCTCGCTCCTTATAGAGGACGGCTTACCCTTTGAGGGTCGCTTGAGGAGGAGCTGATGGAAGCTGCTCTGCGGCCTGGCTTGTTTTCCTCCTTTGGGAGGAAATGGCTGCACTCACTGCGGCTCCTGC	230
chr18:13003169-13003368	rs35563947	13003268	100	G	A	PARK_eQTL	PARK_eQTL_rs35563947_alt	ACTGGCCGCTTGACGAAGGGCATGATGGCTCTTGCCTGTAATCCCAACACTTTGGAAGCCTAAGGCAGGTAGATCGCCTGAGGTCAGGAGTTCGAGACCAGCCTGGCCAACATGATGAAATCCCATCTCTACCAAAAACACAAAAATTAGCCAAGCATAATGGCATGTGGCTGTAATCCTAGCTACTTGGGAGGCTGCAGCAGGAGAATTGCTTGCACTGCGGCTCCTGC	230
chr18:13003169-13003368	rs35563947	13003268	100	G	A	PARK_eQTL	PARK_eQTL_rs35563947_ref	ACTGGCCGCTTGACGAAGGGCATGATGGCTCTTGCCTGTAATCCCAACACTTTGGAAGCCTAAGGCAGGTAGATCGCCTGAGGTCAGGAGTTCGAGACCAGCCTGGCCAACATGGTGAAATCCCATCTCTACCAAAAACACAAAAATTAGCCAAGCATAATGGCATGTGGCTGTAATCCTAGCTACTTGGGAGGCTGCAGCAGGAGAATTGCTTGCACTGCGGCTCCTGC	230
chr9:34039608-34039807	rs9696412	34039707	100	A	G	PDGWAS_LD	PDGWAS_LD_rs9696412_ref	ACTGGCCGCTTGACGAAGGGCGGTGCAAGATGTGCTTTGTTAAACAGATGCTTGAAGGCAGTTAAGAGTCATCACCACTCCCTAATCTCAAGTACCCAGGGACACAAACACTGCAGAAGGCCGCAGGGACCTCTGCCTAGGAAAACCAGAGACCCTTGTTCACTTGTTTATCTGCTGACCTTCCCTCCACTATTGTCCTATGACCCTGCCAAATCCACTGCGGCTCCTGC	230
chr9:34039608-34039807	rs9696412	34039707	100	A	G	PDGWAS_LD	PDGWAS_LD_rs9696412_alt	ACTGGCCGCTTGACGAAGGGCGGTGCAAGATGTGCTTTGTTAAACAGATGCTTGAAGGCAGTTAAGAGTCATCACCACTCCCTAATCTCAAGTACCCAGGGACACAAACACTGCGGAAGGCCGCAGGGACCTCTGCCTAGGAAAACCAGAGACCCTTGTTCACTTGTTTATCTGCTGACCTTCCCTCCACTATTGTCCTATGACCCTGCCAAATCCACTGCGGCTCCTGC	230
chr6:27820185-27820384	rs200502	27820284	100	C	T	PDGWAS_LD	PDGWAS_LD_rs200502_ref	ACTGGCCGCTTGACGAAGGGCTCTAGCTGAGAACTCAGAAGTGTAGAGGGAAAATATTTTTTTCCTCCCCTACATGAGGCTTCCAGGAAAACCAGGTTTTCCTGACAAAATTAACGACAAACTTTGACAAACTTTCTACTCTCTTAGGTATCTTCTTGGTTTTCCAATGTTTTTCTTTCATATCTTAAATCTGTTTACTATGTATGTCTTCATTTCACTGCGGCTCCTGC	230
chr6:27820185-27820384	rs200502	27820284	100	C	T	PDGWAS_LD	PDGWAS_LD_rs200502_alt	ACTGGCCGCTTGACGAAGGGCTCTAGCTGAGAACTCAGAAGTGTAGAGGGAAAATATTTTTTTCCTCCCCTACATGAGGCTTCCAGGAAAACCAGGTTTTCCTGACAAAATTAATGACAAACTTTGACAAACTTTCTACTCTCTTAGGTATCTTCTTGGTTTTCCAATGTTTTTCTTTCATATCTTAAATCTGTTTACTATGTATGTCTTCATTTCACTGCGGCTCCTGC	230
chr5:60761947-60762146	rs6894261	60762046	100	T	C	PDGWAS_LD	PDGWAS_LD_rs6894261_alt	ACTGGCCGCTTGACGAAGGGGGCTCGGTTAGTTTCTGCTAGTGTGGAGATAAATCATATTATGGCTAGGGGTCATGATGGTAGGAGTAGTCAGTGTTTACTAGAATTCCACATGCAAGACTGAACAGAAGTGCCAATGCATGGAACATATGAGAGAGAAGAAAACTATCTTCTACTATTCTCATTTTGTAAAGAAGAAGAAGGATTAAGGTGTGGCACTGCGGCTCCTGC	230
chr5:60761947-60762146	rs6894261	60762046	100	T	C	PDGWAS_LD	PDGWAS_LD_rs6894261_ref	ACTGGCCGCTTGACGAAGGGGGCTCGGTTAGTTTCTGCTAGTGTGGAGATAAATCATATTATGGCTAGGGGTCATGATGGTAGGAGTAGTCAGTGTTTACTAGAATTCCACATGTAAGACTGAACAGAAGTGCCAATGCATGGAACATATGAGAGAGAAGAAAACTATCTTCTACTATTCTCATTTTGTAAAGAAGAAGAAGGATTAAGGTGTGGCACTGCGGCTCCTGC	230
chr6:30141536-30141735	rs9261488	30141635	100	C	T	PDGWAS_LD	PDGWAS_LD_rs9261488_ref	ACTGGCCGCTTGACGAAGGGTATTTTAAGAGATTATAATAGATTGCATTGAACAATGCTAACACTTCAGTAAGATGGTGGCAGAGGCATGAGAGCTGAGTTGGGAGGAGGCACACTTCTTCCATAGTAATAACAGGGAACAAGAGAAGGTGTCTGCAAGCCTACATAGTTTTGCAGTTTTGGAAATCCAGGTTTTGTTCTGGTTTTTATTTTCTCCACTGCGGCTCCTGC	230
chr6:30141536-30141735	rs9261488	30141635	100	C	T	PDGWAS_LD	PDGWAS_LD_rs9261488_alt	ACTGGCCGCTTGACGAAGGGTATTTTAAGAGATTATAATAGATTGCATTGAACAATGCTAACACTTCAGTAAGATGGTGGCAGAGGCATGAGAGCTGAGTTGGGAGGAGGCACATTTCTTCCATAGTAATAACAGGGAACAAGAGAAGGTGTCTGCAAGCCTACATAGTTTTGCAGTTTTGGAAATCCAGGTTTTGTTCTGGTTTTTATTTTCTCCACTGCGGCTCCTGC	230
chr7:54715581-54715780	rs6946131	54715680	NA	NA	NA	random	random_187	ACTGGCCGCTTGACGAAGGGTCCCCTGATTGTGTTCTGTTGTCTTTGTTATATGATTAATAATGCGAATTCGATCTTACTTCTCGGTAGAGATTAGATAAAATGCTGCTGACAAATGAACTTGCGGATGAATTTTTTTATGATTCAGTGGGCGAACGCGATTATAGATATGATCGCCCTGAAATCATTCTTAAGGTGGGAACTATAGTTGGTCATCACTGCGGCTCCTGC	230
chr2:95074256-95074455	rs7585473	95074355	100	T	G	PDGWAS_LD	PDGWAS_LD_rs7585473_alt	ACTGGCCGCTTGACGAAGGGTTTGGGTGTTAATGGCCTCAAAGGCTTCTGTCAGGCCCACAAAGACACCATGAACAAGCCCTCAATACCTGGCCAACCGCATGGCTGACCCCATGGTCCTTCCCTAGGCGTGGGCAGGGGCTATGGAGGGTGATCTGGCCAGCGTCTGATTCATAGGCGCAAATCAAAACGGCCACTGAAGCCCACGTGGCTTCCCACTGCGGCTCCTGC	230
chr2:95074256-95074455	rs7585473	95074355	100	T	G	PDGWAS_LD	PDGWAS_LD_rs7585473_ref	ACTGGCCGCTTGACGAAGGGTTTGGGTGTTAATGGCCTCAAAGGCTTCTGTCAGGCCCACAAAGACACCATGAACAAGCCCTCAATACCTGGCCAACCGCATGGCTGACCCCATTGTCCTTCCCTAGGCGTGGGCAGGGGCTATGGAGGGTGATCTGGCCAGCGTCTGATTCATAGGCGCAAATCAAAACGGCCACTGAAGCCCACGTGGCTTCCCACTGCGGCTCCTGC	230
chr5:173807156-173807355	rs2546738	173807255	100	C	A	PARK_eQTL	PARK_eQTL_rs2546738_alt	ACTGGCCGCTTGACGAAGGTCAGTAGAAGTGCAAATGCTGGTCCCCCAGACACTGGATTTGCCGGTCACACGCAGCAGAAAGAACAGCATGTTCTTTACAAGCAGAGAACAAACATCTCCGCAAACCTCCCCACTTGAGCTGGGATTTTCCTTCCTCCCCTATAGTGAGCCAGGCCTTGACCATAGCAACTGGCAGCATTTCCCTGATTCCCAGGCACTGCGGCTCCTGC	230
chr5:173807156-173807355	rs2546738	173807255	100	C	A	PARK_eQTL	PARK_eQTL_rs2546738_ref	ACTGGCCGCTTGACGAAGGTCAGTAGAAGTGCAAATGCTGGTCCCCCAGACACTGGATTTGCCGGTCACACGCAGCAGAAAGAACAGCATGTTCTTTACAAGCAGAGAACAAACCTCTCCGCAAACCTCCCCACTTGAGCTGGGATTTTCCTTCCTCCCCTATAGTGAGCCAGGCCTTGACCATAGCAACTGGCAGCATTTCCCTGATTCCCAGGCACTGCGGCTCCTGC	230
chr17:46334611-46334810	rs62073257	46334710	100	A	G	PDGWAS_LD	PDGWAS_LD_rs62073257_ref	ACTGGCCGCTTGACGAAGGTCTTGCTATGTTGCCCAGGCTGGTTTTCCTGCCACTTCAGAGGAAGGACTCAGGTTTCCTTTTTCTCCTACTTTTAAGAGTTTTTATTAGGAATTATCTGTTGAATGTTATCTAAAACAGTCAATAAAATGTATTAAGTGCCAGCTGCATGCAAGACCCTAAGTTAGATACAGTCAGCCCTCTTCATCAGCAGGTCCACTGCGGCTCCTGC	230
chr17:46334611-46334810	rs62073257	46334710	100	A	G	PDGWAS_LD	PDGWAS_LD_rs62073257_alt	ACTGGCCGCTTGACGAAGGTCTTGCTATGTTGCCCAGGCTGGTTTTCCTGCCACTTCAGAGGAAGGACTCAGGTTTCCTTTTTCTCCTACTTTTAAGAGTTTTTATTAGGAATTGTCTGTTGAATGTTATCTAAAACAGTCAATAAAATGTATTAAGTGCCAGCTGCATGCAAGACCCTAAGTTAGATACAGTCAGCCCTCTTCATCAGCAGGTCCACTGCGGCTCCTGC	230
chr19:15083746-15083945	rs10419330	15083845	100	G	A	PARK_eQTL	PARK_eQTL_rs10419330_alt	ACTGGCCGCTTGACGAAGGTGGGCGGATCACCGGGTCAGGAGTTCAAGACCAGCCTGGCCAACAGGCTTAGTAGAGGCGAAACCCCGTCTCTACTAAAAATACAAAAATTAATCAGGCGTGGTGATGCACACCTGTAATCCCAGCTATTCGGGTGGCTGAGGCACAAGAATCACTTGAACCCAGGAGACGGATGTTGCAGTGAGCCGAGATCGTGCACTGCGGCTCCTGC	230
chr19:15083746-15083945	rs10419330	15083845	100	G	A	PARK_eQTL	PARK_eQTL_rs10419330_ref	ACTGGCCGCTTGACGAAGGTGGGCGGATCACCGGGTCAGGAGTTCAAGACCAGCCTGGCCAACAGGCTTAGTAGAGGCGAAACCCCGTCTCTACTAAAAATACAAAAATTAATCGGGCGTGGTGATGCACACCTGTAATCCCAGCTATTCGGGTGGCTGAGGCACAAGAATCACTTGAACCCAGGAGACGGATGTTGCAGTGAGCCGAGATCGTGCACTGCGGCTCCTGC	230
chr20:5090935-5091134	rs1570031	5091034	100	T	C	PARK_eQTL	PARK_eQTL_rs1570031_alt	ACTGGCCGCTTGACGAAGGTGGTTGTCTCTTGGAGAGAAAGGAAAGAGGGGTTGCCAAGAACTACTGATTTTCATGATAAGCCTTGTTGAATTTTTTTTTAGGCAGGGTCTCGCCGTCACCCAGGCTGAAGTGCAGTGGCGAGATCATGGCTCACTGCCGCCTTGAACTCGTGGACTCAAGCGAACCTCCCACTTCAGCCTCCCAAGTAGCTGGGCACTGCGGCTCCTGC	230
chr20:5090935-5091134	rs1570031	5091034	100	T	C	PARK_eQTL	PARK_eQTL_rs1570031_ref	ACTGGCCGCTTGACGAAGGTGGTTGTCTCTTGGAGAGAAAGGAAAGAGGGGTTGCCAAGAACTACTGATTTTCATGATAAGCCTTGTTGAATTTTTTTTTAGGCAGGGTCTCGCTGTCACCCAGGCTGAAGTGCAGTGGCGAGATCATGGCTCACTGCCGCCTTGAACTCGTGGACTCAAGCGAACCTCCCACTTCAGCCTCCCAAGTAGCTGGGCACTGCGGCTCCTGC	230
chr3:151396657-151396856	rs60105866	151396756	100	A	C	PDGWAS_LD	PDGWAS_LD_rs60105866_ref	ACTGGCCGCTTGACGAAGTAAAACTTGCCACTTTAATTCATTTTTTCATATCTACCTTTTTATCACAAGGCATAGTTTTTCTTATTTATAGCCCACTTTCAAACTGTTACTGCCAAATTAACTTTGAAGTACTTGTTAAGTTGTTCCTAGCACTAGGGAAAAGCCCACTGGGCCATTATGGGTAAATATACCTGTTTTTAAAAGGTTCACTTCCTCACTGCGGCTCCTGC	230
chr3:151396657-151396856	rs60105866	151396756	100	A	C	PDGWAS_LD	PDGWAS_LD_rs60105866_alt	ACTGGCCGCTTGACGAAGTAAAACTTGCCACTTTAATTCATTTTTTCATATCTACCTTTTTATCACAAGGCATAGTTTTTCTTATTTATAGCCCACTTTCAAACTGTTACTGCCCAATTAACTTTGAAGTACTTGTTAAGTTGTTCCTAGCACTAGGGAAAAGCCCACTGGGCCATTATGGGTAAATATACCTGTTTTTAAAAGGTTCACTTCCTCACTGCGGCTCCTGC	230
chr15:89277184-89277383	rs2882557	89277283	100	A	G	PARK_eQTL	PARK_eQTL_rs2882557_ref	ACTGGCCGCTTGACGAAGTAAACCATTTCTAGTTTTTGTTTTGTTTTGTTTTAATGCTGTTCCTTTACACAGAAGAAATTTTTTTAGGTCACTGTAGAGCATCAAGCTTAAAGAATCATGCTTAAGAATTTTTACTGAAAATAAAACAAAAAAAGAATCATGCTTGGTCGGGCATGGTGGCTCAAGCCTATAATCCCAACACTTTGGGAGGCTGACACTGCGGCTCCTGC	230
chr15:89277184-89277383	rs2882557	89277283	100	A	G	PARK_eQTL	PARK_eQTL_rs2882557_alt	ACTGGCCGCTTGACGAAGTAAACCATTTCTAGTTTTTGTTTTGTTTTGTTTTAATGCTGTTCCTTTACACAGAAGAAATTTTTTTAGGTCACTGTAGAGCATCAAGCTTAAAGAGTCATGCTTAAGAATTTTTACTGAAAATAAAACAAAAAAAGAATCATGCTTGGTCGGGCATGGTGGCTCAAGCCTATAATCCCAACACTTTGGGAGGCTGACACTGCGGCTCCTGC	230
chr5:103193601-103193800	rs26819	103193700	100	G	A	PDGWAS_LD	PDGWAS_LD_rs26819_alt	ACTGGCCGCTTGACGAAGTAAAGCTAGGTTGTTTTATGATGTTTTAAGGACTTTTTATCTCTTAGATTATTTCCATTAGTGACTACTTTTTATTTTCATTAGTGACTACTTTGAACTCTTTCAGTTAAATGAATAATCATTCATTGTAGGTGTCAACCAGCAAAGGCACATTTGCCATAACTAGCCCACATCTTGGTTTTCAAAAGCATGCTGCCCACTGCGGCTCCTGC	230
chr5:103193601-103193800	rs26819	103193700	100	G	A	PDGWAS_LD	PDGWAS_LD_rs26819_ref	ACTGGCCGCTTGACGAAGTAAAGCTAGGTTGTTTTATGATGTTTTAAGGACTTTTTATCTCTTAGATTATTTCCATTAGTGACTACTTTTTATTTTCATTAGTGACTACTTTGAGCTCTTTCAGTTAAATGAATAATCATTCATTGTAGGTGTCAACCAGCAAAGGCACATTTGCCATAACTAGCCCACATCTTGGTTTTCAAAAGCATGCTGCCCACTGCGGCTCCTGC	230
chr1:171751670-171751869	rs11577745	171751769	100	G	C	PDGWAS_LD	PDGWAS_LD_rs11577745_alt	ACTGGCCGCTTGACGAAGTAACTAGCCATTGACTCTGCGTAATGGAAGAGTGACCCATTTGGAGATATCTGTACCAATGAAACCCAAACAATGTGGTTCAGAGTTATGAGGATGCTAACCTTTAGGCCTAGGTGCCCAGTCTATCCCACTCAATGTAGGAACTGTGAAGCAGAGGGGATTCCATGTGAAGGGGAGAATAGCAGTTTCTCTCTTGGCACTGCGGCTCCTGC	230
chr1:171751670-171751869	rs11577745	171751769	100	G	C	PDGWAS_LD	PDGWAS_LD_rs11577745_ref	ACTGGCCGCTTGACGAAGTAACTAGCCATTGACTCTGCGTAATGGAAGAGTGACCCATTTGGAGATATCTGTACCAATGAAACCCAAACAATGTGGTTCAGAGTTATGAGGATGGTAACCTTTAGGCCTAGGTGCCCAGTCTATCCCACTCAATGTAGGAACTGTGAAGCAGAGGGGATTCCATGTGAAGGGGAGAATAGCAGTTTCTCTCTTGGCACTGCGGCTCCTGC	230
chr6:30134074-30134273	rs9261461	30134173	100	T	G	PDGWAS_LD	PDGWAS_LD_rs9261461_alt	ACTGGCCGCTTGACGAAGTAACTAGTAGAAGTTACTATATAGTCAGTACTATAAGTTGGTACAAAGTGCTGTTTCTTCATCTGTCTATCCATACATCTAATTATCAATCTATCTGTCCATCTGTCCATTAATCCATCCATTTATCAAGCTTTTACTGAATCCTTTCTAAGAGCAAGAAAAGGTATATATAGAGAGATGACATTTTATGGTAATGACACTGCGGCTCCTGC	230
chr6:30134074-30134273	rs9261461	30134173	100	T	G	PDGWAS_LD	PDGWAS_LD_rs9261461_ref	ACTGGCCGCTTGACGAAGTAACTAGTAGAAGTTACTATATAGTCAGTACTATAAGTTGGTACAAAGTGCTGTTTCTTCATCTGTCTATCCATACATCTAATTATCAATCTATCTTTCCATCTGTCCATTAATCCATCCATTTATCAAGCTTTTACTGAATCCTTTCTAAGAGCAAGAAAAGGTATATATAGAGAGATGACATTTTATGGTAATGACACTGCGGCTCCTGC	230
chr2:101740086-101740285	rs12467435	101740185	100	G	A	PDGWAS_LD	PDGWAS_LD_rs12467435_alt	ACTGGCCGCTTGACGAAGTACTACTGAACCTTCAACACAACATCTGTCGCTTTCTTGGCTTCAAAGTTGCTTTATATCATCTTTTTTTTTTTTTTTTTTTTGAGACGGAGTCTCACTCTGTCGCCCAGGCTGGAGTGCAGTGGCGGGATCTCGGCTCACTGCAAGCTCCGCCTCCCGGGTTCACGCTATTCTCCTGCCTCAGCCTCCCAAGTAGCCACTGCGGCTCCTGC	230
chr2:101740086-101740285	rs12467435	101740185	100	G	A	PDGWAS_LD	PDGWAS_LD_rs12467435_ref	ACTGGCCGCTTGACGAAGTACTACTGAACCTTCAACACAACATCTGTCGCTTTCTTGGCTTCAAAGTTGCTTTATATCATCTTTTTTTTTTTTTTTTTTTTGAGACGGAGTCTCGCTCTGTCGCCCAGGCTGGAGTGCAGTGGCGGGATCTCGGCTCACTGCAAGCTCCGCCTCCCGGGTTCACGCTATTCTCCTGCCTCAGCCTCCCAAGTAGCCACTGCGGCTCCTGC	230
chr5:134586496-134586695	rs1867518	134586595	100	T	C	PDGWAS_LD	PDGWAS_LD_rs1867518_alt	ACTGGCCGCTTGACGAAGTAGCTGGGACTACAGGCACTCGCCACCACGTCTGGCTCATTTTTTGTATTTTTAGTAGAAACGGGGTCTCACCAGGCTGCCCAGGCTGGTCTCGATCTCCTGACCTCGTGATCTGTCTGACTCGGCCTCCCAAAGTGCTGGGATTACAGGTGTGAACCACTGCGCCCAGCCTAGGGAACCACCTTTCATTCATGCAGCACTGCGGCTCCTGC	230
chr5:134586496-134586695	rs1867518	134586595	100	T	C	PDGWAS_LD	PDGWAS_LD_rs1867518_ref	ACTGGCCGCTTGACGAAGTAGCTGGGACTACAGGCACTCGCCACCACGTCTGGCTCATTTTTTGTATTTTTAGTAGAAACGGGGTCTCACCAGGCTGCCCAGGCTGGTCTCGATTTCCTGACCTCGTGATCTGTCTGACTCGGCCTCCCAAAGTGCTGGGATTACAGGTGTGAACCACTGCGCCCAGCCTAGGGAACCACCTTTCATTCATGCAGCACTGCGGCTCCTGC	230
chr1:171692254-171692453	rs139974473	171692353	100	T	C	PDGWAS_LD	PDGWAS_LD_rs139974473_alt	ACTGGCCGCTTGACGAAGTATGTGGTCAATTTTGGAATAGGTGTGGTGTGGTGCTGAAAAAAATGTATATTCTGTTGATTTGGGGTGGACAGTTCTGTAGATGTCTATTAGGTCCGCTTGGTGCGGAGCAGAGTTCAATTCCTGGGTATCCTTGTTGACTTTCTGTCTTGTTGATATGTCTAATGTTGACAGTGGGGTGTTAAAGTCTCCTATTACACTGCGGCTCCTGC	230
chr1:171692254-171692453	rs139974473	171692353	100	T	C	PDGWAS_LD	PDGWAS_LD_rs139974473_ref	ACTGGCCGCTTGACGAAGTATGTGGTCAATTTTGGAATAGGTGTGGTGTGGTGCTGAAAAAAATGTATATTCTGTTGATTTGGGGTGGACAGTTCTGTAGATGTCTATTAGGTCTGCTTGGTGCGGAGCAGAGTTCAATTCCTGGGTATCCTTGTTGACTTTCTGTCTTGTTGATATGTCTAATGTTGACAGTGGGGTGTTAAAGTCTCCTATTACACTGCGGCTCCTGC	230
chr12:46022860-46023059	rs6582586	46022959	100	G	A	PDGWAS_LD	PDGWAS_LD_rs6582586_alt	ACTGGCCGCTTGACGAAGTATTCTTGAATTTAAGATTTCTTTTCTTTCTTTCTTTCTACCCTTAAGGATGTGACTTTAATGTGTGTAGTTTATTATAGCCTAATTTGGTTGGTCATGCTTTTAGGGTGATGACTCTGTATGAGTTCCTTGGTTATGGAGAGTGTTTGTATGATAGCTTCCTCAGATACTGGTTGTAGAAGCTACGTACTTGGTGTCACTGCGGCTCCTGC	230
chr12:46022860-46023059	rs6582586	46022959	100	G	A	PDGWAS_LD	PDGWAS_LD_rs6582586_ref	ACTGGCCGCTTGACGAAGTATTCTTGAATTTAAGATTTCTTTTCTTTCTTTCTTTCTACCCTTAAGGATGTGACTTTAATGTGTGTAGTTTATTATAGCCTAATTTGGTTGGTCGTGCTTTTAGGGTGATGACTCTGTATGAGTTCCTTGGTTATGGAGAGTGTTTGTATGATAGCTTCCTCAGATACTGGTTGTAGAAGCTACGTACTTGGTGTCACTGCGGCTCCTGC	230
chr5:60786619-60786818	rs4700390	60786718	NA	NA	NA	random	random_152	ACTGGCCGCTTGACGAAGTCCATCCCAACTGGAATCAAGTTGAGCCTAGAAAAGAGTATTGTCTGGGTGGATTAGGCGATGCAAGCAAGCGTCAATTCGCATAAGGTAACCATCAGCCGTATCCATGCCTCGAAGGCGGATGCAAGCCGAGAGTAAGAGGCTGCGCTACCCGTCGGAATATCGCCTTCGCTGGGAACGTAGGCTTCCGACCCCGACACTGCGGCTCCTGC	230
chr4:17960538-17960737	rs7670435	17960637	100	G	A	PDGWAS_LD	PDGWAS_LD_rs7670435_alt	ACTGGCCGCTTGACGAAGTCTGATAACATAATTTTTCCTGTAAGTGAATACTAACAGAATAAAATTTTCTACATTAATGTTACAAAATCCTTAAAGAAAGTATGTAAAATTATTATTTTAAAGAGATGGGGTCTTGTTGCCCAGTCTGGCCTTGAACAAATGGGCTGAAGCAATTCTCCCACCTCAGCCCACCTGTTAGCTGGGACTATAGGTACCACTGCGGCTCCTGC	230
chr4:17960538-17960737	rs7670435	17960637	100	G	A	PDGWAS_LD	PDGWAS_LD_rs7670435_ref	ACTGGCCGCTTGACGAAGTCTGATAACATAATTTTTCCTGTAAGTGAATACTAACAGAATAAAATTTTCTACATTAATGTTACAAAATCCTTAAAGAAAGTATGTAAAATTATTGTTTTAAAGAGATGGGGTCTTGTTGCCCAGTCTGGCCTTGAACAAATGGGCTGAAGCAATTCTCCCACCTCAGCCCACCTGTTAGCTGGGACTATAGGTACCACTGCGGCTCCTGC	230
chr8:22613719-22613918	rs720746	22613886	168	T	C	PDGWAS_LD	PDGWAS_LD_rs720746_alt	ACTGGCCGCTTGACGAAGTGAGATTGAGCATATTTTCCTGGCCTCTAATTCTTATGTATTTCTCTTAAGAACCTATTGATGTCAATTTTCCGTTTTAGGCTTTTGAACTTTTTGTTACTGATTTGTGAGTTCCTTTATATTAAGGCAATGACCCATTTCTCTGTCATGTGTTATAAGTGTTTCCTTTTTTCCCTTTCCCAGTTTGACTTTTGCCACACTGCGGCTCCTGC	230
chr8:22613719-22613918	rs720746	22613886	168	T	C	PDGWAS_LD	PDGWAS_LD_rs720746_ref	ACTGGCCGCTTGACGAAGTGAGATTGAGCATATTTTCCTGGCCTCTAATTCTTATGTATTTCTCTTAAGAACCTATTGATGTCAATTTTCCGTTTTAGGCTTTTGAACTTTTTGTTACTGATTTGTGAGTTCCTTTATATTAAGGCAATGACCCATTTCTCTGTCATGTGTTATAAGTGTTTTCTTTTTTCCCTTTCCCAGTTTGACTTTTGCCACACTGCGGCTCCTGC	230
chr2:134679834-134680033	rs872668	134679933	100	G	A	PDGWAS_LD	PDGWAS_LD_rs872668_alt	ACTGGCCGCTTGACGAAGTGATGAGCTCACCCACAAGGTCCCCGCCCACCCTGCCCAGATACTCAGCCATGACTTCCTTCTCTAACCACACCGGCTTCCCCAGCAACCCTAATGACTCCACCCTATACCTGCCAGAATAAACGTACTTTAAGTTGTTCTGTAAGTGCTAATTCCAACAAAAATACCAAGGAATCCAGGCATACAGAAGGCTCAGACACTGCGGCTCCTGC	230
chr2:134679834-134680033	rs872668	134679933	100	G	A	PDGWAS_LD	PDGWAS_LD_rs872668_ref	ACTGGCCGCTTGACGAAGTGATGAGCTCACCCACAAGGTCCCCGCCCACCCTGCCCAGATACTCAGCCATGACTTCCTTCTCTAACCACACCGGCTTCCCCAGCAACCCTAATGGCTCCACCCTATACCTGCCAGAATAAACGTACTTTAAGTTGTTCTGTAAGTGCTAATTCCAACAAAAATACCAAGGAATCCAGGCATACAGAAGGCTCAGACACTGCGGCTCCTGC	230
chr4:188271918-188272117	rs6843835	188272017	100	A	G	PARK_eQTL	PARK_eQTL_rs6843835_ref	ACTGGCCGCTTGACGAAGTGATTCTTGTGCCTCAGCCTCCCTAGTAGCTGGGATTATAGGTGCCCACCACCACTCCTGGCTAATTCCTGTATTTTTAGTAGAGATGAGTTTACCATGGTGGCCAGGTTGGTCTCGAACTCCTGACCTCAAGTGATCTCCCTGCCTCAGCCTCCCAAAGTGCTGGGATTACAGGCATGAGCCACCCTGCCCGGCCTCACTGCGGCTCCTGC	230
chr4:188271918-188272117	rs6843835	188272017	100	A	G	PARK_eQTL	PARK_eQTL_rs6843835_alt	ACTGGCCGCTTGACGAAGTGATTCTTGTGCCTCAGCCTCCCTAGTAGCTGGGATTATAGGTGCCCACCACCACTCCTGGCTAATTCCTGTATTTTTAGTAGAGATGAGTTTACCGTGGTGGCCAGGTTGGTCTCGAACTCCTGACCTCAAGTGATCTCCCTGCCTCAGCCTCCCAAAGTGCTGGGATTACAGGCATGAGCCACCCTGCCCGGCCTCACTGCGGCTCCTGC	230
chr17:64178738-64178937	rs2166292	64178837	100	C	A	PARK_eQTL	PARK_eQTL_rs2166292_alt	ACTGGCCGCTTGACGAAGTGCATCTGTTCTGCCCTCATGGGCTGGCTGCAGCTATAACACACACCAGACACTCTCATCACCTCCACGCTTTGTGCTTGTGCATTCGTGCCAGTGATATCCATTCTGAGCAGCTGTGACTGTGCCCACATTGAAGCTGTGTGCCTGGGTCAGTGCTGTGGTGCACACGTTGTTGCTTGGTGTGTATGGATTTGAATCACTGCGGCTCCTGC	230
chr17:64178738-64178937	rs2166292	64178837	100	C	A	PARK_eQTL	PARK_eQTL_rs2166292_ref	ACTGGCCGCTTGACGAAGTGCATCTGTTCTGCCCTCATGGGCTGGCTGCAGCTATAACACACACCAGACACTCTCATCACCTCCACGCTTTGTGCTTGTGCATTCGTGCCAGTGCTATCCATTCTGAGCAGCTGTGACTGTGCCCACATTGAAGCTGTGTGCCTGGGTCAGTGCTGTGGTGCACACGTTGTTGCTTGGTGTGTATGGATTTGAATCACTGCGGCTCCTGC	230
chr15:89219876-89220075	rs17228503	89219975	100	T	C	PARK_eQTL	PARK_eQTL_rs17228503_alt	ACTGGCCGCTTGACGAAGTGTTATGAAATGTAATGGACACATAAGCAATGCTTGGTTACCAGAACAGGTCCCATTCATGGCCCACATGACAACCTGCTTCCCCAGTGGGTATTTCTGGAGACAGCTCTTCTGTTTCCAGGTTTTCTCTCCTGCCTAAATGTCCTGCCTAAGTGCCTTCAAGAACCCTTCACCATCCTGCTCCTGCATGTGACCAGCACTGCGGCTCCTGC	230
chr15:89219876-89220075	rs17228503	89219975	100	T	C	PARK_eQTL	PARK_eQTL_rs17228503_ref	ACTGGCCGCTTGACGAAGTGTTATGAAATGTAATGGACACATAAGCAATGCTTGGTTACCAGAACAGGTCCCATTCATGGCCCACATGACAACCTGCTTCCCCAGTGGGTATTTTTGGAGACAGCTCTTCTGTTTCCAGGTTTTCTCTCCTGCCTAAATGTCCTGCCTAAGTGCCTTCAAGAACCCTTCACCATCCTGCTCCTGCATGTGACCAGCACTGCGGCTCCTGC	230
chr5:102969262-102969461	rs17154889	102969361	100	C	A	PDGWAS_LD	PDGWAS_LD_rs17154889_alt	ACTGGCCGCTTGACGAAGTTAGTCCAGTGGAAAAAAAAAAAAAGAAAAGAAAATACCACTCAGAAATATATAGCTGAACAGAGCTGTGGAAAAGGTAGCTATGGGGATATAACCAAGGAGTGTCCAAGGTGGGTAGGGTGCCATCAATCACACATCAGTTCCGTAGAGGTAGAGCCACTTTTAATACCATCCTAGACAGATTTTGTCATCCAGAGCACTGCGGCTCCTGC	230
chr5:102969262-102969461	rs17154889	102969361	100	C	A	PDGWAS_LD	PDGWAS_LD_rs17154889_ref	ACTGGCCGCTTGACGAAGTTAGTCCAGTGGAAAAAAAAAAAAAGAAAAGAAAATACCACTCAGAAATATATAGCTGAACAGAGCTGTGGAAAAGGTAGCTATGGGGATATAACCCAGGAGTGTCCAAGGTGGGTAGGGTGCCATCAATCACACATCAGTTCCGTAGAGGTAGAGCCACTTTTAATACCATCCTAGACAGATTTTGTCATCCAGAGCACTGCGGCTCCTGC	230
chr1:171701584-171701783	rs10913514	171701683	100	T	A	PDGWAS_LD	PDGWAS_LD_rs10913514_alt	ACTGGCCGCTTGACGAAGTTATAATTTCCTAATACAGACTATTGAAATGCACAGAAAGACTACAATAGGCAATCTATAGCAGGGCTAACAAAGTATTTCTATATCTCATGTCTAATAATTACCCTTCCTCCATCTTATATAATATTCCATCTTCAGTAATGAACTTTTATCTAATTAAGAAATCCCCCAGTTTATAAAATCTGAGGGCAATTTCCCACTGCGGCTCCTGC	230
chr1:171701584-171701783	rs10913514	171701683	100	T	A	PDGWAS_LD	PDGWAS_LD_rs10913514_ref	ACTGGCCGCTTGACGAAGTTATAATTTCCTAATACAGACTATTGAAATGCACAGAAAGACTACAATAGGCAATCTATAGCAGGGCTAACAAAGTATTTCTATATCTCATGTCTATTAATTACCCTTCCTCCATCTTATATAATATTCCATCTTCAGTAATGAACTTTTATCTAATTAAGAAATCCCCCAGTTTATAAAATCTGAGGGCAATTTCCCACTGCGGCTCCTGC	230
chr8:16839985-16840184	rs620513	16840084	100	G	T	PD	PD_rs620513_ref	ACTGGCCGCTTGACGAAGTTTACTGCTTGTATCAATTCTTCTTGTGATTTTGTTTGTTTAGCTGGTTAGTTCTTGGTTGAAGTTGGCTTTCAATTCTTGGTTGGGGATTGAGTGGGCAGAATTGGATTATCAGTGGGCGGCTGGATTATCAGTGGGCAGAACTAAAACAGGGCATGCAGAAGGGTGAAATAATTCATAAACTGATCTGATTCACACACTGCGGCTCCTGC	230
chr8:16839985-16840184	rs620513	16840084	100	G	T	PD	PD_rs620513_alt	ACTGGCCGCTTGACGAAGTTTACTGCTTGTATCAATTCTTCTTGTGATTTTGTTTGTTTAGCTGGTTAGTTCTTGGTTGAAGTTGGCTTTCAATTCTTGGTTGGGGATTGAGTGTGCAGAATTGGATTATCAGTGGGCGGCTGGATTATCAGTGGGCAGAACTAAAACAGGGCATGCAGAAGGGTGAAATAATTCATAAACTGATCTGATTCACACACTGCGGCTCCTGC	230
chr2:232723363-232723562	rs35285732	232723462	100	G	A	PARK_eQTL	PARK_eQTL_rs35285732_alt	ACTGGCCGCTTGACGAATAAAAAAATGGAAATTTTCTTTCCATTCTTTCTCTTCTCTCTTCCACAGCTAAGATTCTTTTCTTTTCTTTTTTTTTTTTTTTTGAGACAGAGTCTCACTCTGTCACCCAGGCTGGAGTGCAGTGGCACGATCTCAGCTCACTGCAACCCCGCCCCCTGGGTTCAAGCGATTCTTCTGCCTCAGCCTCCCGAGTAGCTCACTGCGGCTCCTGC	230
chr2:232723363-232723562	rs35285732	232723462	100	G	A	PARK_eQTL	PARK_eQTL_rs35285732_ref	ACTGGCCGCTTGACGAATAAAAAAATGGAAATTTTCTTTCCATTCTTTCTCTTCTCTCTTCCACAGCTAAGATTCTTTTCTTTTCTTTTTTTTTTTTTTTTGAGACAGAGTCTCGCTCTGTCACCCAGGCTGGAGTGCAGTGGCACGATCTCAGCTCACTGCAACCCCGCCCCCTGGGTTCAAGCGATTCTTCTGCCTCAGCCTCCCGAGTAGCTCACTGCGGCTCCTGC	230
chr15:89263391-89263590	rs1981624	89263490	100	G	A	PARK_eQTL	PARK_eQTL_rs1981624_alt	ACTGGCCGCTTGACGAATAAACTTTGTCATTTTCTTCTACCAGGTGGGATCAGCAATATGTAATCCAACTCACCTCCATGTTCAAGTAAGCATCATCTTTTCCCTTTTCTTTGTATATCCTGCTTTGTGAACTTACTTGCTAGAAATTAAACTATAGCAAACGTAAACATCACTCTCTCCTGATTGTAAGAATATTAGTAGTTATGTTTTCTGTTCACTGCGGCTCCTGC	230
chr15:89263391-89263590	rs1981624	89263490	100	G	A	PARK_eQTL	PARK_eQTL_rs1981624_ref	ACTGGCCGCTTGACGAATAAACTTTGTCATTTTCTTCTACCAGGTGGGATCAGCAATATGTAATCCAACTCACCTCCATGTTCAAGTAAGCATCATCTTTTCCCTTTTCTTTGTGTATCCTGCTTTGTGAACTTACTTGCTAGAAATTAAACTATAGCAAACGTAAACATCACTCTCTCCTGATTGTAAGAATATTAGTAGTTATGTTTTCTGTTCACTGCGGCTCCTGC	230
chr17:46720454-46720653	rs199456	46720553	100	C	T	PDGWAS_LD	PDGWAS_LD_rs199456_ref	ACTGGCCGCTTGACGAATAAAGGATTTTAAGGTCATTCCAGGAAGCTTTAGAGCTTTGCCAAAAGTTTAGGTCCACTTCCTGAGGCAGTTTCATTAGCAGACAGCTAATGTTTGCTTGGTCTACTCCCAAGTTATTTTTAGAAACGAGATTATTACTGATAGCACCCATTTGAATTTGCTCATTTACGTTTTTATATGCTACCAAATATGATTAGCACTGCGGCTCCTGC	230
chr17:46720454-46720653	rs199456	46720553	100	C	T	PDGWAS_LD	PDGWAS_LD_rs199456_alt	ACTGGCCGCTTGACGAATAAAGGATTTTAAGGTCATTCCAGGAAGCTTTAGAGCTTTGCCAAAAGTTTAGGTCCACTTCCTGAGGCAGTTTCATTAGCAGACAGCTAATGTTTGTTTGGTCTACTCCCAAGTTATTTTTAGAAACGAGATTATTACTGATAGCACCCATTTGAATTTGCTCATTTACGTTTTTATATGCTACCAAATATGATTAGCACTGCGGCTCCTGC	230
chr22:32483531-32483730	rs4820079	32483630	100	G	T	PARK_eQTL	PARK_eQTL_rs4820079_ref	ACTGGCCGCTTGACGAATAAATGATGAGAGTTTGAAGTGCCAATAGAGCAGGAAGGGGCAAATTTTAGACATATTTAGGAGTTAGTTTCAGGGAACTTTGAAGACTGATCAGATGTGGAACAAGGTTTAGTTAGGGAGGGAGGAGTCTAGGATGATTTCCAGGTTCTTGACATACCAGCTAGAATTAACAGAGGTAAGGAATTCAGGATGGAAGACACTGCGGCTCCTGC	230
chr22:32483531-32483730	rs4820079	32483630	100	G	T	PARK_eQTL	PARK_eQTL_rs4820079_alt	ACTGGCCGCTTGACGAATAAATGATGAGAGTTTGAAGTGCCAATAGAGCAGGAAGGGGCAAATTTTAGACATATTTAGGAGTTAGTTTCAGGGAACTTTGAAGACTGATCAGATTTGGAACAAGGTTTAGTTAGGGAGGGAGGAGTCTAGGATGATTTCCAGGTTCTTGACATACCAGCTAGAATTAACAGAGGTAAGGAATTCAGGATGGAAGACACTGCGGCTCCTGC	230
chr15:61971924-61972123	rs1364810	61972023	100	G	A	PARK_eQTL	PARK_eQTL_rs1364810_alt	ACTGGCCGCTTGACGAATAAGGAACACCTCCATTTTCTATCCTTTTTGTTTTATTATCAAAGCAAGACAAATTTTTTATAGAAATCTGGAATACATGTAAAAGTAAGCAGGCATATATAAAAACCTGTAATCTCACCACCCAGAGATGAACACTGTCTGTCATTTATCAAAGAAAACATATAAATATAACTTCATATGGAATCATAATATCTTTGCACTGCGGCTCCTGC	230
chr15:61971924-61972123	rs1364810	61972023	100	G	A	PARK_eQTL	PARK_eQTL_rs1364810_ref	ACTGGCCGCTTGACGAATAAGGAACACCTCCATTTTCTATCCTTTTTGTTTTATTATCAAAGCAAGACAAATTTTTTATAGAAATCTGGAATACATGTAAAAGTAAGCAGGCATGTATAAAAACCTGTAATCTCACCACCCAGAGATGAACACTGTCTGTCATTTATCAAAGAAAACATATAAATATAACTTCATATGGAATCATAATATCTTTGCACTGCGGCTCCTGC	230
chr17:62034008-62034207	rs7218724	62034107	100	A	C	PDGWAS_LD	PDGWAS_LD_rs7218724_ref	ACTGGCCGCTTGACGAATAAGTAACAAAAGACTGTTTTACCAAATAAGAACACAGTGAAAAATGTGGCAAATAATCGTGCAATTATAAAAAAGAAAAGGAAACCAGTAATAACCATTCCAGAGAAAAATCAACTTATTATACTTCGTTACTGTGAAGATAAAGTATGACACTGAGTTTATTATATAAACTGTTAAAAATTTGTCTGCCCAGGCTGCACTGCGGCTCCTGC	230
chr17:62034008-62034207	rs7218724	62034107	100	A	C	PDGWAS_LD	PDGWAS_LD_rs7218724_alt	ACTGGCCGCTTGACGAATAAGTAACAAAAGACTGTTTTACCAAATAAGAACACAGTGAAAAATGTGGCAAATAATCGTGCAATTATAAAAAAGAAAAGGAAACCAGTAATAACCCTTCCAGAGAAAAATCAACTTATTATACTTCGTTACTGTGAAGATAAAGTATGACACTGAGTTTATTATATAAACTGTTAAAAATTTGTCTGCCCAGGCTGCACTGCGGCTCCTGC	230
chr15:89332713-89332912	rs2239286	89332812	100	C	G	PARK_eQTL	PARK_eQTL_rs2239286_ref	ACTGGCCGCTTGACGAATAATTAATAGCTCCCCAAATAGAAACACTGTTCAAATGACTTTTCAGACTAACTTCTCATGACGCTATTAGGAGAGGGGGTAAAGGCACCAAATCACCGTGATCTTAAGTGGCCTCCCGAAGGTCTCATGTACAGCGCTCTACTGTGATTCTCTGCGTGGCCTTTACTGCCTGACATTTACTTGGGTATTTGCTTACTCACTGCGGCTCCTGC	230
chr15:89332713-89332912	rs2239286	89332812	100	C	G	PARK_eQTL	PARK_eQTL_rs2239286_alt	ACTGGCCGCTTGACGAATAATTAATAGCTCCCCAAATAGAAACACTGTTCAAATGACTTTTCAGACTAACTTCTCATGACGCTATTAGGAGAGGGGGTAAAGGCACCAAATCACGGTGATCTTAAGTGGCCTCCCGAAGGTCTCATGTACAGCGCTCTACTGTGATTCTCTGCGTGGCCTTTACTGCCTGACATTTACTTGGGTATTTGCTTACTCACTGCGGCTCCTGC	230
chr5:102962913-102963112	rs3776868	102963012	100	T	G	PARK_eQTL	PARK_eQTL_rs3776868_alt	ACTGGCCGCTTGACGAATAATTCTATGGACACATAAGAAATTATTTTCCTGCAGTTTCTATTTTCTTCTGTTTGTGAATAAAAATGCTGTAACTAAAGGTATTTAACTTGAGAAGAAAAAAGCATTCTGATATTATCAATTTTCATATTGCAGAAAATAGGCTGTTACTCATATGTTGAAATTAGTGGGCCCATTAAAATGTCATCTCTAATGACCACTGCGGCTCCTGC	230
chr5:102962913-102963112	rs3776868	102963012	100	T	G	PARK_eQTL	PARK_eQTL_rs3776868_ref	ACTGGCCGCTTGACGAATAATTCTATGGACACATAAGAAATTATTTTCCTGCAGTTTCTATTTTCTTCTGTTTGTGAATAAAAATGCTGTAACTAAAGGTATTTAACTTGAGAATAAAAAAGCATTCTGATATTATCAATTTTCATATTGCAGAAAATAGGCTGTTACTCATATGTTGAAATTAGTGGGCCCATTAAAATGTCATCTCTAATGACCACTGCGGCTCCTGC	230
chr5:103043815-103044014	rs61418746	103043914	100	T	A	PDGWAS_LD	PDGWAS_LD_rs61418746_alt	ACTGGCCGCTTGACGAATAATTTGCCCCTTTTGGTCAGTTTCTCACTAAGGTGAAAGTGTGACCAAAACTTAGGGCATCACCATTACTCTCAGTTACCATCATTTTGGGTTTTCAGTCTCAGCACATCATTAATAGGTGATGGTGTCCTCATGATCATAAATTTTTTGAGTTTTAATTGTTCCAGTCTGACAGACCATTGGATGATCTACATATGCACTGCGGCTCCTGC	230
chr5:103043815-103044014	rs61418746	103043914	100	T	A	PDGWAS_LD	PDGWAS_LD_rs61418746_ref	ACTGGCCGCTTGACGAATAATTTGCCCCTTTTGGTCAGTTTCTCACTAAGGTGAAAGTGTGACCAAAACTTAGGGCATCACCATTACTCTCAGTTACCATCATTTTGGGTTTTCTGTCTCAGCACATCATTAATAGGTGATGGTGTCCTCATGATCATAAATTTTTTGAGTTTTAATTGTTCCAGTCTGACAGACCATTGGATGATCTACATATGCACTGCGGCTCCTGC	230
chr1:155251947-155252146	rs2072647	155252046	100	C	A	GBA	GBA_rs2072647_alt	ACTGGCCGCTTGACGAATACAGCTCCTCCTGGGCCCCCAAACTCCTCTCTCATCTACATTATTTTTTCTGGCCCTATCCCCTGAGAGAAGCTCTTGTTCTGGCCCCTCCCTCACACAAAATCAGCTCTCCTTAACCCCACGCTCACCCTGTACCTCTAGCTCTGGCCCTGCCCACCCACAAATTCCTCTTTATGGCCCCACCTCCATCCAGAAGCCACTGCGGCTCCTGC	230
chr1:155251947-155252146	rs2072647	155252046	100	C	A	GBA	GBA_rs2072647_ref	ACTGGCCGCTTGACGAATACAGCTCCTCCTGGGCCCCCAAACTCCTCTCTCATCTACATTATTTTTTCTGGCCCTATCCCCTGAGAGAAGCTCTTGTTCTGGCCCCTCCCTCACCCAAAATCAGCTCTCCTTAACCCCACGCTCACCCTGTACCTCTAGCTCTGGCCCTGCCCACCCACAAATTCCTCTTTATGGCCCCACCTCCATCCAGAAGCCACTGCGGCTCCTGC	230
chr4:89827047-89827246	rs2583974	89827146	100	T	C	PARK_intragenic	PARK_intragenic_rs2583974_alt	ACTGGCCGCTTGACGAATACATATTGTTTGCTTTTGTTTTCCAGATGTTTTGTGTACATTAATTCACTGAATTATTTTATAGATGAGGAAGCTAAATCACACAGAGGTGAAGAACCTTGCAAAAAACACACAGCTGGTAAGGAGTAAGCAGGAAGTTGAACCAAGAAGATCTGACTCCTGTGTTTTTAGTCATATCCACAACACTGTATTAAGATCACTGCGGCTCCTGC	230
chr4:89827047-89827246	rs2583974	89827146	100	T	C	PARK_intragenic	PARK_intragenic_rs2583974_ref	ACTGGCCGCTTGACGAATACATATTGTTTGCTTTTGTTTTCCAGATGTTTTGTGTACATTAATTCACTGAATTATTTTATAGATGAGGAAGCTAAATCACACAGAGGTGAAGAATCTTGCAAAAAACACACAGCTGGTAAGGAGTAAGCAGGAAGTTGAACCAAGAAGATCTGACTCCTGTGTTTTTAGTCATATCCACAACACTGTATTAAGATCACTGCGGCTCCTGC	230
chr16:50702646-50702845	rs6500328	50702745	100	A	G	PD	PD_rs6500328_ref	ACTGGCCGCTTGACGAATACCCATTGCTACTATTGACTGAGTGAATTCCTACTGTGTGCCAGACACTGTACCCAGTCCATTCCCTGTATTGTTTTATTTAAGCCTCACAAGGGTATAGTGTGACTACACTGTTTCTTAACAATGAAGAAACTGCCCAAATCGCCCATCTGGGAAGCGGCCCAGCTAGAATTTGAATCCAGGCCTGTTTTCCTCCACACTGCGGCTCCTGC	230
chr16:50702646-50702845	rs6500328	50702745	100	A	G	PD	PD_rs6500328_alt	ACTGGCCGCTTGACGAATACCCATTGCTACTATTGACTGAGTGAATTCCTACTGTGTGCCAGACACTGTACCCAGTCCATTCCCTGTATTGTTTTATTTAAGCCTCACAAGGGTGTAGTGTGACTACACTGTTTCTTAACAATGAAGAAACTGCCCAAATCGCCCATCTGGGAAGCGGCCCAGCTAGAATTTGAATCCAGGCCTGTTTTCCTCCACACTGCGGCTCCTGC	230
chr15:61910340-61910539	rs10851705	61910439	100	T	C	PARK_eQTL	PARK_eQTL_rs10851705_alt	ACTGGCCGCTTGACGAATACCGTTATATAATAAATAAGACATTACCTAATTAAATTTTCAATTCTGATTCTGATCTTGATTAAATTATTATGAAGTTTCTAAAAATATGTCCTCCACATCTCATAGTAAGATTACTGACAATATAATGACCATGAAACCAAAGAAATCACATCAGGAGAATACAGATATATTAGTCTATATGTATTTATGGTATACACTGCGGCTCCTGC	230
chr15:61910340-61910539	rs10851705	61910439	100	T	C	PARK_eQTL	PARK_eQTL_rs10851705_ref	ACTGGCCGCTTGACGAATACCGTTATATAATAAATAAGACATTACCTAATTAAATTTTCAATTCTGATTCTGATCTTGATTAAATTATTATGAAGTTTCTAAAAATATGTCCTCTACATCTCATAGTAAGATTACTGACAATATAATGACCATGAAACCAAAGAAATCACATCAGGAGAATACAGATATATTAGTCTATATGTATTTATGGTATACACTGCGGCTCCTGC	230
chr5:102986645-102986844	rs62362541	102986744	100	G	A	PDGWAS_LD	PDGWAS_LD_rs62362541_alt	ACTGGCCGCTTGACGAATACTACCTGATATGGTTTGGCTGTGTACCCACCCAAATCTCATCTTGAATTGTAGCTCCCACAATTCCCATGTGTCATGGGAGGGACCCAGTGGGACATAATTGAATCATGGGGTCAGTTTCCCCCATACTGTTCTCGTGGTAGTGAATAAGTCTCACGAGATCTGATGGTTTTATAAGGGGAAACCCCTTTTGCTTGCACTGCGGCTCCTGC	230
chr5:102986645-102986844	rs62362541	102986744	100	G	A	PDGWAS_LD	PDGWAS_LD_rs62362541_ref	ACTGGCCGCTTGACGAATACTACCTGATATGGTTTGGCTGTGTACCCACCCAAATCTCATCTTGAATTGTAGCTCCCACAATTCCCATGTGTCATGGGAGGGACCCAGTGGGACGTAATTGAATCATGGGGTCAGTTTCCCCCATACTGTTCTCGTGGTAGTGAATAAGTCTCACGAGATCTGATGGTTTTATAAGGGGAAACCCCTTTTGCTTGCACTGCGGCTCCTGC	230
chr7:66345106-66345305	rs6460293	66345205	100	C	A	PARK_eQTL	PARK_eQTL_rs6460293_alt	ACTGGCCGCTTGACGAATAGAAGAACCATTTGAAGTAATAATGACTATTTTCAAAACTAAAGACAGATGCCAAACCACAAATCCAGTTTAGAAAGTTAAGAAAACAAGCAAGATAAATACCAAATGCCAGGTGCGGTGGCTCACACCTGTAATCCCAGCATTTTGGGAGGCCGAGGTGGGCAGATCACTTGAGGTCAGGAGTTCAAGACCAGCCTCACTGCGGCTCCTGC	230
chr7:66345106-66345305	rs6460293	66345205	100	C	A	PARK_eQTL	PARK_eQTL_rs6460293_ref	ACTGGCCGCTTGACGAATAGAAGAACCATTTGAAGTAATAATGACTATTTTCAAAACTAAAGACAGATGCCAAACCACAAATCCAGTTTAGAAAGTTAAGAAAACAAGCAAGATCAATACCAAATGCCAGGTGCGGTGGCTCACACCTGTAATCCCAGCATTTTGGGAGGCCGAGGTGGGCAGATCACTTGAGGTCAGGAGTTCAAGACCAGCCTCACTGCGGCTCCTGC	230
chr6:32624133-32624332	rs1281947	32624232	100	A	G	PDGWAS_LD	PDGWAS_LD_rs1281947_ref	ACTGGCCGCTTGACGAATAGCAATTTGGTTTGTTTTACAAAGGGACTACCTTCTCCAATGTTTGTGAAAATAATAATTAAACTTTTGTTTGGCTTTGTTTTATGTATATATTTAAAGCTGTCTTGAATTTCTAATCTATCTGTTTTAAGTTTTTTTCTTTTTGTTTATCCTTATTGCTCTCTTAAAATGTTTTCTGTTTCTTCATATTATTTTACCACTGCGGCTCCTGC	230
chr6:32624133-32624332	rs1281947	32624232	100	A	G	PDGWAS_LD	PDGWAS_LD_rs1281947_alt	ACTGGCCGCTTGACGAATAGCAATTTGGTTTGTTTTACAAAGGGACTACCTTCTCCAATGTTTGTGAAAATAATAATTAAACTTTTGTTTGGCTTTGTTTTATGTATATATTTAGAGCTGTCTTGAATTTCTAATCTATCTGTTTTAAGTTTTTTTCTTTTTGTTTATCCTTATTGCTCTCTTAAAATGTTTTCTGTTTCTTCATATTATTTTACCACTGCGGCTCCTGC	230
chr15:89298383-89298582	rs7170109	89298482	100	T	C	PARK_eQTL	PARK_eQTL_rs7170109_alt	ACTGGCCGCTTGACGAATAGCCCATAGTCAAAAAGTCGTCAGGGAAATTAGAAAACATCTTGAATAGAATGGAAACAAACAGACAACATGTCAAAAGATATGATCCAGCCAAAGCGCTATTGAGGAAATTAAAGCAGTTAGTGATTTAAAAATCTCAGATCTCCCATATAAACTTCCACATTAAGAAAATAGAAAAAGAAGAGCAAATTATAATGCACTGCGGCTCCTGC	230
chr15:89298383-89298582	rs7170109	89298482	100	T	C	PARK_eQTL	PARK_eQTL_rs7170109_ref	ACTGGCCGCTTGACGAATAGCCCATAGTCAAAAAGTCGTCAGGGAAATTAGAAAACATCTTGAATAGAATGGAAACAAACAGACAACATGTCAAAAGATATGATCCAGCCAAAGTGCTATTGAGGAAATTAAAGCAGTTAGTGATTTAAAAATCTCAGATCTCCCATATAAACTTCCACATTAAGAAAATAGAAAAAGAAGAGCAAATTATAATGCACTGCGGCTCCTGC	230
chr1:167442048-167442247	rs864537	167442147	NA	NA	NA	random	random_3	ACTGGCCGCTTGACGAATAGCTAGCGTACAACCCCTGTAAATTGATTTATTAGAACCGCGAATGAGGCCGACCCAAACTATGGATGGGTCGCGTAGCGGAAAATATTACAATTCGAAGACGAGAGCGTGAACAGCGGGTTCAGTACCACAGTAGTTATATCATGTTATGCAATCACGTTCCCATCTAGTATCACGTCTTTTACGGCCTTAAGTGTCACTGCGGCTCCTGC	230
chr6:27782208-27782407	rs9468229	27782307	100	G	A	PDGWAS_LD	PDGWAS_LD_rs9468229_alt	ACTGGCCGCTTGACGAATAGTCATAATAATAGTCTCCCTGGTGCACTGCATTCCCTCGAAGGTTTTAAATGCTTGCATGTAGCCATCTCCAGAATGTCAAATGGTCTTTCTTCAACTGGAATAACAAGAGCTGAAGGAAATGTGCAACCATGAGGACCCCTTAACCTATGAATGATGTGCTGAGACCAGAAGCCCAAAATGATGGTAACTGAGAGCACTGCGGCTCCTGC	230
chr6:27782208-27782407	rs9468229	27782307	100	G	A	PDGWAS_LD	PDGWAS_LD_rs9468229_ref	ACTGGCCGCTTGACGAATAGTCATAATAATAGTCTCCCTGGTGCACTGCATTCCCTCGAAGGTTTTAAATGCTTGCATGTAGCCATCTCCAGAATGTCAAATGGTCTTTCTTCAGCTGGAATAACAAGAGCTGAAGGAAATGTGCAACCATGAGGACCCCTTAACCTATGAATGATGTGCTGAGACCAGAAGCCCAAAATGATGGTAACTGAGAGCACTGCGGCTCCTGC	230
chr6:27734562-27734761	rs10214440	27734661	100	A	C	PDGWAS_LD	PDGWAS_LD_rs10214440_ref	ACTGGCCGCTTGACGAATATAAAATTTGTTGTTTGAATTAGTTTTAAGTGTACATTTCAGTAGAATTAAGTACATTCACATCATCTTGCAACCATCCCCGTTATCCATCTCCAGAACTTTTTCTCATCCAAAATTGAAACTCTGTATCCTTTAAATAATAACTCCCCATTTCTCTTCACTTCCCCAGCTCTTGGTAACTACTCTTTCTGTCTCTACACTGCGGCTCCTGC	230
chr6:27734562-27734761	rs10214440	27734661	100	A	C	PDGWAS_LD	PDGWAS_LD_rs10214440_alt	ACTGGCCGCTTGACGAATATAAAATTTGTTGTTTGAATTAGTTTTAAGTGTACATTTCAGTAGAATTAAGTACATTCACATCATCTTGCAACCATCCCCGTTATCCATCTCCAGCACTTTTTCTCATCCAAAATTGAAACTCTGTATCCTTTAAATAATAACTCCCCATTTCTCTTCACTTCCCCAGCTCTTGGTAACTACTCTTTCTGTCTCTACACTGCGGCTCCTGC	230
chr5:103214731-103214930	rs26257	103214830	100	C	T	PDGWAS_LD	PDGWAS_LD_rs26257_ref	ACTGGCCGCTTGACGAATATAAATCATTCTATCATGAAGACACATGCATGTGTATGTTCATCGCAGCACTATTCACAACAGCAAAGACATGGAATCAACCTAAATGTCCATCAACGGTAGACTGGATAAAGAAAATATAGTACATATACACCATGGAATACCACCGAGCCCAAAAAAGAATGAGATGATATGCTCTGTATTAATAGCAACATGGACACTGCGGCTCCTGC	230
chr5:103214731-103214930	rs26257	103214830	100	C	T	PDGWAS_LD	PDGWAS_LD_rs26257_alt	ACTGGCCGCTTGACGAATATAAATCATTCTATCATGAAGACACATGCATGTGTATGTTCATCGCAGCACTATTCACAACAGCAAAGACATGGAATCAACCTAAATGTCCATCAATGGTAGACTGGATAAAGAAAATATAGTACATATACACCATGGAATACCACCGAGCCCAAAAAAGAATGAGATGATATGCTCTGTATTAATAGCAACATGGACACTGCGGCTCCTGC	230
chr5:134824297-134824496	rs11955140	134824350	54	T	C	PDGWAS_LD	PDGWAS_LD_rs11955140_alt	ACTGGCCGCTTGACGAATATAATGATAATGGCCGGGCGCGGTGGCTCACGCCTGTAATCCCAGCACTTCGGGAGGCCGAAGCGGGCGGATCACAAGGTCAAGAGTTTGAGACCAGCCTGGCCAACATAGTGAAACCCCGTCTCTACTAAATACAAAAATTAGCTGGGCATGGTGGCGGGAGCCTGTATCCCAGCTACTCGAGAGGCTGAGTACCTCACTGCGGCTCCTGC	230
chr5:134824297-134824496	rs11955140	134824350	54	T	C	PDGWAS_LD	PDGWAS_LD_rs11955140_ref	ACTGGCCGCTTGACGAATATAATGATAATGGCCGGGCGCGGTGGCTCACGCCTGTAATCCCAGCACTTTGGGAGGCCGAAGCGGGCGGATCACAAGGTCAAGAGTTTGAGACCAGCCTGGCCAACATAGTGAAACCCCGTCTCTACTAAATACAAAAATTAGCTGGGCATGGTGGCGGGAGCCTGTATCCCAGCTACTCGAGAGGCTGAGTACCTCACTGCGGCTCCTGC	230
chr5:103111439-103111638	rs34769	103111523	85	T	C	PDGWAS_LD	PDGWAS_LD_rs34769_alt	ACTGGCCGCTTGACGAATATCCCATACTAGCCAGTTGGGAGGATGGTATCTGTAGGAAGACGAGGTTTATAAAAGGAAGATAAAAATTGTGTATTTCCTCCCTTTTAGAGACCAGTAAAGGTTGCAAAAACTCCTGAAGGACCTTAAAAAGAAAAGGGGAGGAGCTTTTTCAGGCCTGTAAAAGCCCACAGAAGGAAAAGACCAAACTCTCACACCACTGCGGCTCCTGC	230
chr5:103111439-103111638	rs34769	103111523	85	T	C	PDGWAS_LD	PDGWAS_LD_rs34769_ref	ACTGGCCGCTTGACGAATATCCCATACTAGCCAGTTGGGAGGATGGTATCTGTAGGAAGACGAGGTTTATAAAAGGAAGATAAAAATTGTGTATTTCCTTCCTTTTAGAGACCAGTAAAGGTTGCAAAAACTCCTGAAGGACCTTAAAAAGAAAAGGGGAGGAGCTTTTTCAGGCCTGTAAAAGCCCACAGAAGGAAAAGACCAAACTCTCACACCACTGCGGCTCCTGC	230
chr1:65378872-65379071	rs10493375	65378971	100	T	G	PARK_intragenic	PARK_intragenic_rs10493375_alt	ACTGGCCGCTTGACGAATATGCATGTTAAATGAATGAAAATGCCAAGGGTTTCCCCTGTAAGTTGTGTCCTTTGATTAAAAGAGAAAAAAAATAGATCCATGCACAAGCCTGCCGTTGGCTCACTCTATAGCACTTTTCATGTTATCACGAGAGCTGGGATAAATTAGAGATGGTGCAGGACTTATAACCCTATAATTAAACATTTGGGGGGAGGCACTGCGGCTCCTGC	230
chr1:65378872-65379071	rs10493375	65378971	100	T	G	PARK_intragenic	PARK_intragenic_rs10493375_ref	ACTGGCCGCTTGACGAATATGCATGTTAAATGAATGAAAATGCCAAGGGTTTCCCCTGTAAGTTGTGTCCTTTGATTAAAAGAGAAAAAAAATAGATCCATGCACAAGCCTGCCTTTGGCTCACTCTATAGCACTTTTCATGTTATCACGAGAGCTGGGATAAATTAGAGATGGTGCAGGACTTATAACCCTATAATTAAACATTTGGGGGGAGGCACTGCGGCTCCTGC	230
chr3:49037981-49038180	rs6446218	49038080	100	A	T	PDGWAS_LD	PDGWAS_LD_rs6446218_ref	ACTGGCCGCTTGACGAATATGTAGACTTAATTTTGACCTTGATTCAGATAAATCAAAATAATGAAATTTATAAGACTATTAAAAATTTTAATAAAGGGTAGATTTTTTTTTTTTAAAACAGAGTCTCGGTCTGTTGCCCAGGCTAGAGGGCAGTGGCGCGATCTCGGCTCACTGCAAGCTCAGCTCCCGGGTTCACACCATTCTCCTGCCTCAGCCACTGCGGCTCCTGC	230
chr3:49037981-49038180	rs6446218	49038080	100	A	T	PDGWAS_LD	PDGWAS_LD_rs6446218_alt	ACTGGCCGCTTGACGAATATGTAGACTTAATTTTGACCTTGATTCAGATAAATCAAAATAATGAAATTTATAAGACTATTAAAAATTTTAATAAAGGGTAGATTTTTTTTTTTTTAAACAGAGTCTCGGTCTGTTGCCCAGGCTAGAGGGCAGTGGCGCGATCTCGGCTCACTGCAAGCTCAGCTCCCGGGTTCACACCATTCTCCTGCCTCAGCCACTGCGGCTCCTGC	230
chr3:48826303-48826502	rs9311433	48826402	100	T	C	PDGWAS_LD	PDGWAS_LD_rs9311433_alt	ACTGGCCGCTTGACGAATATTCACTAGAACTCACAGAACTCAGAAAAGCACTGTATTTACAATTATAGTTTTATTATAAAGGATACAAATTTGGGCCAGTGAAATGAAGAGACACACGGCAAGGTCTGTAAGGGTCCTGAACACAAACTTCTGTCCCCTTTCCCCATGGAATCACCCTCCCAGCCCATCAATGGATTTACCTACCAGGATGATCCCACTGCGGCTCCTGC	230
chr3:48826303-48826502	rs9311433	48826402	100	T	C	PDGWAS_LD	PDGWAS_LD_rs9311433_ref	ACTGGCCGCTTGACGAATATTCACTAGAACTCACAGAACTCAGAAAAGCACTGTATTTACAATTATAGTTTTATTATAAAGGATACAAATTTGGGCCAGTGAAATGAAGAGACATACGGCAAGGTCTGTAAGGGTCCTGAACACAAACTTCTGTCCCCTTTCCCCATGGAATCACCCTCCCAGCCCATCAATGGATTTACCTACCAGGATGATCCCACTGCGGCTCCTGC	230
chr5:103013920-103014119	rs3776861	103013958	39	A	C	PDGWAS_LD	PDGWAS_LD_rs3776861_ref	ACTGGCCGCTTGACGAATATTTCACCAGAAAAGCAATAGGCAATGAAATCTCAAAGCATAGCAACCCTGCAGAAAGAAATTCATTACACTGATAATAAATATTTTATTCCATAGTGTTTCAGATCCTTATTGATTATCCAGTCTTCATTGTTGTGCCCCTTTGAACTAACTTCCTCATATCTGTTGGTAAAGGAAGTGAGATGCTTAACTTTCAGCACTGCGGCTCCTGC	230
chr5:103013920-103014119	rs3776861	103013958	39	A	C	PDGWAS_LD	PDGWAS_LD_rs3776861_alt	ACTGGCCGCTTGACGAATATTTCACCAGAAAAGCAATAGGCAATGAAATCTCACAGCATAGCAACCCTGCAGAAAGAAATTCATTACACTGATAATAAATATTTTATTCCATAGTGTTTCAGATCCTTATTGATTATCCAGTCTTCATTGTTGTGCCCCTTTGAACTAACTTCCTCATATCTGTTGGTAAAGGAAGTGAGATGCTTAACTTTCAGCACTGCGGCTCCTGC	230
chr2:73972905-73973104	rs17676291	73973004	100	G	A	PARK_eQTL	PARK_eQTL_rs17676291_alt	ACTGGCCGCTTGACGAATCAAATTATAGGATGGACAGTTTTGAAACAAACCTGCTTATTTGCATCTGCCCCAGTGTTGTCAAGGATATTCCACTGATCAAAAGTCATTGCTATAATCTGAATTTCCAGGTTCTAACAAGAGTACATTTGTATATGCTTTCTATTTCACACACTACTTCCTCATTTATCCTCTCCTCGAAGCCACAACTCTTGTGGCACTGCGGCTCCTGC	230
chr2:73972905-73973104	rs17676291	73973004	100	G	A	PARK_eQTL	PARK_eQTL_rs17676291_ref	ACTGGCCGCTTGACGAATCAAATTATAGGATGGACAGTTTTGAAACAAACCTGCTTATTTGCATCTGCCCCAGTGTTGTCAAGGATATTCCACTGATCAAAAGTCATTGCTATAGTCTGAATTTCCAGGTTCTAACAAGAGTACATTTGTATATGCTTTCTATTTCACACACTACTTCCTCATTTATCCTCTCCTCGAAGCCACAACTCTTGTGGCACTGCGGCTCCTGC	230
chr3:155196616-155196815	rs16824689	155196715	100	G	C	PARK_eQTL	PARK_eQTL_rs16824689_alt	ACTGGCCGCTTGACGAATCAATATGCCACGCTACCCTTCCCGGAGAGAATTGTTGCTAATGTGTAGATTGGCTGTATTACCCAGAAGGGCAATCCAGCTGGAGACATTGCTGAGCGACCTGTGAAAAGAGCAACACTTCTTCAAAAGGACTTTCTCTCCAGGGACCTTCTGCCTCTGAGCTGAGAGCAGGAAAATCATGGCCTGTAAAGCTGCCTCACTGCGGCTCCTGC	230
chr3:155196616-155196815	rs16824689	155196715	100	G	C	PARK_eQTL	PARK_eQTL_rs16824689_ref	ACTGGCCGCTTGACGAATCAATATGCCACGCTACCCTTCCCGGAGAGAATTGTTGCTAATGTGTAGATTGGCTGTATTACCCAGAAGGGCAATCCAGCTGGAGACATTGCTGAGGGACCTGTGAAAAGAGCAACACTTCTTCAAAAGGACTTTCTCTCCAGGGACCTTCTGCCTCTGAGCTGAGAGCAGGAAAATCATGGCCTGTAAAGCTGCCTCACTGCGGCTCCTGC	230
chr10:15510225-15510424	rs4748177	15510324	100	T	G	PDGWAS_LD	PDGWAS_LD_rs4748177_alt	ACTGGCCGCTTGACGAATCAATCCCACCCAAAGATTGGCTAGCAGAACAATTTACTAATGACTTAGTTGTTTCTACAATGCAATCCACAATCAAAGCAAGCCACAGCACAGAAAGATGAGGAGCCATTTCTACTGTGTCATATCATGGCACCAATAGAAGTTAAATCCGGTCGGGCACAGTGGCTCACACCTGTAATCCCAGCACTTTGGGAGGTCACTGCGGCTCCTGC	230
chr10:15510225-15510424	rs4748177	15510324	100	T	G	PDGWAS_LD	PDGWAS_LD_rs4748177_ref	ACTGGCCGCTTGACGAATCAATCCCACCCAAAGATTGGCTAGCAGAACAATTTACTAATGACTTAGTTGTTTCTACAATGCAATCCACAATCAAAGCAAGCCACAGCACAGAAATATGAGGAGCCATTTCTACTGTGTCATATCATGGCACCAATAGAAGTTAAATCCGGTCGGGCACAGTGGCTCACACCTGTAATCCCAGCACTTTGGGAGGTCACTGCGGCTCCTGC	230
chr2:101728406-101728605	rs34979095	101728505	100	T	C	PDGWAS_LD	PDGWAS_LD_rs34979095_alt	ACTGGCCGCTTGACGAATCACCTGGGAAGCTTTCCTCTCAACATTTTATTATGAAAAATTTCAAACCTATAGTAAAGTTGAGAGGTGTAAAATGAATACCCACCTCCTAGATTTCATAGTAACACTTTTTTTTTCTTTTGAGATGGAGTCTCGCTCTGTCACCCAGGCTGGGGTGCAGTGGTGCAGTGGTGTGACCACAGCTCAGTGCAACTCTGCACTGCGGCTCCTGC	230
chr2:101728406-101728605	rs34979095	101728505	100	T	C	PDGWAS_LD	PDGWAS_LD_rs34979095_ref	ACTGGCCGCTTGACGAATCACCTGGGAAGCTTTCCTCTCAACATTTTATTATGAAAAATTTCAAACCTATAGTAAAGTTGAGAGGTGTAAAATGAATACCCACCTCCTAGATTTTATAGTAACACTTTTTTTTTCTTTTGAGATGGAGTCTCGCTCTGTCACCCAGGCTGGGGTGCAGTGGTGCAGTGGTGTGACCACAGCTCAGTGCAACTCTGCACTGCGGCTCCTGC	230
chr22:38176420-38176619	rs133015	38176519	100	C	G	PARK_intragenic	PARK_intragenic_rs133015_ref	ACTGGCCGCTTGACGAATCAGGCCTCACGAGCCCCAGCTGCTGACGACAGGATGTCCCATGATTGGAACAACTGTTGGATGGTCCTGGCAGCAGAACCTGGCAGCAGTGACACCCTCCTGAGCACCCTCCTCCCACCCAGTCAAGACAGAGCAGGCTGGAAACTCAGGGTCCACTCAGAGTGCCAAGCTGCCCCAACTTCCTTCCTGTAGCTCCGCACTGCGGCTCCTGC	230
chr22:38176420-38176619	rs133015	38176519	100	C	G	PARK_intragenic	PARK_intragenic_rs133015_alt	ACTGGCCGCTTGACGAATCAGGCCTCACGAGCCCCAGCTGCTGACGACAGGATGTCCCATGATTGGAACAACTGTTGGATGGTCCTGGCAGCAGAACCTGGCAGCAGTGACACCGTCCTGAGCACCCTCCTCCCACCCAGTCAAGACAGAGCAGGCTGGAAACTCAGGGTCCACTCAGAGTGCCAAGCTGCCCCAACTTCCTTCCTGTAGCTCCGCACTGCGGCTCCTGC	230
chr12:40158355-40158554	rs2638258	40158454	100	A	G	PARK_eQTL	PARK_eQTL_rs2638258_ref	ACTGGCCGCTTGACGAATCATGGGAAAAAGAAGCACATTCTTTACTTTCTATTCTTTGTTCCCTCCCTTGTTGCATTAAGGATTCAAGAAACTCACCATAATAAGCTTTAGTAAAACAAGGTCCCAGGTGCTCTGGCCTTCTTACGTTTTACCTCCCCCTCTTCTTTTAAATAACCAAATACAGTATTTTGTGTCACCAAGCTACATTTGGCTATCACTGCGGCTCCTGC	230
chr12:40158355-40158554	rs2638258	40158454	100	A	G	PARK_eQTL	PARK_eQTL_rs2638258_alt	ACTGGCCGCTTGACGAATCATGGGAAAAAGAAGCACATTCTTTACTTTCTATTCTTTGTTCCCTCCCTTGTTGCATTAAGGATTCAAGAAACTCACCATAATAAGCTTTAGTAAGACAAGGTCCCAGGTGCTCTGGCCTTCTTACGTTTTACCTCCCCCTCTTCTTTTAAATAACCAAATACAGTATTTTGTGTCACCAAGCTACATTTGGCTATCACTGCGGCTCCTGC	230
chr10:15511182-15511381	rs7094257	15511281	100	A	G	PDGWAS_LD	PDGWAS_LD_rs7094257_ref	ACTGGCCGCTTGACGAATCCACAAGAGAATTCTACCTTGTTAGAATTCTGCAAGGTCCATTTCACCCAGTCTAGGAACCCAAATCTCAACTCAACATTTAGGAAGTATTGCCACAGTTAAGCGTCTACATATAAAATGACGGGAAGTGGCAAAGAAATCAACAGAATTCGTTGAGAAGACTGAGCTCCCACCTCATTTGTCCAGCTGCAGAGCATCACTGCGGCTCCTGC	230
chr10:15511182-15511381	rs7094257	15511281	100	A	G	PDGWAS_LD	PDGWAS_LD_rs7094257_alt	ACTGGCCGCTTGACGAATCCACAAGAGAATTCTACCTTGTTAGAATTCTGCAAGGTCCATTTCACCCAGTCTAGGAACCCAAATCTCAACTCAACATTTAGGAAGTATTGCCACGGTTAAGCGTCTACATATAAAATGACGGGAAGTGGCAAAGAAATCAACAGAATTCGTTGAGAAGACTGAGCTCCCACCTCATTTGTCCAGCTGCAGAGCATCACTGCGGCTCCTGC	230
chr6:30134188-30134387	rs9261463	30134287	100	G	C	PDGWAS_LD	PDGWAS_LD_rs9261463_alt	ACTGGCCGCTTGACGAATCCATCCATTTATCAAGCTTTTACTGAATCCTTTCTAAGAGCAAGAAAAGGTATATATAGAGAGATGACATTTTATGGTAATGAAGCCCATGGGCTGCGATAAGAGACACCCAGATCTGAATCCCAGCTCTATGTTTACACCACTGTGGCCTTGGGCAGGTTACTTAATCTGTCCACATTTTTGTTTCTTATACTATTCACTGCGGCTCCTGC	230
chr6:30134188-30134387	rs9261463	30134287	100	G	C	PDGWAS_LD	PDGWAS_LD_rs9261463_ref	ACTGGCCGCTTGACGAATCCATCCATTTATCAAGCTTTTACTGAATCCTTTCTAAGAGCAAGAAAAGGTATATATAGAGAGATGACATTTTATGGTAATGAAGCCCATGGGCTGGGATAAGAGACACCCAGATCTGAATCCCAGCTCTATGTTTACACCACTGTGGCCTTGGGCAGGTTACTTAATCTGTCCACATTTTTGTTTCTTATACTATTCACTGCGGCTCCTGC	230
chr15:61871249-61871448	rs11629559	61871348	100	C	T	PARK_intragenic	PARK_intragenic_rs11629559_ref	ACTGGCCGCTTGACGAATCCATTGTGAACTCATTTTTATATATGGTACAGGTAGGGGTCCAATTTTGTTCTTTTGCTCATAGATATGAAGTTGTCCCAGCAAATTTCTTGAGGACGGTTCTTTCCTATTGAATTATCTTGACATCCTTGTCGAAGATCAGTTAACCATAAGTAAGAGTCTATTTCTGACTCCTTCTGAACTCTATTTCTGAATAGCACTGCGGCTCCTGC	230
chr15:61871249-61871448	rs11629559	61871348	100	C	T	PARK_intragenic	PARK_intragenic_rs11629559_alt	ACTGGCCGCTTGACGAATCCATTGTGAACTCATTTTTATATATGGTACAGGTAGGGGTCCAATTTTGTTCTTTTGCTCATAGATATGAAGTTGTCCCAGCAAATTTCTTGAGGATGGTTCTTTCCTATTGAATTATCTTGACATCCTTGTCGAAGATCAGTTAACCATAAGTAAGAGTCTATTTCTGACTCCTTCTGAACTCTATTTCTGAATAGCACTGCGGCTCCTGC	230
chr22:38179528-38179727	rs9610911	38179627	100	A	G	PARK_intragenic	PARK_intragenic_rs9610911_ref	ACTGGCCGCTTGACGAATCCCACCACTTTGGGAGGCCAAGGCAGGTGGATCACTTGAGATCAGGAGTTCGAGACCAGCCTGGCCAACACGGTGAAACCCCGCCTCTACAAAAATACAAAAATTAGTTGGGCATGATGGCGCATGCTTGTAATCCCAGCTACTTGGGAGGCTGAGGCAGGAGAATCAGGAGGTGGAGGTTGCAGTGAGCCGAGATCCACTGCGGCTCCTGC	230
chr22:38179528-38179727	rs9610911	38179627	100	A	G	PARK_intragenic	PARK_intragenic_rs9610911_alt	ACTGGCCGCTTGACGAATCCCACCACTTTGGGAGGCCAAGGCAGGTGGATCACTTGAGATCAGGAGTTCGAGACCAGCCTGGCCAACACGGTGAAACCCCGCCTCTACAAAAATGCAAAAATTAGTTGGGCATGATGGCGCATGCTTGTAATCCCAGCTACTTGGGAGGCTGAGGCAGGAGAATCAGGAGGTGGAGGTTGCAGTGAGCCGAGATCCACTGCGGCTCCTGC	230
chr5:174511064-174511263	rs354984	174511163	100	C	T	PARK_eQTL	PARK_eQTL_rs354984_ref	ACTGGCCGCTTGACGAATCCCAGCACTATGGGAGGCCGAAGCGGGTGGATTGCTTGAGCTCAGGAGTTTGGGACCAGCCTGAGCAACATGGCAAAACCCTGTCTCTACTAACAACACCAAAAATTATCCAGACGTAGTGGTGTGTGCACCTGTGGTCCCAGCTACTTGGGAGGCTGAGCTGGAAGGATTGCTTGAGCCTGGGAGGTGGAGGTTGCCACTGCGGCTCCTGC	230
chr5:174511064-174511263	rs354984	174511163	100	C	T	PARK_eQTL	PARK_eQTL_rs354984_alt	ACTGGCCGCTTGACGAATCCCAGCACTATGGGAGGCCGAAGCGGGTGGATTGCTTGAGCTCAGGAGTTTGGGACCAGCCTGAGCAACATGGCAAAACCCTGTCTCTACTAACAATACCAAAAATTATCCAGACGTAGTGGTGTGTGCACCTGTGGTCCCAGCTACTTGGGAGGCTGAGCTGGAAGGATTGCTTGAGCCTGGGAGGTGGAGGTTGCCACTGCGGCTCCTGC	230
chr9:70419245-70419444	467	NA	NA	NA	NA	Control_FANTOM	Control_FANTOM_467	ACTGGCCGCTTGACGAATCCCTTCCCTGCTGGAACATCAAGCTCCCTTTACTGCAGTTGAACAAACTGCCCTAGATTGGGGGACCAGGAACCCGCCCCAAACTCGTGCAAGGAGCTCCGGGCGCCCACGCCCACGTGAGCTAACCTTGAAATTAGCCCCTGCACCCGGGAGCGCGGGGGTGGGAGTGGGCGGGGACCGGGGGGGAGCCCCGCGCGCACTGCGGCTCCTGC	230
chr10:15503906-15504105	rs10752392	15504005	100	A	G	PDGWAS_LD	PDGWAS_LD_rs10752392_ref	ACTGGCCGCTTGACGAATCCTAACTTATTTCTAAATAAAAGACTGTCCCTAAACAATCTTTGGTCAAGCCTAAAAAAGAGTTTAAAACATTTTAGCATTTTTTTTTTTCTCTGAAGCAACTGGGGGCAGTGATTTGCATAGCAGGTCATGTTTTAGCATAGACAAAATACTATTTTATACTCTGATGGGAATTTAATACTATTTTATACTCTGATCACTGCGGCTCCTGC	230
chr10:15503906-15504105	rs10752392	15504005	100	A	G	PDGWAS_LD	PDGWAS_LD_rs10752392_alt	ACTGGCCGCTTGACGAATCCTAACTTATTTCTAAATAAAAGACTGTCCCTAAACAATCTTTGGTCAAGCCTAAAAAAGAGTTTAAAACATTTTAGCATTTTTTTTTTTCTCTGAGGCAACTGGGGGCAGTGATTTGCATAGCAGGTCATGTTTTAGCATAGACAAAATACTATTTTATACTCTGATGGGAATTTAATACTATTTTATACTCTGATCACTGCGGCTCCTGC	230
chr17:61915437-61915636	rs147390144	61915536	100	A	C	PDGWAS_LD	PDGWAS_LD_rs147390144_ref	ACTGGCCGCTTGACGAATCGCTTAAACCCAGGAGGTAGAGGTTGCAGTGCGCCGAGATTGCGCCACTGCACTCCAGCCTGTGAAACAGAGTGAAACTCTGTTTCAAAAAAAAAAAGTCCGGGCGCGGTGGCTCACGCCTGCAATCCCAGCACTTTGGGAGGCCGAGAAGGGTGGATAACTAGGTCAGGAGATCAAGACCATCCTGGCTAACACGGCACTGCGGCTCCTGC	230
chr17:61915437-61915636	rs147390144	61915536	100	A	C	PDGWAS_LD	PDGWAS_LD_rs147390144_alt	ACTGGCCGCTTGACGAATCGCTTAAACCCAGGAGGTAGAGGTTGCAGTGCGCCGAGATTGCGCCACTGCACTCCAGCCTGTGAAACAGAGTGAAACTCTGTTTCAAAAAAAAAACGTCCGGGCGCGGTGGCTCACGCCTGCAATCCCAGCACTTTGGGAGGCCGAGAAGGGTGGATAACTAGGTCAGGAGATCAAGACCATCCTGGCTAACACGGCACTGCGGCTCCTGC	230
chr17:78423007-78423206	rs572955542	78423106	100	A	G	PDGWAS_LD	PDGWAS_LD_rs572955542_ref	ACTGGCCGCTTGACGAATCGCTTGAGCCCAGGAGGTGGAGGTTGCAACGTGAGCCGAGATTGCGTCATTGCACTCCAGCCTGGGCGACAAGAGTGAAACTCTCACTCTCCCTCGAAAAAAAAAAAAAATGTTGATCCTGTCTTGGTCCCCCTGGGATCCGTCTTTTCTGACGTTTGCCGCTGTCTCCCCTCATCCCCCAGGTTGCTAGTTAATTCCACTGCGGCTCCTGC	230
chr17:78423007-78423206	rs572955542	78423106	100	A	G	PDGWAS_LD	PDGWAS_LD_rs572955542_alt	ACTGGCCGCTTGACGAATCGCTTGAGCCCAGGAGGTGGAGGTTGCAACGTGAGCCGAGATTGCGTCATTGCACTCCAGCCTGGGCGACAAGAGTGAAACTCTCACTCTCCCTCGGAAAAAAAAAAAAATGTTGATCCTGTCTTGGTCCCCCTGGGATCCGTCTTTTCTGACGTTTGCCGCTGTCTCCCCTCATCCCCCAGGTTGCTAGTTAATTCCACTGCGGCTCCTGC	230
chr3:122462851-122463050	rs73190127	122462950	100	C	T	PDGWAS_LD	PDGWAS_LD_rs73190127_ref	ACTGGCCGCTTGACGAATCGGGTTCAGAATTCTTTTTACTTGCCCAGGTTGATAACAAGTATCAGATTCCATTCTACACTAATTATATCAAAAAAAGTACTTACCAGCCGGGTGCGGTGGCTCATGCCTGTAATCCCAGTATTTTGGGAGGCAGAGGCAGACGGATCATGATAGGATATCGAGATCATCCTGGCCAACATGGTGAAATCCTATCTCACTGCGGCTCCTGC	230
chr3:122462851-122463050	rs73190127	122462950	100	C	T	PDGWAS_LD	PDGWAS_LD_rs73190127_alt	ACTGGCCGCTTGACGAATCGGGTTCAGAATTCTTTTTACTTGCCCAGGTTGATAACAAGTATCAGATTCCATTCTACACTAATTATATCAAAAAAAGTACTTACCAGCCGGGTGTGGTGGCTCATGCCTGTAATCCCAGTATTTTGGGAGGCAGAGGCAGACGGATCATGATAGGATATCGAGATCATCCTGGCCAACATGGTGAAATCCTATCTCACTGCGGCTCCTGC	230
chr11:133903639-133903838	rs73032046	133903796	158	A	C	PDGWAS_LD	PDGWAS_LD_rs73032046_ref	ACTGGCCGCTTGACGAATCTACTGAGTGTTTTTCTAACAGCTTAAAATGAGGTTGAAAAAAACTTCCACCTTCTCGGCAACCCAACACACAGAACATCTGGTGGGGTTATTATACTTGCTCCTGAAAGAAGGTTTTGAGAGTACAGACAGGAACCCAGAAATAAGGCTCTGAACCAGTGTGGATTCACTCGCAGTCAGAGGGAAGGGTGGTGATTCACTGCGGCTCCTGC	230
chr11:133903639-133903838	rs73032046	133903796	158	A	C	PDGWAS_LD	PDGWAS_LD_rs73032046_alt	ACTGGCCGCTTGACGAATCTACTGAGTGTTTTTCTAACAGCTTAAAATGAGGTTGAAAAAAACTTCCACCTTCTCGGCAACCCAACACACAGAACATCTGGTGGGGTTATTATACTTGCTCCTGAAAGAAGGTTTTGAGAGTACAGACAGGAACCCAGAAATAAGGCTCTGACCCAGTGTGGATTCACTCGCAGTCAGAGGGAAGGGTGGTGATTCACTGCGGCTCCTGC	230
chr12:40312474-40312673	rs2896975	40312573	100	G	T	PARK_intragenic	PARK_intragenic_rs2896975_ref	ACTGGCCGCTTGACGAATCTATTAGAGATCATTTTTTGTCCTCTCATTTATTTTTCATATTTGCCTTTGATCTTAGCTCTTCTCTAATCTTTTTCTGTCTCAACCTTATTAACAGGTGTCTGTGCAGACACTTTTAAGTTTTGTTTTTTGGCTCAGCCTGTCAGTTAACTGATAATCATGCTGAAAGGAGAAGCAGGACAAAACAGAGTTCAATGCACTGCGGCTCCTGC	230
chr12:40312474-40312673	rs2896975	40312573	100	G	T	PARK_intragenic	PARK_intragenic_rs2896975_alt	ACTGGCCGCTTGACGAATCTATTAGAGATCATTTTTTGTCCTCTCATTTATTTTTCATATTTGCCTTTGATCTTAGCTCTTCTCTAATCTTTTTCTGTCTCAACCTTATTAACATGTGTCTGTGCAGACACTTTTAAGTTTTGTTTTTTGGCTCAGCCTGTCAGTTAACTGATAATCATGCTGAAAGGAGAAGCAGGACAAAACAGAGTTCAATGCACTGCGGCTCCTGC	230
chr3:171862319-171862518	rs17420793	171862418	100	A	G	PARK_eQTL	PARK_eQTL_rs17420793_ref	ACTGGCCGCTTGACGAATCTCTGCTATATTAGGCACAATTTCCCGCAGTGAAATAAGTATATTGTTTACTAAAATTTCAGAAAATGCACAACTTTCTTAAAATGAAAAGCAGATAATTTGTCCAAATACAGAATTCTACATAATGATTCTATATTTCATTTACCCCCATACAGTTATGTTGTTAGATTCCCCACATGCAGAAAGTGATAAGCAATCACTGCGGCTCCTGC	230
chr3:171862319-171862518	rs17420793	171862418	100	A	G	PARK_eQTL	PARK_eQTL_rs17420793_alt	ACTGGCCGCTTGACGAATCTCTGCTATATTAGGCACAATTTCCCGCAGTGAAATAAGTATATTGTTTACTAAAATTTCAGAAAATGCACAACTTTCTTAAAATGAAAAGCAGATGATTTGTCCAAATACAGAATTCTACATAATGATTCTATATTTCATTTACCCCCATACAGTTATGTTGTTAGATTCCCCACATGCAGAAAGTGATAAGCAATCACTGCGGCTCCTGC	230
chr6:27747241-27747440	rs9295743	27747323	83	G	C	PDGWAS_LD	PDGWAS_LD_rs9295743_alt	ACTGGCCGCTTGACGAATCTCTGTACAACATTGTGCCTATAGTTAACGATACTACAGTTGACTCTTGAACAATACAGGTTTGAACTGCATTGGTCCACTTATATGTGGATTTTTTTTCAACCAAACTAGCAGATCAAAAATGCACTATTGGCAAGATGTGAAACCTGCACAAAGAGAGAGCTGACTTTTCATGCAGGCGGGGCAGATTTCAGAGGCACTGCGGCTCCTGC	230
chr6:27747241-27747440	rs9295743	27747323	83	G	C	PDGWAS_LD	PDGWAS_LD_rs9295743_ref	ACTGGCCGCTTGACGAATCTCTGTACAACATTGTGCCTATAGTTAACGATACTACAGTTGACTCTTGAACAATACAGGTTTGAACTGCATTGGTCCAGTTATATGTGGATTTTTTTTCAACCAAACTAGCAGATCAAAAATGCACTATTGGCAAGATGTGAAACCTGCACAAAGAGAGAGCTGACTTTTCATGCAGGCGGGGCAGATTTCAGAGGCACTGCGGCTCCTGC	230
chr6:30150045-30150244	rs9261524	30150144	100	T	A	PDGWAS_LD	PDGWAS_LD_rs9261524_alt	ACTGGCCGCTTGACGAATGAAATATGGAATGATAAAAAAATTTTAAATAAATTCCACTTCACCATCCAGAAGTTTATAATTTAGCTGTGGAACTATGACTAAACAGCTACAGAAAAAGAAGAGAGCGTGTAACTGCACTGAATTAGGTATCACAGAGGCTAAGTGCCCTGGGAATTCAGAGGAAAGAAACAGCGAGCCTGGGAAAGTCAGGGTAGCACTGCGGCTCCTGC	230
chr6:30150045-30150244	rs9261524	30150144	100	T	A	PDGWAS_LD	PDGWAS_LD_rs9261524_ref	ACTGGCCGCTTGACGAATGAAATATGGAATGATAAAAAAATTTTAAATAAATTCCACTTCACCATCCAGAAGTTTATAATTTAGCTGTGGAACTATGACTAAACAGCTACAGAATAAGAAGAGAGCGTGTAACTGCACTGAATTAGGTATCACAGAGGCTAAGTGCCCTGGGAATTCAGAGGAAAGAAACAGCGAGCCTGGGAAAGTCAGGGTAGCACTGCGGCTCCTGC	230
chr4:89826249-89826448	rs2583973	89826348	100	C	T	PARK_intragenic	PARK_intragenic_rs2583973_ref	ACTGGCCGCTTGACGAATGAAGAAAGTTTTCAATAATCAAAAAGTTTGAATAACCCTGATTTTAACTATGTAATGCAAATTTCTTTACTGTAGGACATCTCAGATTCCTTAATACGCTAAAGAGAAAATAAAGTATACAAAGTCTCCCAACATTGTACAATGTTAGAAACTTAAGATTGTGAGCCACTGTCCTTCAGAAAACATTTTATAAAATGCACTGCGGCTCCTGC	230
chr4:89826249-89826448	rs2583973	89826348	100	C	T	PARK_intragenic	PARK_intragenic_rs2583973_alt	ACTGGCCGCTTGACGAATGAAGAAAGTTTTCAATAATCAAAAAGTTTGAATAACCCTGATTTTAACTATGTAATGCAAATTTCTTTACTGTAGGACATCTCAGATTCCTTAATATGCTAAAGAGAAAATAAAGTATACAAAGTCTCCCAACATTGTACAATGTTAGAAACTTAAGATTGTGAGCCACTGTCCTTCAGAAAACATTTTATAAAATGCACTGCGGCTCCTGC	230
chr3:132504014-132504213	rs9289429	132504113	100	T	C	PARK_intragenic	PARK_intragenic_rs9289429_alt	ACTGGCCGCTTGACGAATGAAGACACTAGATCCTATTTTTGGTATAACAAAATAAATGGATTGATAGATTTGTACCCATATGTTAACTGTAATTATTCCTGAATGGCATAATTACAGGCAGTTTTTCTTTTGTTTTCGCTAAGGATGAACTGTGACTTTTGTAAGTGAAAAAATCCTCAGGTTTCCAAAGTATTTTTACAACTTTTAAACAGGTTCACTGCGGCTCCTGC	230
chr3:132504014-132504213	rs9289429	132504113	100	T	C	PARK_intragenic	PARK_intragenic_rs9289429_ref	ACTGGCCGCTTGACGAATGAAGACACTAGATCCTATTTTTGGTATAACAAAATAAATGGATTGATAGATTTGTACCCATATGTTAACTGTAATTATTCCTGAATGGCATAATTATAGGCAGTTTTTCTTTTGTTTTCGCTAAGGATGAACTGTGACTTTTGTAAGTGAAAAAATCCTCAGGTTTCCAAAGTATTTTTACAACTTTTAAACAGGTTCACTGCGGCTCCTGC	230
chr1:213929677-213929876	rs17710847	213929776	100	T	A	PARK_eQTL	PARK_eQTL_rs17710847_alt	ACTGGCCGCTTGACGAATGAATGTCTTGTGGCAGTTTTCATGCCTGCAGAATTCAGTGAGAGAGGAAAGGGAACCTGAAATGTTGCAGAGGCCAGATAGCTCACTAATACTTGTATGGACATTTTTTAAAAGATTCCCCCATTTCTCACTCCAGAACCAGCTACGTAATTTGTGGGGCCCCAGTGCAAAGTGAAAATGCAGGATACCTTGGTCAACACTGCGGCTCCTGC	230
chr1:213929677-213929876	rs17710847	213929776	100	T	A	PARK_eQTL	PARK_eQTL_rs17710847_ref	ACTGGCCGCTTGACGAATGAATGTCTTGTGGCAGTTTTCATGCCTGCAGAATTCAGTGAGAGAGGAAAGGGAACCTGAAATGTTGCAGAGGCCAGATAGCTCACTAATACTTGTTTGGACATTTTTTAAAAGATTCCCCCATTTCTCACTCCAGAACCAGCTACGTAATTTGTGGGGCCCCAGTGCAAAGTGAAAATGCAGGATACCTTGGTCAACACTGCGGCTCCTGC	230
chr5:103070976-103071175	rs158250	103071075	100	G	C	PDGWAS_LD	PDGWAS_LD_rs158250_alt	ACTGGCCGCTTGACGAATGACCATGGAAGTGTAGATATCCCTTCAACATACCTATTTCAGTACCTTTGAAGGAAATTGTGGGTCATATGTTAGTTTTTTAATTTTTTGAGGAGCCTCCATAGGGTATTTTATAATGACTATACCATTGCGCCCTGCCACCAAAAATGTACATGGGTTCCCTTGTCTTTAAATCCTCACCAGAGATTGCTATCTTTCACTGCGGCTCCTGC	230
chr5:103070976-103071175	rs158250	103071075	100	G	C	PDGWAS_LD	PDGWAS_LD_rs158250_ref	ACTGGCCGCTTGACGAATGACCATGGAAGTGTAGATATCCCTTCAACATACCTATTTCAGTACCTTTGAAGGAAATTGTGGGTCATATGTTAGTTTTTTAATTTTTTGAGGAGCGTCCATAGGGTATTTTATAATGACTATACCATTGCGCCCTGCCACCAAAAATGTACATGGGTTCCCTTGTCTTTAAATCCTCACCAGAGATTGCTATCTTTCACTGCGGCTCCTGC	230
chr1:65333658-65333857	rs17127529	65333757	100	C	T	PARK_intragenic	PARK_intragenic_rs17127529_ref	ACTGGCCGCTTGACGAATGACTTAGGATTTTTTTTTCCTCCATGGATATTGCTTTAAATGTTTGAGGAAATAACTGCAAATTTTGTTTCATCCTAACCCTAATAATGCTCTCTACAATGTCCCTCAGCTCAGAATTCCTTGTGACTATTTGAAGCTTCAGTCTTTAATATTGCCTTGTGTTTGATTATATCATGTCAAAGGCAGAGCCTGGAAAACACTGCGGCTCCTGC	230
chr1:65333658-65333857	rs17127529	65333757	100	C	T	PARK_intragenic	PARK_intragenic_rs17127529_alt	ACTGGCCGCTTGACGAATGACTTAGGATTTTTTTTTCCTCCATGGATATTGCTTTAAATGTTTGAGGAAATAACTGCAAATTTTGTTTCATCCTAACCCTAATAATGCTCTCTATAATGTCCCTCAGCTCAGAATTCCTTGTGACTATTTGAAGCTTCAGTCTTTAATATTGCCTTGTGTTTGATTATATCATGTCAAAGGCAGAGCCTGGAAAACACTGCGGCTCCTGC	230
chr9:17726747-17726946	rs10756904	17726846	100	G	T	PDGWAS_LD	PDGWAS_LD_rs10756904_ref	ACTGGCCGCTTGACGAATGATGTATCATAAACTTATAATCATCAGATTTGCAAAAATTAAAAAGTCTGACAAAGTATTGGGGAAGATGTGGAGAAACAGAAATTTTGGTAAACTGCAGATAGGACTATAAGTTGGTATAACTCCTTCGGGGAGGAATGCAGCAGTAACAAAATAGGTTGAATATTATATAGTCACACACTAGACACAGTAATTATCACTGCGGCTCCTGC	230
chr9:17726747-17726946	rs10756904	17726846	100	G	T	PDGWAS_LD	PDGWAS_LD_rs10756904_alt	ACTGGCCGCTTGACGAATGATGTATCATAAACTTATAATCATCAGATTTGCAAAAATTAAAAAGTCTGACAAAGTATTGGGGAAGATGTGGAGAAACAGAAATTTTGGTAAACTTCAGATAGGACTATAAGTTGGTATAACTCCTTCGGGGAGGAATGCAGCAGTAACAAAATAGGTTGAATATTATATAGTCACACACTAGACACAGTAATTATCACTGCGGCTCCTGC	230
chr5:134644144-134644343	rs12655433	134644243	100	A	G	PDGWAS_LD	PDGWAS_LD_rs12655433_ref	ACTGGCCGCTTGACGAATGATTCTTCTGCCTCAGCTTCCCGAGTAACTGGGATTACAGGCACCTGCCATCACGCCCAGCTAATTTTTTGTATTTTTAGTAGAGACAGGTGTTTCACCATGTTGGACTGGCTGGTCTTAAACTCCTGACCTTGTGATCTGCTCGCCACGGCCTCCGAAAGCGCTGGGATTACAGGCGTGAGCCACTGCCCTGGGCCCACTGCGGCTCCTGC	230
chr5:134644144-134644343	rs12655433	134644243	100	A	G	PDGWAS_LD	PDGWAS_LD_rs12655433_alt	ACTGGCCGCTTGACGAATGATTCTTCTGCCTCAGCTTCCCGAGTAACTGGGATTACAGGCACCTGCCATCACGCCCAGCTAATTTTTTGTATTTTTAGTAGAGACAGGTGTTTCGCCATGTTGGACTGGCTGGTCTTAAACTCCTGACCTTGTGATCTGCTCGCCACGGCCTCCGAAAGCGCTGGGATTACAGGCGTGAGCCACTGCCCTGGGCCCACTGCGGCTCCTGC	230
chr15:89317097-89317296	rs3176238	89317196	100	C	T	PARK_eQTL	PARK_eQTL_rs3176238_ref	ACTGGCCGCTTGACGAATGCACTCTATAGAATAAATTATCTTTAAACATTTCTTCTGTGGTTGAAGTAGGGGACAGGTACAGGTAGAATATTTGAAGCTCTGCTGCCTTCATTTCTGAAACATCATATCACATTCACTCTGGACACAGGGCACCTTATAAACTGAAATTAGCCTAGAATATAGCCTGAGTCAAGAGTGGATTCTCTGGGGCCCCACACTGCGGCTCCTGC	230
chr15:89317097-89317296	rs3176238	89317196	100	C	T	PARK_eQTL	PARK_eQTL_rs3176238_alt	ACTGGCCGCTTGACGAATGCACTCTATAGAATAAATTATCTTTAAACATTTCTTCTGTGGTTGAAGTAGGGGACAGGTACAGGTAGAATATTTGAAGCTCTGCTGCCTTCATTTTTGAAACATCATATCACATTCACTCTGGACACAGGGCACCTTATAAACTGAAATTAGCCTAGAATATAGCCTGAGTCAAGAGTGGATTCTCTGGGGCCCCACACTGCGGCTCCTGC	230
chr17:61997026-61997225	rs16945756	61997065	40	T	C	PDGWAS_LD	PDGWAS_LD_rs16945756_alt	ACTGGCCGCTTGACGAATGCCACTGCTTATCTACTCTGAGTACTAAGACAAAAACTGTAAGATATGTAAGGTCTGGTAGCAATGAAGGTATTTGCAGATCGTACATTCTTTGACTCACAGGCAAATCTTATCTCATTCATCTATTCACTAATGCCTAACACTAGTAGCACTTGATCTCTTACAAACTCGGGGCAAAGTAGGCCATCAAAACAAAACACTGCGGCTCCTGC	230
chr17:61997026-61997225	rs16945756	61997065	40	T	C	PDGWAS_LD	PDGWAS_LD_rs16945756_ref	ACTGGCCGCTTGACGAATGCCACTGCTTATCTACTCTGAGTACTAAGACAAAAATTGTAAGATATGTAAGGTCTGGTAGCAATGAAGGTATTTGCAGATCGTACATTCTTTGACTCACAGGCAAATCTTATCTCATTCATCTATTCACTAATGCCTAACACTAGTAGCACTTGATCTCTTACAAACTCGGGGCAAAGTAGGCCATCAAAACAAAACACTGCGGCTCCTGC	230
chr8:16839375-16839574	rs590880	16839474	100	G	A	PDGWAS_LD	PDGWAS_LD_rs590880_alt	ACTGGCCGCTTGACGAATGCCCATCAATGATAGAATGGATACAGAAAGTGTGGTATGTATACACCATGGAATACCACGCAGCCATAAAAAAGAACGAGATCATGTCCTTTGCAGAAACGCAGATGGAGCTGGAAACCATTATTCTTAGCAAACTAACGCAGAAGCAGAAAACCAAATATTGCATGTTCTCACTTATAAGTGGGAGCTAAATGGTGCACTGCGGCTCCTGC	230
chr8:16839375-16839574	rs590880	16839474	100	G	A	PDGWAS_LD	PDGWAS_LD_rs590880_ref	ACTGGCCGCTTGACGAATGCCCATCAATGATAGAATGGATACAGAAAGTGTGGTATGTATACACCATGGAATACCACGCAGCCATAAAAAAGAACGAGATCATGTCCTTTGCAGGAACGCAGATGGAGCTGGAAACCATTATTCTTAGCAAACTAACGCAGAAGCAGAAAACCAAATATTGCATGTTCTCACTTATAAGTGGGAGCTAAATGGTGCACTGCGGCTCCTGC	230
chr21:32708059-32708258	rs66528773	32708158	100	G	A	PARK_intragenic	PARK_intragenic_rs66528773_alt	ACTGGCCGCTTGACGAATGCCCTCATTACTGAGATTCACATTCAACAACTCCTCAGTTACGTCTGGAAACTTTCAAATGTGTATGCCTGTGGCAGGGAGTAGTAAGGTGGGGGTAGGAAATATAGGCATTGTTAAATGGTTGCTAACTAGGGTTTAAAATACTGAAGTTTATGAAGTGGCAGGGTGTGTGGGGAGCTCAGAGGAAACAAACTGAACACTGCGGCTCCTGC	230
chr21:32708059-32708258	rs66528773	32708158	100	G	A	PARK_intragenic	PARK_intragenic_rs66528773_ref	ACTGGCCGCTTGACGAATGCCCTCATTACTGAGATTCACATTCAACAACTCCTCAGTTACGTCTGGAAACTTTCAAATGTGTATGCCTGTGGCAGGGAGTAGTAAGGTGGGGGTGGGAAATATAGGCATTGTTAAATGGTTGCTAACTAGGGTTTAAAATACTGAAGTTTATGAAGTGGCAGGGTGTGTGGGGAGCTCAGAGGAAACAAACTGAACACTGCGGCTCCTGC	230
chr1:65394002-65394201	rs6588145	65394101	100	T	A	PARK_intragenic	PARK_intragenic_rs6588145_alt_tri	ACTGGCCGCTTGACGAATGCTATTTCATCTGTACTTCACTTCCTTCCATACAGTTTTAACTTGCCAAAGTGAAAAAAAGCTCTGTCAGGAAAACAGTTTCCAAGATCCAAGATAACAGTACTCGATAATTGCATTTTAAGACTGTGCACCTGGTGTGACTCTCATGATTTCATTCATCATAGTTTCAGGCAGCTAGTGGAATTCCAGTGCCAGAACACTGCGGCTCCTGC	230
chr1:65394002-65394201	rs6588145	65394101	100	T	G	PARK_intragenic	PARK_intragenic_rs6588145_alt_tri	ACTGGCCGCTTGACGAATGCTATTTCATCTGTACTTCACTTCCTTCCATACAGTTTTAACTTGCCAAAGTGAAAAAAAGCTCTGTCAGGAAAACAGTTTCCAAGATCCAAGATAGCAGTACTCGATAATTGCATTTTAAGACTGTGCACCTGGTGTGACTCTCATGATTTCATTCATCATAGTTTCAGGCAGCTAGTGGAATTCCAGTGCCAGAACACTGCGGCTCCTGC	230
chr1:65394002-65394201	rs6588145	65394101	100	T	A	PARK_intragenic	PARK_intragenic_rs6588145_ref	ACTGGCCGCTTGACGAATGCTATTTCATCTGTACTTCACTTCCTTCCATACAGTTTTAACTTGCCAAAGTGAAAAAAAGCTCTGTCAGGAAAACAGTTTCCAAGATCCAAGATATCAGTACTCGATAATTGCATTTTAAGACTGTGCACCTGGTGTGACTCTCATGATTTCATTCATCATAGTTTCAGGCAGCTAGTGGAATTCCAGTGCCAGAACACTGCGGCTCCTGC	230
chr4:18014470-18014669	rs12506047	18014569	100	A	G	PDGWAS_LD	PDGWAS_LD_rs12506047_ref	ACTGGCCGCTTGACGAATGCTTACTGCATAAAAAAAAAAATTGAATCCATGAGATACTGTAAAGAAAGTAATAATAGCTTGGCAACAGATTAAGGTAAAAAAAAGAAAAGTAAGACGCAAATGTAGCAAGCAGGATAGGGTTGCTGCCAATTATGGGGAAACTATATGAAAGGAAAGGAGATGAGACACAGACAATTCCTCATTTTAAGTTTTGTCACTGCGGCTCCTGC	230
chr4:18014470-18014669	rs12506047	18014569	100	A	G	PDGWAS_LD	PDGWAS_LD_rs12506047_alt	ACTGGCCGCTTGACGAATGCTTACTGCATAAAAAAAAAAATTGAATCCATGAGATACTGTAAAGAAAGTAATAATAGCTTGGCAACAGATTAAGGTAAAAAAAAGAAAAGTAAGGCGCAAATGTAGCAAGCAGGATAGGGTTGCTGCCAATTATGGGGAAACTATATGAAAGGAAAGGAGATGAGACACAGACAATTCCTCATTTTAAGTTTTGTCACTGCGGCTCCTGC	230
chr20:6025326-6025525	rs77351827	6025395	70	C	T	PD	PD_rs77351827_ref	ACTGGCCGCTTGACGAATGGAATAGCAAAGCACGAATGACAGCACATCTGTTTACAACATGATGTGCTGAATATTTTAAGCCTACAATTGAGACCTACTGCTCAGAAAAAAAAGATTCCTTTAAAAATGTTACTGCTCATTGACAACACACCTGGTCACCCAAGAGCTCTGATGGAGATATACAAGAAAATTAATGTTGTTTTCATACCTACTAACACTGCGGCTCCTGC	230
chr20:6025326-6025525	rs74841729	6025397	72	A	T	PDGWAS_LD	PDGWAS_LD_rs74841729_alt	ACTGGCCGCTTGACGAATGGAATAGCAAAGCACGAATGACAGCACATCTGTTTACAACATGATGTGCTGAATATTTTAAGCCTACATTTGAGACCTACTGCTCAGAAAAAAAAGATTCCTTTAAAAATGTTACTGCTCATTGACAACACACCTGGTCACCCAAGAGCTCTGATGGAGATATACAAGAAAATTAATGTTGTTTTCATACCTACTAACACTGCGGCTCCTGC	230
chr20:6025326-6025525	rs77351827	6025395	70	C	T	PD	PD_rs77351827_alt	ACTGGCCGCTTGACGAATGGAATAGCAAAGCACGAATGACAGCACATCTGTTTACAACATGATGTGCTGAATATTTTAAGCCTATAATTGAGACCTACTGCTCAGAAAAAAAAGATTCCTTTAAAAATGTTACTGCTCATTGACAACACACCTGGTCACCCAAGAGCTCTGATGGAGATATACAAGAAAATTAATGTTGTTTTCATACCTACTAACACTGCGGCTCCTGC	230
chr6:30153172-30153371	rs2517655	30153271	100	C	T	PDGWAS_LD	PDGWAS_LD_rs2517655_ref	ACTGGCCGCTTGACGAATGGAGACAACCCAGTGCTCCAGAGTCACAGGTCATCCAGCCAGTTCTCTGCTGTTTCCTCTTCTTAAGATGCTTCTTCCCCTCTTTTCCCTATTGACCATAGGCATCCTTTAGACCACCCTTTTCAGAAAGCCATCCCCCACTCACCCTCTCCTTCCAGGCTGGGCTATGCCCCTTCCCCTGAACTCCCATAATGCTGCACTGCGGCTCCTGC	230
chr6:30153172-30153371	rs2517655	30153271	100	C	T	PDGWAS_LD	PDGWAS_LD_rs2517655_alt	ACTGGCCGCTTGACGAATGGAGACAACCCAGTGCTCCAGAGTCACAGGTCATCCAGCCAGTTCTCTGCTGTTTCCTCTTCTTAAGATGCTTCTTCCCCTCTTTTCCCTATTGACTATAGGCATCCTTTAGACCACCCTTTTCAGAAAGCCATCCCCCACTCACCCTCTCCTTCCAGGCTGGGCTATGCCCCTTCCCCTGAACTCCCATAATGCTGCACTGCGGCTCCTGC	230
chr22:38177124-38177323	rs5756947	38177223	100	G	A	PARK_intragenic	PARK_intragenic_rs5756947_alt	ACTGGCCGCTTGACGAATGGGGTGGCAGGTTGTGGTGGGGGATTGCCTGCCTATGTCCTCTGACTCTTGAACAGCACTAGGCAAAGGGCTGGCCACACAGCAGGTGCTCAATCTATGGGTGAGAAAACACTGAATGAACACAGGGGTCATCTGAGCCTCTGAACCTCCAAGGCAGCCTCCCGGCAAAATGTCCCCGCAAATGTTCCCTCTGACCCCACTGCGGCTCCTGC	230
chr22:38177124-38177323	rs5756947	38177223	100	G	A	PARK_intragenic	PARK_intragenic_rs5756947_ref	ACTGGCCGCTTGACGAATGGGGTGGCAGGTTGTGGTGGGGGATTGCCTGCCTATGTCCTCTGACTCTTGAACAGCACTAGGCAAAGGGCTGGCCACACAGCAGGTGCTCAATCTGTGGGTGAGAAAACACTGAATGAACACAGGGGTCATCTGAGCCTCTGAACCTCCAAGGCAGCCTCCCGGCAAAATGTCCCCGCAAATGTTCCCTCTGACCCCACTGCGGCTCCTGC	230
chr15:89184892-89185091	rs2239290	89184991	100	G	A	PARK_eQTL	PARK_eQTL_rs2239290_alt	ACTGGCCGCTTGACGAATGGTATAAGGCTAATCAAAAGATAGATGTATTTGGAGGAGATCCCAGTTAATGATTTTCCTTTACCTCTTGATCAGCAATGACAGAAGATTTTTTAGATTTTCCCCTCCACACCCACTCTCCCGTTCCATGTGCCAGTCATTAAACCAGAAAACTTGCCTGCCAGGTAGGGAGCCAAATACAGAAAGTGTTCACATGACACTGCGGCTCCTGC	230
chr15:89184892-89185091	rs2239290	89184991	100	G	A	PARK_eQTL	PARK_eQTL_rs2239290_ref	ACTGGCCGCTTGACGAATGGTATAAGGCTAATCAAAAGATAGATGTATTTGGAGGAGATCCCAGTTAATGATTTTCCTTTACCTCTTGATCAGCAATGACAGAAGATTTTTTAGGTTTTCCCCTCCACACCCACTCTCCCGTTCCATGTGCCAGTCATTAAACCAGAAAACTTGCCTGCCAGGTAGGGAGCCAAATACAGAAAGTGTTCACATGACACTGCGGCTCCTGC	230
chr7:134359198-134359397	rs6977534	134359282	85	T	C	PARK_eQTL	PARK_eQTL_rs6977534_alt	ACTGGCCGCTTGACGAATGGTTGTCAAGGCCTCCACTAAGGGTGGGGGGTGGGCTGATGGTCTGTGGATTCTGCAGGAGCTGCACTGGGAGTATAGATACCTCCAGTCCTGATAACTGAGCAACTATATTTGTCTACTCCTGTCTTCACTGGTTGGTCAGGGACCAACCGGATGGTTCCTGATTCCCCTCAGTGGAAACCCAAAGGGGTCATTGGCACTGCGGCTCCTGC	230
chr7:134359198-134359397	rs6977534	134359282	85	T	C	PARK_eQTL	PARK_eQTL_rs6977534_ref	ACTGGCCGCTTGACGAATGGTTGTCAAGGCCTCCACTAAGGGTGGGGGGTGGGCTGATGGTCTGTGGATTCTGCAGGAGCTGCACTGGGAGTATAGATATCTCCAGTCCTGATAACTGAGCAACTATATTTGTCTACTCCTGTCTTCACTGGTTGGTCAGGGACCAACCGGATGGTTCCTGATTCCCCTCAGTGGAAACCCAAAGGGGTCATTGGCACTGCGGCTCCTGC	230
chr15:61974485-61974684	rs978141	61974584	100	A	G	PARK_intragenic	PARK_intragenic_rs978141_ref	ACTGGCCGCTTGACGAATGTAATTAGATTAAAACATGCCTAAACTTTTGACATGTTTTAATCTAATTACACTAATGCCTCATTTAGACAACATTGTCAGGAAATGGGAAGTTCTATGTTAGCTAAGTTTTCAGATAATTTCAACATATCCCTCTTAAGTAGCCAAATCTCTTTAACTTAACTAATTTTTAGGAAAATCTTTCCAAACACAATTCTCACTGCGGCTCCTGC	230
chr15:61974485-61974684	rs978141	61974584	100	A	G	PARK_intragenic	PARK_intragenic_rs978141_alt	ACTGGCCGCTTGACGAATGTAATTAGATTAAAACATGCCTAAACTTTTGACATGTTTTAATCTAATTACACTAATGCCTCATTTAGACAACATTGTCAGGAAATGGGAAGTTCTGTGTTAGCTAAGTTTTCAGATAATTTCAACATATCCCTCTTAAGTAGCCAAATCTCTTTAACTTAACTAATTTTTAGGAAAATCTTTCCAAACACAATTCTCACTGCGGCTCCTGC	230
chr3:122421973-122422172	rs55781608	122422072	100	T	C	PDGWAS_LD	PDGWAS_LD_rs55781608_alt	ACTGGCCGCTTGACGAATGTCTACTATGTGCAAGGCACTCACCCATGGCCTGACAGACCACATTCAAGTACAAAGAATCATTAGAGCCATTCCAAATCTAAGTGTCAGAACACTCTGAAGCAGGATGTAGAGTGGTCAGAATGACTTGAGGTAAAGCAGAAACACTCAACAACCAGTACATTAAAAGGTGATTTTAATTTTTGACATTCCTTGGGCACTGCGGCTCCTGC	230
chr3:122421973-122422172	rs55781608	122422072	100	T	C	PDGWAS_LD	PDGWAS_LD_rs55781608_ref	ACTGGCCGCTTGACGAATGTCTACTATGTGCAAGGCACTCACCCATGGCCTGACAGACCACATTCAAGTACAAAGAATCATTAGAGCCATTCCAAATCTAAGTGTCAGAACACTTTGAAGCAGGATGTAGAGTGGTCAGAATGACTTGAGGTAAAGCAGAAACACTCAACAACCAGTACATTAAAAGGTGATTTTAATTTTTGACATTCCTTGGGCACTGCGGCTCCTGC	230
chr17:61985132-61985331	rs16945753	61985231	100	T	C	PDGWAS_LD	PDGWAS_LD_rs16945753_alt	ACTGGCCGCTTGACGAATGTGATCTCAAAATAGTAATCATTCAGATATAACTTAACAGTAAAGCCCATTCATTAAAAGTAGTATTTTGAATCTGTGATACAGCCAAATACATACCAGTGTTGAAAGATATAAAATATTTCTTAATCACTGACTCCAGATTAATTTATTTGGTAAGCCTCCAAATTAAAAGGAAAAAGTTCCTCCAAAGAAAATGACACTGCGGCTCCTGC	230
chr17:61985132-61985331	rs16945753	61985231	100	T	C	PDGWAS_LD	PDGWAS_LD_rs16945753_ref	ACTGGCCGCTTGACGAATGTGATCTCAAAATAGTAATCATTCAGATATAACTTAACAGTAAAGCCCATTCATTAAAAGTAGTATTTTGAATCTGTGATACAGCCAAATACATACTAGTGTTGAAAGATATAAAATATTTCTTAATCACTGACTCCAGATTAATTTATTTGGTAAGCCTCCAAATTAAAAGGAAAAAGTTCCTCCAAAGAAAATGACACTGCGGCTCCTGC	230
chr13:54381264-54381463	rs17089405	54381363	100	G	A	PARK_eQTL	PARK_eQTL_rs17089405_alt	ACTGGCCGCTTGACGAATGTTTTGTCATTTTGCTTTGTGAACTCCATTTATTTATGTCTAATAGGCCATAACTTTGGATCTATTGGGCTTAATTCAGTTTTCTCTGTACTAAGGAACCAAGAGGTGTTAAGAACATCACTGCAAAATAAAGGCCTAAACTAAATTTGAAAACTTAGTTTTAAAATTCTTGTAAGTGCAGTCACATTTGCATGGAACACTGCGGCTCCTGC	230
chr13:54381264-54381463	rs17089405	54381363	100	G	A	PARK_eQTL	PARK_eQTL_rs17089405_ref	ACTGGCCGCTTGACGAATGTTTTGTCATTTTGCTTTGTGAACTCCATTTATTTATGTCTAATAGGCCATAACTTTGGATCTATTGGGCTTAATTCAGTTTTCTCTGTACTAAGGGACCAAGAGGTGTTAAGAACATCACTGCAAAATAAAGGCCTAAACTAAATTTGAAAACTTAGTTTTAAAATTCTTGTAAGTGCAGTCACATTTGCATGGAACACTGCGGCTCCTGC	230
chr12:40167778-40167977	rs728622	40167877	100	G	A	PARK_eQTL	PARK_eQTL_rs728622_alt	ACTGGCCGCTTGACGAATTAACAGAAAGAGAGAGGGATAGAAATGGTCACGTACAGAATGAAAAATAAAGGAAATTTTTTTCTTATTATTTTCCTAATTTGTCTTAATTCAAATAAGCAGAATAGAGTGCTCCAAATCAGAACTGTGACTCACTAGAACTAATATATTTTGTCAACATATTTATAATTGAACATATCAGTAATCTTTCATTTGAACACTGCGGCTCCTGC	230
chr12:40167778-40167977	rs728622	40167877	100	G	A	PARK_eQTL	PARK_eQTL_rs728622_ref	ACTGGCCGCTTGACGAATTAACAGAAAGAGAGAGGGATAGAAATGGTCACGTACAGAATGAAAAATAAAGGAAATTTTTTTCTTATTATTTTCCTAATTTGTCTTAATTCAAATGAGCAGAATAGAGTGCTCCAAATCAGAACTGTGACTCACTAGAACTAATATATTTTGTCAACATATTTATAATTGAACATATCAGTAATCTTTCATTTGAACACTGCGGCTCCTGC	230
chr8:104650046-104650245	rs112515915	104650145	NA	NA	NA	random	random_189	ACTGGCCGCTTGACGAATTAACCGATTATTAGTTTTACAAGAGATGGGATAAGTAGTCCTCTCTAATTTTATCAAAAAATACAATACTACTAAGCTGGTTGTAGTGGTAATGTTATACCTCTGGTCGTATTAAATACATTTAACGTACATACGAACCAAGAATAACAATATAACAATTTGGTTACATTATGTATATGGAATGATATTAACTATGTCACTGCGGCTCCTGC	230
chr22:38165729-38165928	rs132970	38165828	100	T	C	PARK_eQTL	PARK_eQTL_rs132970_alt	ACTGGCCGCTTGACGAATTAACTGGGCGTGGTGGCGGGCGCCTGTAGTCCCAGCTACTTGGGAGGCTGAGGCAGGAGAATGGCATGAACCCAGGAGGCAGATCTTGCAGTGAGCCGACATTGTGCCACTGCACTCCAGCCTGAGCGACAGAGCGAGACTCCATCTCAAAAAATGAAAATAAAAATAAAAATAAAAGAAAACAGGAAGCCCTTGGGCACTGCGGCTCCTGC	230
chr22:38165729-38165928	rs132970	38165828	100	T	C	PARK_eQTL	PARK_eQTL_rs132970_ref	ACTGGCCGCTTGACGAATTAACTGGGCGTGGTGGCGGGCGCCTGTAGTCCCAGCTACTTGGGAGGCTGAGGCAGGAGAATGGCATGAACCCAGGAGGCAGATCTTGCAGTGAGCTGACATTGTGCCACTGCACTCCAGCCTGAGCGACAGAGCGAGACTCCATCTCAAAAAATGAAAATAAAAATAAAAATAAAAGAAAACAGGAAGCCCTTGGGCACTGCGGCTCCTGC	230
chr6:30147187-30147386	rs757261	30147286	100	G	A	PDGWAS_LD	PDGWAS_LD_rs757261_alt	ACTGGCCGCTTGACGAATTAGACACCAACACACTGAAGGTGCATACCCTGAGGCCTTCCCCAAGGGCTGGGATTCTCCCCGATAGGAGGCAGCCCATCTGCATCACCCTTCTGGAAGGTGTAAGAGGGAGGGGCCTGTGTGATATGTGGTGACTTGTGGTAGATGTGGCTTGTTCCAGGCTACAGAGTGCTGCTGCAGCAGAATGGGCACAGAAGCACTGCGGCTCCTGC	230
chr6:30147187-30147386	rs757261	30147286	100	G	A	PDGWAS_LD	PDGWAS_LD_rs757261_ref	ACTGGCCGCTTGACGAATTAGACACCAACACACTGAAGGTGCATACCCTGAGGCCTTCCCCAAGGGCTGGGATTCTCCCCGATAGGAGGCAGCCCATCTGCATCACCCTTCTGGGAGGTGTAAGAGGGAGGGGCCTGTGTGATATGTGGTGACTTGTGGTAGATGTGGCTTGTTCCAGGCTACAGAGTGCTGCTGCAGCAGAATGGGCACAGAAGCACTGCGGCTCCTGC	230
chr10:15501979-15502178	rs7901351	15502078	100	T	C	PDGWAS_LD	PDGWAS_LD_rs7901351_alt	ACTGGCCGCTTGACGAATTAGCAAGAAAAGATGAAAAGTGATTGAGAAAATTAAAATTAAAGAGTGATTGACTAGAATATTTAGTCTGAAAAATAGATGCCTAGTAACCTAACACTAATTCGGAAGGCTAGCAATTTGTTGAAGAACTTAAAAATTATTAATACCTTGAAAGTCCTGCCGATATAATTTTTATGGCAACCCATGGTCATGTCCATCACTGCGGCTCCTGC	230
chr10:15501979-15502178	rs7901351	15502078	100	T	C	PDGWAS_LD	PDGWAS_LD_rs7901351_ref	ACTGGCCGCTTGACGAATTAGCAAGAAAAGATGAAAAGTGATTGAGAAAATTAAAATTAAAGAGTGATTGACTAGAATATTTAGTCTGAAAAATAGATGCCTAGTAACCTAACATTAATTCGGAAGGCTAGCAATTTGTTGAAGAACTTAAAAATTATTAATACCTTGAAAGTCCTGCCGATATAATTTTTATGGCAACCCATGGTCATGTCCATCACTGCGGCTCCTGC	230
chr6:27711839-27712038	rs9393846	27711938	100	T	C	PDGWAS_LD	PDGWAS_LD_rs9393846_alt	ACTGGCCGCTTGACGAATTAGCCAGGCGTGGTGGCGGGCACCTGTAGTCCCAGCTACTCGGGAGGCTGAGGCAGGAGAATGGCGTGAACCTGGGAAGCGGAGCTTGCAGTGAGCCGAGATTGTGCCACTGCACTCCAGCCTGGGCGACCGAGCAAGACTCCGTCTCAAAAAAAAAAAAAAAAAAAAAAAAAAAGCTTATTTCTTTGGTCTTTCTTCACTGCGGCTCCTGC	230
chr6:27711839-27712038	rs9393846	27711938	100	T	C	PDGWAS_LD	PDGWAS_LD_rs9393846_ref	ACTGGCCGCTTGACGAATTAGCCAGGCGTGGTGGCGGGCACCTGTAGTCCCAGCTACTCGGGAGGCTGAGGCAGGAGAATGGCGTGAACCTGGGAAGCGGAGCTTGCAGTGAGCTGAGATTGTGCCACTGCACTCCAGCCTGGGCGACCGAGCAAGACTCCGTCTCAAAAAAAAAAAAAAAAAAAAAAAAAAAGCTTATTTCTTTGGTCTTTCTTCACTGCGGCTCCTGC	230
chr5:103140686-103140885	rs32846	103140785	100	G	A	PDGWAS_LD	PDGWAS_LD_rs32846_alt	ACTGGCCGCTTGACGAATTAGCCGGGCGCAGTGGCGGGCGCCTGTAGTCCCAGCTACTCGGGAGGCTGAGGCAGGAGAATGGCGTGAACCCGGAAGGCGGAGCTTGCAGTGAGCAGAGATCGCGCCACAGCACTCCCGCCTGGGCGACAGAACGAGACTCCGTCTCAAAAAAAAAAAAAAAAAAAAATTATCCTTCAAACATGAAGACATAATATCACTGCGGCTCCTGC	230
chr5:103140686-103140885	rs32846	103140785	100	G	A	PDGWAS_LD	PDGWAS_LD_rs32846_ref	ACTGGCCGCTTGACGAATTAGCCGGGCGCAGTGGCGGGCGCCTGTAGTCCCAGCTACTCGGGAGGCTGAGGCAGGAGAATGGCGTGAACCCGGAAGGCGGAGCTTGCAGTGAGCGGAGATCGCGCCACAGCACTCCCGCCTGGGCGACAGAACGAGACTCCGTCTCAAAAAAAAAAAAAAAAAAAAATTATCCTTCAAACATGAAGACATAATATCACTGCGGCTCCTGC	230
chr6:82025429-82025628	rs61567042	82025528	100	A	G	PARK_eQTL	PARK_eQTL_rs61567042_ref	ACTGGCCGCTTGACGAATTATATAGTTGCAAGCAATGAAAACCAGCTTTGACAACTTAAGCTGAAAAGGAATTTGTGGTAAGGATATGAGGTAACTCACATAATTGAAGGGGAAACTAAAGACTTGGGCTTAAAAACAGACCTAGATGGAGTTCAGCACCAAGCTTGTAGGAACCGAAAGAAGTCTCATCAGGACCCAGCAACTTCAATAAATTGCACTGCGGCTCCTGC	230
chr6:82025429-82025628	rs61567042	82025528	100	A	G	PARK_eQTL	PARK_eQTL_rs61567042_alt	ACTGGCCGCTTGACGAATTATATAGTTGCAAGCAATGAAAACCAGCTTTGACAACTTAAGCTGAAAAGGAATTTGTGGTAAGGATATGAGGTAACTCACATAATTGAAGGGGAAGCTAAAGACTTGGGCTTAAAAACAGACCTAGATGGAGTTCAGCACCAAGCTTGTAGGAACCGAAAGAAGTCTCATCAGGACCCAGCAACTTCAATAAATTGCACTGCGGCTCCTGC	230
chr4:89833063-89833262	rs1471484	89833162	100	C	T	PARK_intragenic	PARK_intragenic_rs1471484_ref	ACTGGCCGCTTGACGAATTATTCCGTTGGAGAGTTTATTTGATAATAATAACCATGGTTCCTATATATAAAAGTGTGCTCAATTATTCATATGTCCTGTCTTATTATGACATTCCCACAAAAACTGCAAGGTAGTTGCAGTTTTCTAAATCATATTTTTTACTAATCAGGGAAGTGATGCTCAGAGATGTTAAGTACGCTTCCCCAAGACCCTAACACTGCGGCTCCTGC	230
chr4:89833063-89833262	rs1471484	89833162	100	C	T	PARK_intragenic	PARK_intragenic_rs1471484_alt	ACTGGCCGCTTGACGAATTATTCCGTTGGAGAGTTTATTTGATAATAATAACCATGGTTCCTATATATAAAAGTGTGCTCAATTATTCATATGTCCTGTCTTATTATGACATTCTCACAAAAACTGCAAGGTAGTTGCAGTTTTCTAAATCATATTTTTTACTAATCAGGGAAGTGATGCTCAGAGATGTTAAGTACGCTTCCCCAAGACCCTAACACTGCGGCTCCTGC	230
chr1:171747540-171747739	rs11590714	171747639	100	G	C	PDGWAS_LD	PDGWAS_LD_rs11590714_alt	ACTGGCCGCTTGACGAATTATTTTTAATATATATAATAATATGGGAAATGCCCTGATGCCTTCCTCATGAAACTTTAGATGTGACATTATAAGATGGTCTCAGGGAGGTGCTTTCTTTCTCTTCTAACTGTTCTTGTTTATTGAGGTAGTGACATGTTGCAAGAATTTTATCTTGGAGAAATTACCTCCCACAAAGATGGCAACATTAGAAGAACCACTGCGGCTCCTGC	230
chr1:171747540-171747739	rs11590714	171747639	100	G	C	PDGWAS_LD	PDGWAS_LD_rs11590714_ref	ACTGGCCGCTTGACGAATTATTTTTAATATATATAATAATATGGGAAATGCCCTGATGCCTTCCTCATGAAACTTTAGATGTGACATTATAAGATGGTCTCAGGGAGGTGCTTTGTTTCTCTTCTAACTGTTCTTGTTTATTGAGGTAGTGACATGTTGCAAGAATTTTATCTTGGAGAAATTACCTCCCACAAAGATGGCAACATTAGAAGAACCACTGCGGCTCCTGC	230
chr6:129287311-129287510	rs57008513	129287410	100	C	T	PARK_eQTL	PARK_eQTL_rs57008513_ref	ACTGGCCGCTTGACGAATTCAGATATACCCACAGCTCCCATCCAATTAATAAGAATCTTCTGAGTCACAGTTTCTAGTTAATAAATTCTGAACTCTTATTACTGAATTTCCTTGCGAGCCTGTTTCCTCATAACAAGTTCTGGCTGCAACAACAACAAAAAATGTGAACCTTACATATTTGTAGAGAAAATAACCAATTGGAGTAGAGACATATGCACTGCGGCTCCTGC	230
chr6:129287311-129287510	rs57008513	129287410	100	C	T	PARK_eQTL	PARK_eQTL_rs57008513_alt	ACTGGCCGCTTGACGAATTCAGATATACCCACAGCTCCCATCCAATTAATAAGAATCTTCTGAGTCACAGTTTCTAGTTAATAAATTCTGAACTCTTATTACTGAATTTCCTTGTGAGCCTGTTTCCTCATAACAAGTTCTGGCTGCAACAACAACAAAAAATGTGAACCTTACATATTTGTAGAGAAAATAACCAATTGGAGTAGAGACATATGCACTGCGGCTCCTGC	230
chr1:65406237-65406436	rs35980819	65406336	100	A	G	PARK_intragenic	PARK_intragenic_rs35980819_ref	ACTGGCCGCTTGACGAATTCAGTAGTTTCTGAGGGAATCTTATAGTTGTAGAGATAAAACATGATTCCTACCCCCAACGCTGTACCTGGAGGCTCCTAGGTTGACTATGCTCCTAACTTTTATACCATTTTGTGACCGTGGGCTCACTTGGCTGTTTATCTCCAGACTGGAACCAGATGGAGGGCAGGGACTGTGTCTTAGTTGCCATGGTATCACACTGCGGCTCCTGC	230
chr1:65406237-65406436	rs35980819	65406336	100	A	G	PARK_intragenic	PARK_intragenic_rs35980819_alt	ACTGGCCGCTTGACGAATTCAGTAGTTTCTGAGGGAATCTTATAGTTGTAGAGATAAAACATGATTCCTACCCCCAACGCTGTACCTGGAGGCTCCTAGGTTGACTATGCTCCTGACTTTTATACCATTTTGTGACCGTGGGCTCACTTGGCTGTTTATCTCCAGACTGGAACCAGATGGAGGGCAGGGACTGTGTCTTAGTTGCCATGGTATCACACTGCGGCTCCTGC	230
chr4:17955478-17955677	rs4057984	17955577	100	T	C	PDGWAS_LD	PDGWAS_LD_rs4057984_alt	ACTGGCCGCTTGACGAATTCAGTTCCTCATGGTGCTTATATTCTAGCAGAAGGCAACAGATAACAATAAACAGAATAAGTAGAGTATATAGTATAATAGAAGGTGATTGTTCTACAAAAAGGAAGGAGAATTTTTAGTCGGTGGAGGTTTGAGGAGAGAGAGAAAATAACTTCCTATAAGAGAGGAAATCGACTAAATAAAGGAGACTTAGAAAACACTGCGGCTCCTGC	230
chr4:17955478-17955677	rs4057984	17955577	100	T	C	PDGWAS_LD	PDGWAS_LD_rs4057984_ref	ACTGGCCGCTTGACGAATTCAGTTCCTCATGGTGCTTATATTCTAGCAGAAGGCAACAGATAACAATAAACAGAATAAGTAGAGTATATAGTATAATAGAAGGTGATTGTTCTATAAAAAGGAAGGAGAATTTTTAGTCGGTGGAGGTTTGAGGAGAGAGAGAAAATAACTTCCTATAAGAGAGGAAATCGACTAAATAAAGGAGACTTAGAAAACACTGCGGCTCCTGC	230
chr12:46047658-46047857	rs2408459	46047757	100	G	A	PDGWAS_LD	PDGWAS_LD_rs2408459_alt	ACTGGCCGCTTGACGAATTCATAAAACAATAATTTTAAATATATGTTTATAATTTTTAAACCAATGTACAAAGATGTAACTTGTAACAGTAACAACATAAAGGCTAAGTTTTTCACATACTGCTGAAACTAAGTTGGTATGAATTTGAACCAGGTTGTTATAAATTAAGATGTTAATTGTAATTGCTAGATAACCAGTTAGAAAATAACTAAAAACACTGCGGCTCCTGC	230
chr12:46047658-46047857	rs2408459	46047757	100	G	A	PDGWAS_LD	PDGWAS_LD_rs2408459_ref	ACTGGCCGCTTGACGAATTCATAAAACAATAATTTTAAATATATGTTTATAATTTTTAAACCAATGTACAAAGATGTAACTTGTAACAGTAACAACATAAAGGCTAAGTTTTTCGCATACTGCTGAAACTAAGTTGGTATGAATTTGAACCAGGTTGTTATAAATTAAGATGTTAATTGTAATTGCTAGATAACCAGTTAGAAAATAACTAAAAACACTGCGGCTCCTGC	230
chr3:122535701-122535900	rs16833168	122535800	100	C	T	PDGWAS_LD	PDGWAS_LD_rs16833168_ref	ACTGGCCGCTTGACGAATTCATTCACTAGCAGGCTATAGGAAACAAAGGGATGAAAGAGAAAAGACCAACTTTCTTAAATTTGGGAAAATGCCCTTTTAATTAAGGGATGAGGACGGTTCAGTGCTGTTGGTAATAATTTTGTTGAGATAAGTAAGGCAAAAAAAAAAAAAAAAAGCCTCAACGTGTTCTCTGCGGATAGGACACAGAAACACATCACTGCGGCTCCTGC	230
chr3:122535701-122535900	rs16833168	122535800	100	C	T	PDGWAS_LD	PDGWAS_LD_rs16833168_alt	ACTGGCCGCTTGACGAATTCATTCACTAGCAGGCTATAGGAAACAAAGGGATGAAAGAGAAAAGACCAACTTTCTTAAATTTGGGAAAATGCCCTTTTAATTAAGGGATGAGGATGGTTCAGTGCTGTTGGTAATAATTTTGTTGAGATAAGTAAGGCAAAAAAAAAAAAAAAAAGCCTCAACGTGTTCTCTGCGGATAGGACACAGAAACACATCACTGCGGCTCCTGC	230
chr3:122543950-122544149	rs73192112	122544049	100	T	A	PDGWAS_LD	PDGWAS_LD_rs73192112_alt	ACTGGCCGCTTGACGAATTCCTTTACAGATGTCCGCAAGAATTACTGAATTAAATGGTGACATTTGCCGCCATTATTCAGATTAATGACATACAGACCTTTTTATGTTCCTTTTATATGTTATCCTCACCTAAAACTCCTCTTATGTACCCACCATGGATTCCCTGTGGTTCCCCAAACATGCACTGGATTTCTTTGCTCCTGTGGGTTTTCTCTCACTGCGGCTCCTGC	230
chr3:122543950-122544149	rs73192112	122544049	100	T	A	PDGWAS_LD	PDGWAS_LD_rs73192112_ref	ACTGGCCGCTTGACGAATTCCTTTACAGATGTCCGCAAGAATTACTGAATTAAATGGTGACATTTGCCGCCATTATTCAGATTAATGACATACAGACCTTTTTATGTTCCTTTTTTATGTTATCCTCACCTAAAACTCCTCTTATGTACCCACCATGGATTCCCTGTGGTTCCCCAAACATGCACTGGATTTCTTTGCTCCTGTGGGTTTTCTCTCACTGCGGCTCCTGC	230
chr15:61883344-61883543	rs12916268	61883443	100	G	A	PARK_intragenic	PARK_intragenic_rs12916268_alt	ACTGGCCGCTTGACGAATTCTAAACAAACTCTGTTTTGCAATCAATAATTGAGAGCTTAGTCACGTCTGACATGAATTATATAGTTTTTTATCATTTAAGTATGGCCAAAATTGATGGGGGTGCTGGGGAATGTAACTGGTGACAGTGCTAACCAAACCATCAGGCAACAATGACAAAGAGTAACTAAACTGCATGATTAAACTAGAGCAAGCTGCACTGCGGCTCCTGC	230
chr15:61883344-61883543	rs12916268	61883443	100	G	A	PARK_intragenic	PARK_intragenic_rs12916268_ref	ACTGGCCGCTTGACGAATTCTAAACAAACTCTGTTTTGCAATCAATAATTGAGAGCTTAGTCACGTCTGACATGAATTATATAGTTTTTTATCATTTAAGTATGGCCAAAATTGGTGGGGGTGCTGGGGAATGTAACTGGTGACAGTGCTAACCAAACCATCAGGCAACAATGACAAAGAGTAACTAAACTGCATGATTAAACTAGAGCAAGCTGCACTGCGGCTCCTGC	230
chr15:61929170-61929369	rs17271235	61929269	100	G	A	PARK_eQTL	PARK_eQTL_rs17271235_alt	ACTGGCCGCTTGACGAATTCTCAACATGTTTTCTTTGAATAAGATACCCCACCTATAAAACAGGCCACTAACCACTGACCCAAATTAACTTCATTTCTGGATCAGTAAAGAAATATTCATGGCACAGTTGGAACCAGCGGACTTTCCTGGCCATTGGTCCAATATCTACTGTACCTCTCTCTTAAAAATGTTTTAAAAAACTAAAAAGCTAAAGTCACTGCGGCTCCTGC	230
chr15:61929170-61929369	rs17271235	61929269	100	G	A	PARK_eQTL	PARK_eQTL_rs17271235_ref	ACTGGCCGCTTGACGAATTCTCAACATGTTTTCTTTGAATAAGATACCCCACCTATAAAACAGGCCACTAACCACTGACCCAAATTAACTTCATTTCTGGATCAGTAAAGAAATGTTCATGGCACAGTTGGAACCAGCGGACTTTCCTGGCCATTGGTCCAATATCTACTGTACCTCTCTCTTAAAAATGTTTTAAAAAACTAAAAAGCTAAAGTCACTGCGGCTCCTGC	230
chr12:40125060-40125259	rs10784381	40125159	100	C	T	PARK_eQTL	PARK_eQTL_rs10784381_ref	ACTGGCCGCTTGACGAATTCTCAAGGTTGAAGAAAACTGTATATGTATATGTGTGTTTCTTTTATTAGACTCTGAGTTTCATGAAAGCAGACATTACATTATATCATTATATTCCTCATTACCTTCTATGGACTTGGTTTAGTGCTTGGAATAAAGTATGTTCTCCATAGTTACTCGCTAGGAAGTAGCAGTTGAACAAATTTGCTTGCTTTTCTCACTGCGGCTCCTGC	230
chr12:40125060-40125259	rs10784381	40125159	100	C	T	PARK_eQTL	PARK_eQTL_rs10784381_alt	ACTGGCCGCTTGACGAATTCTCAAGGTTGAAGAAAACTGTATATGTATATGTGTGTTTCTTTTATTAGACTCTGAGTTTCATGAAAGCAGACATTACATTATATCATTATATTCTTCATTACCTTCTATGGACTTGGTTTAGTGCTTGGAATAAAGTATGTTCTCCATAGTTACTCGCTAGGAAGTAGCAGTTGAACAAATTTGCTTGCTTTTCTCACTGCGGCTCCTGC	230
chr2:232843584-232843783	rs62193341	232843683	100	G	A	PARK_intragenic	PARK_intragenic_rs62193341_alt	ACTGGCCGCTTGACGAATTCTGAGGCCGGGCACTGTGGCTCATGCCTGTAATCCCAGCACTTTGGGAAGCCGAGGTGGGCAGATCGCTTGAGGCCAGGAGTTCGAGACCAGCCCAGCCAATATGGTGAAATCCCATCTCTACTAAAAATACAAAAAATTAACCGGGCATTGTGGCTTGAACCTGGGAGGCGGAGGTTCCAGTGGGCTGAGAGTGTCACTGCGGCTCCTGC	230
chr2:232843584-232843783	rs62193341	232843683	100	G	A	PARK_intragenic	PARK_intragenic_rs62193341_ref	ACTGGCCGCTTGACGAATTCTGAGGCCGGGCACTGTGGCTCATGCCTGTAATCCCAGCACTTTGGGAAGCCGAGGTGGGCAGATCGCTTGAGGCCAGGAGTTCGAGACCAGCCCGGCCAATATGGTGAAATCCCATCTCTACTAAAAATACAAAAAATTAACCGGGCATTGTGGCTTGAACCTGGGAGGCGGAGGTTCCAGTGGGCTGAGAGTGTCACTGCGGCTCCTGC	230
chr3:161346653-161346852	rs6441374	161346752	100	A	T	PDGWAS_LD	PDGWAS_LD_rs6441374_ref	ACTGGCCGCTTGACGAATTGAGGTTAGCCTCATTTTCCTGAGCCATGTATACAAAGAGAAATAAAAGTGAACCTAAGCACAGCTCTGAGGAAGAGACTTTTGAGATAAGGTCCAAGGGATCATTATGAGTCAAATGGATAGAATAGACAGTGAAGTAGGGAGAACAGCCAAGACAGAGGGAACAATATGTACAAAGGTTGGAGGTGGGAAGAAGTCACTGCGGCTCCTGC	230
chr3:161346653-161346852	rs6441374	161346752	100	A	T	PDGWAS_LD	PDGWAS_LD_rs6441374_alt	ACTGGCCGCTTGACGAATTGAGGTTAGCCTCATTTTCCTGAGCCATGTATACAAAGAGAAATAAAAGTGAACCTAAGCACAGCTCTGAGGAAGAGACTTTTGAGATAAGGTCCATGGGATCATTATGAGTCAAATGGATAGAATAGACAGTGAAGTAGGGAGAACAGCCAAGACAGAGGGAACAATATGTACAAAGGTTGGAGGTGGGAAGAAGTCACTGCGGCTCCTGC	230
chr15:61875599-61875798	rs12708469	61875698	100	G	A	PARK_eQTL	PARK_eQTL_rs12708469_alt	ACTGGCCGCTTGACGAATTGATATACTTTTGTGATTTGAACATTATTCAATTCCAAGATACAATTACAATGCAAATTACTATTTGTTATTAAAAAATAGACCATCCATTTTTCTATACCTATCCTTAGAACAAATAAGAGGTCAATACCTGGAAGGGTTCATAGAATAAAGCTTCAACTCCTTCAGACAGACCTCTAATTAATCCAAATGGGTTTCACTGCGGCTCCTGC	230
chr15:61875599-61875798	rs12708469	61875698	100	G	A	PARK_eQTL	PARK_eQTL_rs12708469_ref	ACTGGCCGCTTGACGAATTGATATACTTTTGTGATTTGAACATTATTCAATTCCAAGATACAATTACAATGCAAATTACTATTTGTTATTAAAAAATAGACCATCCATTTTTCTGTACCTATCCTTAGAACAAATAAGAGGTCAATACCTGGAAGGGTTCATAGAATAAAGCTTCAACTCCTTCAGACAGACCTCTAATTAATCCAAATGGGTTTCACTGCGGCTCCTGC	230
chr5:103028055-103028254	rs26433	103028154	100	C	T	PDGWAS_LD	PDGWAS_LD_rs26433_ref	ACTGGCCGCTTGACGAATTGCATACAGACAAGAGCCAGGCCTTGCTTTATCATTTACCAGTTCCTATTTTAAGTTGGAAGTTGAGTGCATGGGTTGAGAAAGATGACTGGGACTCATTTTGAAATGTGCCATCTTTTTTTAGCAGATTCTGAACACAAACTCGAGACGAGTTCAGGAAGAGTACTGGGAAGATTTAGAGGTATGCCTATGACCTTCACTGCGGCTCCTGC	230
chr5:103028055-103028254	rs26433	103028154	100	C	T	PDGWAS_LD	PDGWAS_LD_rs26433_alt	ACTGGCCGCTTGACGAATTGCATACAGACAAGAGCCAGGCCTTGCTTTATCATTTACCAGTTCCTATTTTAAGTTGGAAGTTGAGTGCATGGGTTGAGAAAGATGACTGGGACTTATTTTGAAATGTGCCATCTTTTTTTAGCAGATTCTGAACACAAACTCGAGACGAGTTCAGGAAGAGTACTGGGAAGATTTAGAGGTATGCCTATGACCTTCACTGCGGCTCCTGC	230
chr1:65410069-65410268	rs3790436	65410168	100	G	C	PARK_intragenic	PARK_intragenic_rs3790436_alt	ACTGGCCGCTTGACGAATTGGAATGCTCTTCACAGATGGAGAGGTTGAGTTCCTATGTGACAAAATACTAAATATGCTGATACTACAACAAACTGAAAGAGGAGGATGTAATCTCTCTCTGTATTAAAGCATCTGCAAAACCAGTACTTAAACAGCAAGTCAATCTTAACACATTCTGAAAACATATACCACCGTTCTGTATAATTTCCTGACAGCACTGCGGCTCCTGC	230
chr1:65410069-65410268	rs3790436	65410168	100	G	C	PARK_intragenic	PARK_intragenic_rs3790436_ref	ACTGGCCGCTTGACGAATTGGAATGCTCTTCACAGATGGAGAGGTTGAGTTCCTATGTGACAAAATACTAAATATGCTGATACTACAACAAACTGAAAGAGGAGGATGTAATCTGTCTCTGTATTAAAGCATCTGCAAAACCAGTACTTAAACAGCAAGTCAATCTTAACACATTCTGAAAACATATACCACCGTTCTGTATAATTTCCTGACAGCACTGCGGCTCCTGC	230
chr1:171682133-171682332	rs56345529	171682232	100	G	T	PDGWAS_LD	PDGWAS_LD_rs56345529_ref	ACTGGCCGCTTGACGAATTGTCAGAATTCCCTTCCTTTTTAAAGCTGCGTAATATTCCATTGTATGTACATTCCACATTTTGCTATCCATTCATCTGTCAGTGGACACTGGGTTGCTTCTACTCCTTGGTTATTGTGAATGGTGCTGCTATGAACATGAGTATAGAAGTATCTGTTCGAGCCTCTGCTTTCAATTATTTTGGGTATATACCCAGACACTGCGGCTCCTGC	230
chr1:171682133-171682332	rs56345529	171682232	100	G	T	PDGWAS_LD	PDGWAS_LD_rs56345529_alt	ACTGGCCGCTTGACGAATTGTCAGAATTCCCTTCCTTTTTAAAGCTGCGTAATATTCCATTGTATGTACATTCCACATTTTGCTATCCATTCATCTGTCAGTGGACACTGGGTTTCTTCTACTCCTTGGTTATTGTGAATGGTGCTGCTATGAACATGAGTATAGAAGTATCTGTTCGAGCCTCTGCTTTCAATTATTTTGGGTATATACCCAGACACTGCGGCTCCTGC	230
chr14:59328212-59328411	rs9323345	59328329	118	G	A	PARK_eQTL	PARK_eQTL_rs9323345_alt	ACTGGCCGCTTGACGAATTGTGAACTAACTACTGTTATGTTACGAGTTCCTCATATGTATTCAGATTGCTCCCAAATAAGTGACATTGCACATGCATTTTAAAAAATAAATTTCAGAAACTGCTACAAAAATAATAGAAACATTGACTAAAAATCAGGGTAAAGAGATTAAACCAAAGAGAAAATAGTCAATGAGTGGATATTTTAGGAATACACCACTGCGGCTCCTGC	230
chr14:59328212-59328411	rs9323345	59328329	118	G	A	PARK_eQTL	PARK_eQTL_rs9323345_ref	ACTGGCCGCTTGACGAATTGTGAACTAACTACTGTTATGTTACGAGTTCCTCATATGTATTCAGATTGCTCCCAAATAAGTGACATTGCACATGCATTTTAAAAAATAAATTTCAGAAACTGCTACAAAAATGATAGAAACATTGACTAAAAATCAGGGTAAAGAGATTAAACCAAAGAGAAAATAGTCAATGAGTGGATATTTTAGGAATACACCACTGCGGCTCCTGC	230
chr20:6047288-6047487	rs78418468	6047387	100	G	C	PDGWAS_LD	PDGWAS_LD_rs78418468_alt	ACTGGCCGCTTGACGAATTGTTAATAGAAATTGCAGATACTTCCATGTCACTTTCCAGTAGTTCCATGTCATTTACAATCATTAAAATGATGAAAGTTATTAGACTTACTGGTACATTTTGTCACTTAAGGTGTTAAAGAAGCAGACACACATACACACACACACACACACACACACACACACACACACACACACAGAGACACACACCACTCTTCCACTGCGGCTCCTGC	230
chr20:6047288-6047487	rs78418468	6047387	100	G	C	PDGWAS_LD	PDGWAS_LD_rs78418468_ref	ACTGGCCGCTTGACGAATTGTTAATAGAAATTGCAGATACTTCCATGTCACTTTCCAGTAGTTCCATGTCATTTACAATCATTAAAATGATGAAAGTTATTAGACTTACTGGTAGATTTTGTCACTTAAGGTGTTAAAGAAGCAGACACACATACACACACACACACACACACACACACACACACACACACACACAGAGACACACACCACTCTTCCACTGCGGCTCCTGC	230
chr17:44244665-44244864	rs2079008	44244764	100	C	A	PDGWAS_LD	PDGWAS_LD_rs2079008_alt	ACTGGCCGCTTGACGAATTTAAAACAACAACAGTGACACATATTTTCAAGAACCCATTCATATAAAAAGAAACAAATTAAACAAGTTAGAATGGTTGCTGTGGAGGGGGAAGAAAATAGGAGTAGGGAATGAAGACAAAAGAGAAGGAGCAGGCCGGGTGTGGTGGCTCACTCCTGTAATCCAGGCACTTTGGGAGAACGAGGCAGGAGGATCACCACTGCGGCTCCTGC	230
chr17:44244665-44244864	rs2079008	44244764	100	C	A	PDGWAS_LD	PDGWAS_LD_rs2079008_ref	ACTGGCCGCTTGACGAATTTAAAACAACAACAGTGACACATATTTTCAAGAACCCATTCATATAAAAAGAAACAAATTAAACAAGTTAGAATGGTTGCTGTGGAGGGGGAAGAACATAGGAGTAGGGAATGAAGACAAAAGAGAAGGAGCAGGCCGGGTGTGGTGGCTCACTCCTGTAATCCAGGCACTTTGGGAGAACGAGGCAGGAGGATCACCACTGCGGCTCCTGC	230
chr17:62020197-62020396	rs28654524	62020296	100	C	A	PDGWAS_LD	PDGWAS_LD_rs28654524_alt	ACTGGCCGCTTGACGAATTTAATGTATTGCTTTTTACTTAGCAGCCTTTCTTTTTTTTTTTATGAAGATTAAAGAAAACCTTTTATTGAGGTATAACTTACAATAAATAGTGCAAATTTAAGTGTGCAGCTCCTTTAATTTTTTACATATGAATACATCATTGAGACTTTCTGTAACCCACTTTATACTGTAGTTTGCTTTTTATTTTTCTTTTTCACTGCGGCTCCTGC	230
chr17:62020197-62020396	rs28654524	62020296	100	C	A	PDGWAS_LD	PDGWAS_LD_rs28654524_ref	ACTGGCCGCTTGACGAATTTAATGTATTGCTTTTTACTTAGCAGCCTTTCTTTTTTTTTTTATGAAGATTAAAGAAAACCTTTTATTGAGGTATAACTTACAATAAATAGTGCACATTTAAGTGTGCAGCTCCTTTAATTTTTTACATATGAATACATCATTGAGACTTTCTGTAACCCACTTTATACTGTAGTTTGCTTTTTATTTTTCTTTTTCACTGCGGCTCCTGC	230
chr15:89237208-89237407	rs6496568	89237307	100	A	G	PARK_eQTL	PARK_eQTL_rs6496568_ref	ACTGGCCGCTTGACGAATTTAGAGTCTTTTCTGGATCTATTCTATTTATTCGAGTCTTATGCACTTGCTTTTCAAGCAGCTGTAACTCTGCCTCGGCCTCCTTTGTTAATTGCCAAGGGCTAGTGAGACTAGGATCTCCTCTAAGGATAGAAAATAGTTTACTCATGGCATAGGTAGGAATGCCTAGAGCAGGTTGTATCCAATTACTGTCCCCTCACTGCGGCTCCTGC	230
chr15:89237208-89237407	rs6496568	89237307	100	A	G	PARK_eQTL	PARK_eQTL_rs6496568_alt	ACTGGCCGCTTGACGAATTTAGAGTCTTTTCTGGATCTATTCTATTTATTCGAGTCTTATGCACTTGCTTTTCAAGCAGCTGTAACTCTGCCTCGGCCTCCTTTGTTAATTGCCGAGGGCTAGTGAGACTAGGATCTCCTCTAAGGATAGAAAATAGTTTACTCATGGCATAGGTAGGAATGCCTAGAGCAGGTTGTATCCAATTACTGTCCCCTCACTGCGGCTCCTGC	230
chr10:15531535-15531734	rs10906925	15531634	100	G	A	PDGWAS_LD	PDGWAS_LD_rs10906925_alt	ACTGGCCGCTTGACGAATTTATATAGTTACTGCTAGTGAAGGACAAAGGAGAAACATAATGGGTGACAAAATTCTTATCAGATGGACGGAAATATTTTAGGAGAGAAACTGGCAATAAGTTATAAAGAAATGTATTGGCTGGGCGCAGTGGCTCATGCCTGTAATCCCAGCACTTTGGGAGGCCGAGGCCGGTGGATCCCCTGAGGTCAGGAGTTCACTGCGGCTCCTGC	230
chr10:15531535-15531734	rs10906925	15531634	100	G	A	PDGWAS_LD	PDGWAS_LD_rs10906925_ref	ACTGGCCGCTTGACGAATTTATATAGTTACTGCTAGTGAAGGACAAAGGAGAAACATAATGGGTGACAAAATTCTTATCAGATGGACGGAAATATTTTAGGAGAGAAACTGGCAGTAAGTTATAAAGAAATGTATTGGCTGGGCGCAGTGGCTCATGCCTGTAATCCCAGCACTTTGGGAGGCCGAGGCCGGTGGATCCCCTGAGGTCAGGAGTTCACTGCGGCTCCTGC	230
chr1:20642959-20643158	rs7550319	20643058	100	C	T	PARK_intragenic	PARK_intragenic_rs7550319_ref	ACTGGCCGCTTGACGAATTTCCATCAGTTACTGATTCTTGAACTTGTAGGAACGTGGTTCCACTGTCCACATGCTGTTCTTTCCTCGCATCTCCTGTTCCTGCTTCCCTTTGGCCTGCTCACCTCTGGCTCCTCATGGCCCCAGTGAAGTATCGTGGCTTCCTCTCCACTGCAGACTGGCAGATTTCTTCACTCACACTCCCAAAAAGAGAATCTCACTGCGGCTCCTGC	230
chr1:20642959-20643158	rs7550319	20643058	100	C	T	PARK_intragenic	PARK_intragenic_rs7550319_alt	ACTGGCCGCTTGACGAATTTCCATCAGTTACTGATTCTTGAACTTGTAGGAACGTGGTTCCACTGTCCACATGCTGTTCTTTCCTCGCATCTCCTGTTCCTGCTTCCCTTTGGCTTGCTCACCTCTGGCTCCTCATGGCCCCAGTGAAGTATCGTGGCTTCCTCTCCACTGCAGACTGGCAGATTTCTTCACTCACACTCCCAAAAAGAGAATCTCACTGCGGCTCCTGC	230
chr4:89766870-89767069	rs356191	89766969	100	G	A	PARK_intragenic	PARK_intragenic_rs356191_alt	ACTGGCCGCTTGACGAATTTCTTCAGCATTTGCTTTTTTAATTTGTATAAGGAGTAACTGTTCCATATCTTAGAAATCTTTGAAATTAGAAGTTGATCTAATAGCATCTCTAATATAGTCTCTCCTTGAATTTTAAATATAATAGATATGACCTGTTATTTAAAAGATATAGTGTTTACTGGCATATAACAGTTGTGTTGAGAATTTTTCATTGACACTGCGGCTCCTGC	230
chr4:89766870-89767069	rs356191	89766969	100	G	A	PARK_intragenic	PARK_intragenic_rs356191_ref	ACTGGCCGCTTGACGAATTTCTTCAGCATTTGCTTTTTTAATTTGTATAAGGAGTAACTGTTCCATATCTTAGAAATCTTTGAAATTAGAAGTTGATCTAATAGCATCTCTAATGTAGTCTCTCCTTGAATTTTAAATATAATAGATATGACCTGTTATTTAAAAGATATAGTGTTTACTGGCATATAACAGTTGTGTTGAGAATTTTTCATTGACACTGCGGCTCCTGC	230
chr12:40109132-40109331	rs937111	40109231	100	T	A	PARK_eQTL	PARK_eQTL_rs937111_alt	ACTGGCCGCTTGACGAATTTTATGTGGTGCTCAAAGGGCTGTAGCAAACTCCAAGCCCTATACCTGAGATAGTTTGGATATTTGTCCCCATCAAAATCGCATGTTGAGATGTAAACCCCCGTGTTGAAGTTGAGGCCTGACAAGACTAGTTTAGATCCTGGGGGTGGATCCCAAATGAATGGCTTGGGTCATCTCCTTGGCGATAAATGAGCTCCCACTGCGGCTCCTGC	230
chr12:40109132-40109331	rs937111	40109231	100	T	A	PARK_eQTL	PARK_eQTL_rs937111_ref	ACTGGCCGCTTGACGAATTTTATGTGGTGCTCAAAGGGCTGTAGCAAACTCCAAGCCCTATACCTGAGATAGTTTGGATATTTGTCCCCATCAAAATCGCATGTTGAGATGTAATCCCCCGTGTTGAAGTTGAGGCCTGACAAGACTAGTTTAGATCCTGGGGGTGGATCCCAAATGAATGGCTTGGGTCATCTCCTTGGCGATAAATGAGCTCCCACTGCGGCTCCTGC	230
chr2:232735797-232735996	rs13013142	232735896	100	A	G	PARK_eQTL	PARK_eQTL_rs13013142_ref	ACTGGCCGCTTGACGAATTTTGAGATCCATCACATTGTAGTGTGGCTTCCCCCCCTCCCCTCCTTCCTTTTTCCCCAAAGTTGGTGATTGAAGATCCTCTCTTCAGTGGCATCAATAATAATAATTACTTTTTCTATTCAAACCTCGGGCAACCCCTTTGGTAATATCAGAAGTAGTATCTAAAATAGATAAATTGGATTTGTGTCTTAAACTCTCACTGCGGCTCCTGC	230
chr2:232735797-232735996	rs13013142	232735896	100	A	G	PARK_eQTL	PARK_eQTL_rs13013142_alt	ACTGGCCGCTTGACGAATTTTGAGATCCATCACATTGTAGTGTGGCTTCCCCCCCTCCCCTCCTTCCTTTTTCCCCAAAGTTGGTGATTGAAGATCCTCTCTTCAGTGGCATCAGTAATAATAATTACTTTTTCTATTCAAACCTCGGGCAACCCCTTTGGTAATATCAGAAGTAGTATCTAAAATAGATAAATTGGATTTGTGTCTTAAACTCTCACTGCGGCTCCTGC	230
chr22:38173508-38173707	rs4380	38173522	15	T	C	PARK_eQTL	PARK_eQTL_rs4380_alt	ACTGGCCGCTTGACGAATTTTGGTGCCCCCGCTGAGGGAAGCCAGATATTTCTGGCCGTTTTCCTTATCTCTGCTCACCCATCCTCTGTCAAAACCAAGCTTGCCTGCTGGGTTCATTGAGGGAAGACTGACAGAGAGTGTGCTGGTGTGAGGGTCCCCTGGAGGAGCTGAAGGACGGGAGGAACAAGTATTATTATCCCATCTTCCCATCTCAGCACTGCGGCTCCTGC	230
chr22:38173508-38173707	rs4380	38173522	15	T	C	PARK_eQTL	PARK_eQTL_rs4380_ref	ACTGGCCGCTTGACGAATTTTGGTGCCCCTGCTGAGGGAAGCCAGATATTTCTGGCCGTTTTCCTTATCTCTGCTCACCCATCCTCTGTCAAAACCAAGCTTGCCTGCTGGGTTCATTGAGGGAAGACTGACAGAGAGTGTGCTGGTGTGAGGGTCCCCTGGAGGAGCTGAAGGACGGGAGGAACAAGTATTATTATCCCATCTTCCCATCTCAGCACTGCGGCTCCTGC	230
chr3:183016594-183016793	rs9879377	183016693	100	C	A	PDGWAS_LD	PDGWAS_LD_rs9879377_alt	ACTGGCCGCTTGACGAATTTTTTCAAATCTCCCCAGGTGACTGTACACATGCTCCTTGACTTACGATGGGGTCAGGTCCAGATAAATCCAATGTAAGCTGAGGAGCATATTCAAAGTGTATGGTTTTGCACCATTGTCAAGCTGAAAAATCCTTAATTGAACCATTGTAAGTTGAGGACTGTCTGCAATATTCAGCCAGGGCTAAGAATCACTGACACTGCGGCTCCTGC	230
chr3:183016594-183016793	rs9879377	183016693	100	C	A	PDGWAS_LD	PDGWAS_LD_rs9879377_ref	ACTGGCCGCTTGACGAATTTTTTCAAATCTCCCCAGGTGACTGTACACATGCTCCTTGACTTACGATGGGGTCAGGTCCAGATAAATCCAATGTAAGCTGAGGAGCATATTCAACGTGTATGGTTTTGCACCATTGTCAAGCTGAAAAATCCTTAATTGAACCATTGTAAGTTGAGGACTGTCTGCAATATTCAGCCAGGGCTAAGAATCACTGACACTGCGGCTCCTGC	230
chr12:40072125-40072324	rs12813098	40072224	100	T	G	PARK_eQTL	PARK_eQTL_rs12813098_alt	ACTGGCCGCTTGACGAATTTTTTGCTATTTTTATTCAGATTTTTTGACTCATGTTATTTAGAAGTGTGTTGTTTAACCTGCAAGCATTTTGGAATTATCCAGCTATCCTTCTGCGGTTGATTTTGTTTAATTCCATTGTAGCCTAAGGACAGTTATTATATGATTGTATTCTTTTTAAATTGTTAAGGTTTCACAGTTCAGAATGTGTTCTACGTCACTGCGGCTCCTGC	230
chr12:40072125-40072324	rs12813098	40072224	100	T	G	PARK_eQTL	PARK_eQTL_rs12813098_ref	ACTGGCCGCTTGACGAATTTTTTGCTATTTTTATTCAGATTTTTTGACTCATGTTATTTAGAAGTGTGTTGTTTAACCTGCAAGCATTTTGGAATTATCCAGCTATCCTTCTGCTGTTGATTTTGTTTAATTCCATTGTAGCCTAAGGACAGTTATTATATGATTGTATTCTTTTTAAATTGTTAAGGTTTCACAGTTCAGAATGTGTTCTACGTCACTGCGGCTCCTGC	230
chr15:89285875-89286074	rs12904440	89285974	100	G	T	PARK_eQTL	PARK_eQTL_rs12904440_ref	ACTGGCCGCTTGACGACAAAAATCTTTTAGATAGCTTCAGTTTTTTCTCTTTTTACAATTGTGTTACCTCTAATTTATCAGAAATTGGTTTGAGAGACTGACTTTCCAAACATTGTTCCAAACTTAGTTTTTTTTTTTCTTTGGGACAGAGTCTCGCTCTGTCACCCAGGCTGGAGTGCAGTGGCACAATCTCGGTTCACTGCAGCCTCCATCCTCACTGCGGCTCCTGC	230
chr15:89285875-89286074	rs12904440	89285974	100	G	T	PARK_eQTL	PARK_eQTL_rs12904440_alt	ACTGGCCGCTTGACGACAAAAATCTTTTAGATAGCTTCAGTTTTTTCTCTTTTTACAATTGTGTTACCTCTAATTTATCAGAAATTGGTTTGAGAGACTGACTTTCCAAACATTTTTCCAAACTTAGTTTTTTTTTTTCTTTGGGACAGAGTCTCGCTCTGTCACCCAGGCTGGAGTGCAGTGGCACAATCTCGGTTCACTGCAGCCTCCATCCTCACTGCGGCTCCTGC	230
chr3:161281023-161281222	rs11711413	161281122	100	C	G	PDGWAS_LD	PDGWAS_LD_rs11711413_ref	ACTGGCCGCTTGACGACAAAATACTAGCTAACCAAATCCAACAGCATAAAGATAATCTACCATGATCAAGTGGATTTCATACAAGGCATGCAGGGATGGTTTAACATATGCAAGCCAATGAATGTGATACACCACATAAACAGAATTAAAAACAAAAATTACATGATCATTTCAATAGATGCAGAAAAAGCATTTGACAAAATCCAGCATCCCTTCACTGCGGCTCCTGC	230
chr3:161281023-161281222	rs11711413	161281122	100	C	G	PDGWAS_LD	PDGWAS_LD_rs11711413_alt	ACTGGCCGCTTGACGACAAAATACTAGCTAACCAAATCCAACAGCATAAAGATAATCTACCATGATCAAGTGGATTTCATACAAGGCATGCAGGGATGGTTTAACATATGCAAGGCAATGAATGTGATACACCACATAAACAGAATTAAAAACAAAAATTACATGATCATTTCAATAGATGCAGAAAAAGCATTTGACAAAATCCAGCATCCCTTCACTGCGGCTCCTGC	230
chr15:61940082-61940281	rs2042608	61940181	100	C	A	PARK_intragenic	PARK_intragenic_rs2042608_alt	ACTGGCCGCTTGACGACAAACTACACTATTAAAAATAATGGTGTATTTATATGCTTATCAAATATACACATTTGCCTATTCAAAATGATATCACCTTTCTAATTAAAACGGGCCATCTACACATTTAAAAATACTAAGGTGCTTTGAATGTAGTGTCTGAATATCACTTTGCATTGTCTTACAATTTAACTGCATTAAAACTTTAACAGAATTTTCACTGCGGCTCCTGC	230
chr15:61940082-61940281	rs2042608	61940181	100	C	A	PARK_intragenic	PARK_intragenic_rs2042608_ref	ACTGGCCGCTTGACGACAAACTACACTATTAAAAATAATGGTGTATTTATATGCTTATCAAATATACACATTTGCCTATTCAAAATGATATCACCTTTCTAATTAAAACGGGCCCTCTACACATTTAAAAATACTAAGGTGCTTTGAATGTAGTGTCTGAATATCACTTTGCATTGTCTTACAATTTAACTGCATTAAAACTTTAACAGAATTTTCACTGCGGCTCCTGC	230
chr5:103047737-103047936	rs200550629	103047836	100	G	A	PDGWAS_LD	PDGWAS_LD_rs200550629_alt	ACTGGCCGCTTGACGACAAAGCTGGATGGAGAATGACTTTGACGAGCTGAGAGAAGAAGGCTTCAGACGATCAAATTACTCTGAGCTACGGGAGGACATTCAAACCAAAGGCAAAGAAGTTGAAAACTTTGAAAAAAATTTACAAGAATGTATAACTAGAATAACCAATACAGAGAAGTGCTTAAAGGAGCTGATGGAGATGAAAACCAAGGCTCCACTGCGGCTCCTGC	230
chr5:103047737-103047936	rs200550629	103047836	100	G	A	PDGWAS_LD	PDGWAS_LD_rs200550629_ref	ACTGGCCGCTTGACGACAAAGCTGGATGGAGAATGACTTTGACGAGCTGAGAGAAGAAGGCTTCAGACGATCAAATTACTCTGAGCTACGGGAGGACATTCAAACCAAAGGCAAGGAAGTTGAAAACTTTGAAAAAAATTTACAAGAATGTATAACTAGAATAACCAATACAGAGAAGTGCTTAAAGGAGCTGATGGAGATGAAAACCAAGGCTCCACTGCGGCTCCTGC	230
chr21:37417555-37417754	rs2298328	37417654	100	T	C	PDGWAS_LD	PDGWAS_LD_rs2298328_alt	ACTGGCCGCTTGACGACAAATCTTGGTGTATCAGTGCTTTTTATTAGGTGACTTGATTTCTCCCCAACCCCTGCCTGTGGAATACAGACACCAAGAGACTAAGCTCAGTACCTACCTGAGCATACCGTGTGTTTAACAGCCTGTGGAAACTGTCCTGTCCCTGAAGATACGCTGTAGATTAATTTTATGCAGTGATTTTAAGACAACTAAAAAAACACTGCGGCTCCTGC	230
chr21:37417555-37417754	rs2298328	37417654	100	T	C	PDGWAS_LD	PDGWAS_LD_rs2298328_ref	ACTGGCCGCTTGACGACAAATCTTGGTGTATCAGTGCTTTTTATTAGGTGACTTGATTTCTCCCCAACCCCTGCCTGTGGAATACAGACACCAAGAGACTAAGCTCAGTACCTATCTGAGCATACCGTGTGTTTAACAGCCTGTGGAAACTGTCCTGTCCCTGAAGATACGCTGTAGATTAATTTTATGCAGTGATTTTAAGACAACTAAAAAAACACTGCGGCTCCTGC	230
chr3:48712011-48712210	rs6788650	48712110	100	T	C	PDGWAS_LD	PDGWAS_LD_rs6788650_alt	ACTGGCCGCTTGACGACAAATGGGCATCAGAGTGAAAGTGGGCAGGCTTGGAGTTAGGTTAATCCCCAAACAAATGTGGCTGCAGCCTCAGCAATACCATGTAGAAAAGGGATCCTTGCCAAATGCAGTGGCTCACACCTGTAATCCTGGCGCTTGTGGATGCTGAAGCAGGAGGATTGCTTAATGCCAGGAGTTCAAGACCAGCCTGGGTAAAACACTGCGGCTCCTGC	230
chr3:48712011-48712210	rs6788650	48712110	100	T	C	PDGWAS_LD	PDGWAS_LD_rs6788650_ref	ACTGGCCGCTTGACGACAAATGGGCATCAGAGTGAAAGTGGGCAGGCTTGGAGTTAGGTTAATCCCCAAACAAATGTGGCTGCAGCCTCAGCAATACCATGTAGAAAAGGGATCTTTGCCAAATGCAGTGGCTCACACCTGTAATCCTGGCGCTTGTGGATGCTGAAGCAGGAGGATTGCTTAATGCCAGGAGTTCAAGACCAGCCTGGGTAAAACACTGCGGCTCCTGC	230
chr11:10671731-10671930	rs10840467	10671830	100	A	G	PARK_eQTL	PARK_eQTL_rs10840467_ref	ACTGGCCGCTTGACGACAACAACAACAACAACAACAAAAACCAGAAATATACTTAACAAAATAAATGTAAAACTTTTACTCTGAGAGATATGAAATATATTTGAAAGAAATTAAAGCCCTAAATTGTTGGAATGCCATCTCATTCCAATTTCATATGGAAACACAAGGAAGCAACAATAATCAAAACAAACTAAAAAGAAGAAAAAAATTATCTACACTGCGGCTCCTGC	230
chr11:10671731-10671930	rs10840467	10671830	100	A	G	PARK_eQTL	PARK_eQTL_rs10840467_alt	ACTGGCCGCTTGACGACAACAACAACAACAACAACAAAAACCAGAAATATACTTAACAAAATAAATGTAAAACTTTTACTCTGAGAGATATGAAATATATTTGAAAGAAATTAAGGCCCTAAATTGTTGGAATGCCATCTCATTCCAATTTCATATGGAAACACAAGGAAGCAACAATAATCAAAACAAACTAAAAAGAAGAAAAAAATTATCTACACTGCGGCTCCTGC	230
chr15:61940498-61940697	rs7172838	61940597	100	C	T	PARK_eQTL	PARK_eQTL_rs7172838_ref	ACTGGCCGCTTGACGACAACAGACAAATGCTCACTAAGAGAAAACTGGTTTAGCTTTATCAATAACGTAGCAACTCCTACATTCTGATATCCACTAGAACTGCACTATGATCAACGAGAAAAGCCTATCAAGAAATTTTCATATATTATATACTAGCTACTTACCTGCATAGGTTTTAGTTTTCCTTTTATCTCCATCCCTGGAATTTGCACATACACTGCGGCTCCTGC	230
chr15:61940498-61940697	rs7172838	61940597	100	C	T	PARK_eQTL	PARK_eQTL_rs7172838_alt	ACTGGCCGCTTGACGACAACAGACAAATGCTCACTAAGAGAAAACTGGTTTAGCTTTATCAATAACGTAGCAACTCCTACATTCTGATATCCACTAGAACTGCACTATGATCAATGAGAAAAGCCTATCAAGAAATTTTCATATATTATATACTAGCTACTTACCTGCATAGGTTTTAGTTTTCCTTTTATCTCCATCCCTGGAATTTGCACATACACTGCGGCTCCTGC	230
chr2:232751956-232752155	rs6733495	232751999	44	A	G	PARK_intragenic	PARK_intragenic_rs6733495_ref	ACTGGCCGCTTGACGACAACTAAAGGAATATGTTTAATTTTGTTCTTATGATAGAAATATTTATCTTAAGGTCTGTATTCTGTGATCACAGCGTCTTGATGCAAGGATTGGGAGGTTTTCACTGTGGCCACAGAAGATCATCAGATCCGTTTTGAAGGCATTTAAAATGCACCATTTGGGATTTCCTGATGCATATTTGGTAGCCTTTATCATTTCACTGCGGCTCCTGC	230
chr2:232751956-232752155	rs6733495	232751999	44	A	G	PARK_intragenic	PARK_intragenic_rs6733495_alt	ACTGGCCGCTTGACGACAACTAAAGGAATATGTTTAATTTTGTTCTTATGATAGAAATGTTTATCTTAAGGTCTGTATTCTGTGATCACAGCGTCTTGATGCAAGGATTGGGAGGTTTTCACTGTGGCCACAGAAGATCATCAGATCCGTTTTGAAGGCATTTAAAATGCACCATTTGGGATTTCCTGATGCATATTTGGTAGCCTTTATCATTTCACTGCGGCTCCTGC	230
chr6:32419889-32420088	rs2395163	32420032	144	T	C	PD	PD_rs2395163_alt	ACTGGCCGCTTGACGACAACTCAACAGACATCCTCATATCCCAGTGTATGTGGCGGCTCTGGATTCTATTCCTGCTCACCTGGACCTGATTGATCTGATATAGGCAGCTTGGAAACTACTTAGGTAGATGGTGGGGAGGGAAACGTTCCAGCTAACCACGAGCAAGTAAAATACAACTTCACATCCATCATTATCCAGCCCCAAATCATCCAACACACTGCGGCTCCTGC	230
chr6:32419889-32420088	rs2395163	32420032	144	T	C	PD	PD_rs2395163_ref	ACTGGCCGCTTGACGACAACTCAACAGACATCCTCATATCCCAGTGTATGTGGCGGCTCTGGATTCTATTCCTGCTCACCTGGACCTGATTGATCTGATATAGGCAGCTTGGAAACTACTTAGGTAGATGGTGGGGAGGGAAACGTTCCAGCTAACCATGAGCAAGTAAAATACAACTTCACATCCATCATTATCCAGCCCCAAATCATCCAACACACTGCGGCTCCTGC	230
chr15:89304405-89304604	rs2351003	89304504	100	C	T	PARK_eQTL	PARK_eQTL_rs2351003_ref	ACTGGCCGCTTGACGACAAGAAAGGGTACTTACTGTAGAATTCCGTTTAGATGAAGTTCAAAATTAGACAAAATTTATCTGTGATGTTAGAAGTCAGGATAGCAGTTTCCTTGGCGGGGCAAGTTAGGAGGGAGTCCCTAGAATACTCGTAATGTACTTGATCTGGATGCTAGTTACACAGTAATCTTAACTAATGATGGGAAATGTCTGCCTTCCACTGCGGCTCCTGC	230
chr15:89304405-89304604	rs2351003	89304504	100	C	T	PARK_eQTL	PARK_eQTL_rs2351003_alt	ACTGGCCGCTTGACGACAAGAAAGGGTACTTACTGTAGAATTCCGTTTAGATGAAGTTCAAAATTAGACAAAATTTATCTGTGATGTTAGAAGTCAGGATAGCAGTTTCCTTGGTGGGGCAAGTTAGGAGGGAGTCCCTAGAATACTCGTAATGTACTTGATCTGGATGCTAGTTACACAGTAATCTTAACTAATGATGGGAAATGTCTGCCTTCCACTGCGGCTCCTGC	230
chr8:130607842-130608041	rs10111880	130607941	100	G	A	PARK_eQTL	PARK_eQTL_rs10111880_alt	ACTGGCCGCTTGACGACAAGCCTCACAGCACATGTGTAGGCGCTCTCTGCTCTCTGAGCATCAGTGCCTCATCTACAAAGTGGAAGAAAATAATAACAACTGCCTTATCGAGTTATTATAATGATTTAATCAGGTGATGATAAAGCATATAGAGTTCATGTCTTACTCCATGGCAGAAAATAAGTGCTCAAAATTAGTTACTATTTTATACATTTCACTGCGGCTCCTGC	230
chr8:130607842-130608041	rs10111880	130607941	100	G	A	PARK_eQTL	PARK_eQTL_rs10111880_ref	ACTGGCCGCTTGACGACAAGCCTCACAGCACATGTGTAGGCGCTCTCTGCTCTCTGAGCATCAGTGCCTCATCTACAAAGTGGAAGAAAATAATAACAACTGCCTTATCGAGTTGTTATAATGATTTAATCAGGTGATGATAAAGCATATAGAGTTCATGTCTTACTCCATGGCAGAAAATAAGTGCTCAAAATTAGTTACTATTTTATACATTTCACTGCGGCTCCTGC	230
chr5:134608148-134608347	rs2305049	134608247	100	G	T	PDGWAS_LD	PDGWAS_LD_rs2305049_ref	ACTGGCCGCTTGACGACAAGCCTTAGGCATAACTCATCCTTGACATTTTTGTTGTCACCAAGAAAATGTTTCATTCCATGGTAGAAAGAAATGAGGACATTAAAAAGACCCACAGGTATAAATGACAGTTTTCTTTAAGAAAATGATAATGGGCTTGTATAGTTGGACAATAGTAATTTAAGAAGACATTTGTACTGTAGAATTAAACACACCCACACTGCGGCTCCTGC	230
chr5:134608148-134608347	rs2305049	134608247	100	G	T	PDGWAS_LD	PDGWAS_LD_rs2305049_alt	ACTGGCCGCTTGACGACAAGCCTTAGGCATAACTCATCCTTGACATTTTTGTTGTCACCAAGAAAATGTTTCATTCCATGGTAGAAAGAAATGAGGACATTAAAAAGACCCACATGTATAAATGACAGTTTTCTTTAAGAAAATGATAATGGGCTTGTATAGTTGGACAATAGTAATTTAAGAAGACATTTGTACTGTAGAATTAAACACACCCACACTGCGGCTCCTGC	230
chr7:23223756-23223955	rs1728292	23223855	100	G	C	PDGWAS_LD	PDGWAS_LD_rs1728292_alt	ACTGGCCGCTTGACGACAAGGGCACAGCATGAAGCCAGAACTGGATGAGACAGAAGATGGGGGTTAGAGGACGACCGAAGGTAAGGGATTACAAGCATTTGATGGACACAGACTCTCTCTCTATGGATTTGCCTCTTCTGGACAGTTCATATAAATGGAGTCATACAGTGTGGGTCACAAGATGTGCCTAGCTTCTTTCATCCAGAGTAATGTGTCACTGCGGCTCCTGC	230
chr7:23223756-23223955	rs1728292	23223855	100	G	C	PDGWAS_LD	PDGWAS_LD_rs1728292_ref	ACTGGCCGCTTGACGACAAGGGCACAGCATGAAGCCAGAACTGGATGAGACAGAAGATGGGGGTTAGAGGACGACCGAAGGTAAGGGATTACAAGCATTTGATGGACACAGACTGTCTCTCTATGGATTTGCCTCTTCTGGACAGTTCATATAAATGGAGTCATACAGTGTGGGTCACAAGATGTGCCTAGCTTCTTTCATCCAGAGTAATGTGTCACTGCGGCTCCTGC	230
chr15:61851366-61851565	rs17271158	61851465	100	C	T	PARK_eQTL	PARK_eQTL_rs17271158_ref	ACTGGCCGCTTGACGACAAGGGCTTGTCCCCAGAGGACAAATGACCCTGTTATGAGCAATCTTCTATCCTCTAAGAATCTTTGGTTTTTCTCCCCAATAAAAAGATGATTCTTCCAGCTCTGGCAATAATTGCAACTTAATATTAACTAACATTGAGATCTGTAGAGCCCTTTAAGAATTTGATCATTTTAAGTCCAGAGCATTAATTTTTAGTCCACTGCGGCTCCTGC	230
chr15:61851366-61851565	rs17271158	61851465	100	C	T	PARK_eQTL	PARK_eQTL_rs17271158_alt	ACTGGCCGCTTGACGACAAGGGCTTGTCCCCAGAGGACAAATGACCCTGTTATGAGCAATCTTCTATCCTCTAAGAATCTTTGGTTTTTCTCCCCAATAAAAAGATGATTCTTCTAGCTCTGGCAATAATTGCAACTTAATATTAACTAACATTGAGATCTGTAGAGCCCTTTAAGAATTTGATCATTTTAAGTCCAGAGCATTAATTTTTAGTCCACTGCGGCTCCTGC	230
chr1:171681306-171681505	rs6688018	171681405	100	G	A	PDGWAS_LD	PDGWAS_LD_rs6688018_alt	ACTGGCCGCTTGACGACAAGTAGCTGGGACTACAGGCATGTGCCACCAGGCCCAGCTAATTTTTGTATTTTTGGTAGAGACAGGGTTTTGCCATGTTGGCCAGGCTGGTCTCAAATTCCTGACCTCAGGTGATCTGCCTGCCTTGACCTTTCAAAGTGCTGGGATTACAGGTGGGAGACACTGCACCCAGCCAGGAATAAGTTCTTTCTTATTCACACTGCGGCTCCTGC	230
chr1:171681306-171681505	rs6688018	171681405	100	G	A	PDGWAS_LD	PDGWAS_LD_rs6688018_ref	ACTGGCCGCTTGACGACAAGTAGCTGGGACTACAGGCATGTGCCACCAGGCCCAGCTAATTTTTGTATTTTTGGTAGAGACAGGGTTTTGCCATGTTGGCCAGGCTGGTCTCAAGTTCCTGACCTCAGGTGATCTGCCTGCCTTGACCTTTCAAAGTGCTGGGATTACAGGTGGGAGACACTGCACCCAGCCAGGAATAAGTTCTTTCTTATTCACACTGCGGCTCCTGC	230
chr18:33458677-33458876	rs2045494	33458776	100	G	A	PARK_eQTL	PARK_eQTL_rs2045494_alt	ACTGGCCGCTTGACGACAATATCCTAAAAGATAAACAACATATTAACTTGTTCGAAAACATATTTTAGGCTTCGGTGCTAAAGGGATATTTCTAAATATAGCAAATCTACCTCCACATTATAATTAGTTCAATTTTGTTATAATGTTAACACTAGAATTTCTTTGTAATAAATACCCCATGACTACTTTACTAGTCCCTCCAGATTACAAAAAATCACTGCGGCTCCTGC	230
chr18:33458677-33458876	rs2045494	33458776	100	G	A	PARK_eQTL	PARK_eQTL_rs2045494_ref	ACTGGCCGCTTGACGACAATATCCTAAAAGATAAACAACATATTAACTTGTTCGAAAACATATTTTAGGCTTCGGTGCTAAAGGGATATTTCTAAATATAGCAAATCTACCTCCGCATTATAATTAGTTCAATTTTGTTATAATGTTAACACTAGAATTTCTTTGTAATAAATACCCCATGACTACTTTACTAGTCCCTCCAGATTACAAAAAATCACTGCGGCTCCTGC	230
chr3:151388484-151388683	rs6798637	151388583	100	G	C	PDGWAS_LD	PDGWAS_LD_rs6798637_alt	ACTGGCCGCTTGACGACAATCCCATTCTCTCACATATTTTTAATATGTCTAAAATATTTATTGTATTTTAAGTGGTTGATATCTTCAGTAAATTAACATAAAAAGCTCTATTTGCTTTTTCTTTGATAAAACTTGGAGTTAGCATAGCCAATAGGATGTTCCTGAGATTTTATGTTTTACTATTCCATCTTACCCTCATATATTTTCCTTCTTTACACTGCGGCTCCTGC	230
chr3:151388484-151388683	rs6798637	151388583	100	G	C	PDGWAS_LD	PDGWAS_LD_rs6798637_ref	ACTGGCCGCTTGACGACAATCCCATTCTCTCACATATTTTTAATATGTCTAAAATATTTATTGTATTTTAAGTGGTTGATATCTTCAGTAAATTAACATAAAAAGCTCTATTTGGTTTTTCTTTGATAAAACTTGGAGTTAGCATAGCCAATAGGATGTTCCTGAGATTTTATGTTTTACTATTCCATCTTACCCTCATATATTTTCCTTCTTTACACTGCGGCTCCTGC	230
chr2:95183682-95183881	rs3112999	95183781	100	C	T	PDGWAS_LD	PDGWAS_LD_rs3112999_ref	ACTGGCCGCTTGACGACAATCTCCGCTCACTGCAAGCTCCGCCTCCCGGGTTCACGCCATTCTCCTGCCTCAGCCTCCCGAATAGCTGGGACTACAGGTGCCCGCCAACACGCCCGGCTAATTTTTTGTATTTTTAGTAGAGACGGGGTTTCACCGTGTTAGCCAGGATGGTCTCAATCTCCTGACCTCGTGATCCGCCCGCCTCGGCCTCCCAACACTGCGGCTCCTGC	230
chr2:95183682-95183881	rs3112999	95183781	100	C	T	PDGWAS_LD	PDGWAS_LD_rs3112999_alt	ACTGGCCGCTTGACGACAATCTCCGCTCACTGCAAGCTCCGCCTCCCGGGTTCACGCCATTCTCCTGCCTCAGCCTCCCGAATAGCTGGGACTACAGGTGCCCGCCAACACGCCTGGCTAATTTTTTGTATTTTTAGTAGAGACGGGGTTTCACCGTGTTAGCCAGGATGGTCTCAATCTCCTGACCTCGTGATCCGCCCGCCTCGGCCTCCCAACACTGCGGCTCCTGC	230
chr22:38211288-38211487	rs13055114	38211387	100	C	T	PARK_eQTL	PARK_eQTL_rs13055114_ref	ACTGGCCGCTTGACGACAATCTTGGCTCACTGCAACCTCCGCCTCCCGGGTTCAAGCGATTCTTTTGTCTCAGCCTCCCAAGTAGCTGGGACTACAGGCACGTGCCACCACGCCCGGCTAATTTTCGTATTTTTAGTAGAGACGGGGTTTCACCATGTTGGCCAGGCTGGTCTCGATCTCCTGACCTCATGATCCACCCGCCTTGGCCTCCCAAACACTGCGGCTCCTGC	230
chr22:38211288-38211487	rs13055114	38211387	100	C	T	PARK_eQTL	PARK_eQTL_rs13055114_alt	ACTGGCCGCTTGACGACAATCTTGGCTCACTGCAACCTCCGCCTCCCGGGTTCAAGCGATTCTTTTGTCTCAGCCTCCCAAGTAGCTGGGACTACAGGCACGTGCCACCACGCCTGGCTAATTTTCGTATTTTTAGTAGAGACGGGGTTTCACCATGTTGGCCAGGCTGGTCTCGATCTCCTGACCTCATGATCCACCCGCCTTGGCCTCCCAAACACTGCGGCTCCTGC	230
chr4:17965024-17965223	rs7697634	17965123	100	T	C	PDGWAS_LD	PDGWAS_LD_rs7697634_alt	ACTGGCCGCTTGACGACAATTGCCAGTTGTAAGATAATATCAAGGCATCCTGAGATTGTCACTTATTTTAGATATTTTAGGAGTTCTTCAAGAAAATGTTAATTACAACAAATGCTTACACAGTCAAATAAATGGCAATGAATAATCAATTGAATATAAAGACCATTAAATTTTTCTGAATTCAAAATGTATAGCTTTATAGCTTTACTTACAAACACTGCGGCTCCTGC	230
chr4:17965024-17965223	rs7697634	17965123	100	T	C	PDGWAS_LD	PDGWAS_LD_rs7697634_ref	ACTGGCCGCTTGACGACAATTGCCAGTTGTAAGATAATATCAAGGCATCCTGAGATTGTCACTTATTTTAGATATTTTAGGAGTTCTTCAAGAAAATGTTAATTACAACAAATGTTTACACAGTCAAATAAATGGCAATGAATAATCAATTGAATATAAAGACCATTAAATTTTTCTGAATTCAAAATGTATAGCTTTATAGCTTTACTTACAAACACTGCGGCTCCTGC	230
chr2:95300199-95300398	rs3772044	95300298	100	T	G	PDGWAS_LD	PDGWAS_LD_rs3772044_alt	ACTGGCCGCTTGACGACACAAGCCAGACTCCACCTGGCCGCATCCCCTGCGTTAGCCACGTGACCTGGAGCTAGCTGCCTCCCATTTTTGGACTGTGGATCCAGAGCTAGGAAGGAAAGGACCCCAACATTTTAAATTCAGGCTGCCTTGTCTTATCAAGACCTTCTGTGTGAGGCAGGGAACTGCTTTACTGACTTAGCAGAGGGGCCTTAGAGCACTGCGGCTCCTGC	230
chr2:95300199-95300398	rs3772044	95300298	100	T	G	PDGWAS_LD	PDGWAS_LD_rs3772044_ref	ACTGGCCGCTTGACGACACAAGCCAGACTCCACCTGGCCGCATCCCCTGCGTTAGCCACGTGACCTGGAGCTAGCTGCCTCCCATTTTTGGACTGTGGATCCAGAGCTAGGAAGTAAAGGACCCCAACATTTTAAATTCAGGCTGCCTTGTCTTATCAAGACCTTCTGTGTGAGGCAGGGAACTGCTTTACTGACTTAGCAGAGGGGCCTTAGAGCACTGCGGCTCCTGC	230
chr6:27708916-27709115	rs4713118	27709015	100	A	G	PDGWAS_LD	PDGWAS_LD_rs4713118_ref	ACTGGCCGCTTGACGACACAAGTAGATAGGAATGAAAGGAATTTTGAAATAGAAATGCAGTTCTAATTTTTCTAACTTCCATATTACGTGCCAAAAATCACATAATAATCTATCATAAGATTCTCTAGTCCTCTCTCATCTGGTGATCTTCTTTTCCACGCTTTCTTTGCAACCCCCTCATGTGGCCAACATTTAGAGTAATGTTTTCCAACTTCCACTGCGGCTCCTGC	230
chr6:27708916-27709115	rs4713118	27709015	100	A	G	PDGWAS_LD	PDGWAS_LD_rs4713118_alt	ACTGGCCGCTTGACGACACAAGTAGATAGGAATGAAAGGAATTTTGAAATAGAAATGCAGTTCTAATTTTTCTAACTTCCATATTACGTGCCAAAAATCACATAATAATCTATCGTAAGATTCTCTAGTCCTCTCTCATCTGGTGATCTTCTTTTCCACGCTTTCTTTGCAACCCCCTCATGTGGCCAACATTTAGAGTAATGTTTTCCAACTTCCACTGCGGCTCCTGC	230
chr15:89224090-89224289	rs12900108	89224189	100	T	C	PARK_eQTL	PARK_eQTL_rs12900108_alt	ACTGGCCGCTTGACGACACACACACACACAAGCTAATTTTTCCCATTTCTTTTTTTGAGACTGGGTTTTGTTCTCTCACCCTGGCTAGAGTGCAGTGGCATGATTATGGCTCACCGCGACCTCGATCTCCCTAGCTCAAGCCATCTTCCTCCCTCAGCCTCCTGAGCAGCTGAAACCACAGGAGTGCACCACCACATCCAACTAAAATTTTTTTTCACTGCGGCTCCTGC	230
chr15:89224090-89224289	rs12900108	89224189	100	T	C	PARK_eQTL	PARK_eQTL_rs12900108_ref	ACTGGCCGCTTGACGACACACACACACACAAGCTAATTTTTCCCATTTCTTTTTTTGAGACTGGGTTTTGTTCTCTCACCCTGGCTAGAGTGCAGTGGCATGATTATGGCTCACTGCGACCTCGATCTCCCTAGCTCAAGCCATCTTCCTCCCTCAGCCTCCTGAGCAGCTGAAACCACAGGAGTGCACCACCACATCCAACTAAAATTTTTTTTCACTGCGGCTCCTGC	230
chr4:89826501-89826700	rs1811442	89826600	100	C	T	PARK_intragenic	PARK_intragenic_rs1811442_ref	ACTGGCCGCTTGACGACACACACACACACACACACACAGATATGTGTTTACATTTTGGCATTCTGGAAAAGACTAAAAAAATGCAGCCCATCTCCACAGTCTCCATTAGATCATCAGGTGACAGTAATAGTTGGGTTCTTTAATTTTTACCACTGACTCCAGAACTTGCCACATGCTTGTCTGCTTTCTAAACCTCATGGGTTCTTCCTCAACTACACTGCGGCTCCTGC	230
chr4:89826501-89826700	rs1811442	89826600	100	C	T	PARK_intragenic	PARK_intragenic_rs1811442_alt	ACTGGCCGCTTGACGACACACACACACACACACACACAGATATGTGTTTACATTTTGGCATTCTGGAAAAGACTAAAAAAATGCAGCCCATCTCCACAGTCTCCATTAGATCATTAGGTGACAGTAATAGTTGGGTTCTTTAATTTTTACCACTGACTCCAGAACTTGCCACATGCTTGTCTGCTTTCTAAACCTCATGGGTTCTTCCTCAACTACACTGCGGCTCCTGC	230
chr17:46776407-46776606	rs199520	46776506	100	G	A	PDGWAS_LD	PDGWAS_LD_rs199520_alt	ACTGGCCGCTTGACGACACAGTTCTGAGTGCTTGTGTCTGTTACCTTATGTAATCCTCACGGCAGGTCTGTAATAAAAACTTCATTATCATCGCCATTGTCCCATTTCCAAGATAAGGAAACTGAGGCCAGGGAGCTAAGTACCCTGCCCTGTCTGCCAGGCTGCAGAGGTCCCCGTTGAGCCTCCCTCTGGGCTCAGGCTGCCCCTCCCGTGCTCACTGCGGCTCCTGC	230
chr17:46776407-46776606	rs199520	46776506	100	G	A	PDGWAS_LD	PDGWAS_LD_rs199520_ref	ACTGGCCGCTTGACGACACAGTTCTGAGTGCTTGTGTCTGTTACCTTATGTAATCCTCACGGCAGGTCTGTAATAAAAACTTCATTATCATCGCCATTGTCCCATTTCCAAGATGAGGAAACTGAGGCCAGGGAGCTAAGTACCCTGCCCTGTCTGCCAGGCTGCAGAGGTCCCCGTTGAGCCTCCCTCTGGGCTCAGGCTGCCCCTCCCGTGCTCACTGCGGCTCCTGC	230
chr6:161569547-161569746	rs3765476	161569646	100	C	T	PARK_eQTL	PARK_eQTL_rs3765476_ref	ACTGGCCGCTTGACGACACATCTAACCAACCACAAAAAAAGCCAAACCCTCAAAAGAGCTATGGCCGCTGCCTGGCCTCCAACCGCACCTCTTTAGAAAACAGTTGCATGTGACCCTGGCCAGGCTTTCTCTCCCCTCTGATTATGATCTGGCCTTAGGATGTCATGCCACTCTGGTTCTTAGAAACATGTTCAGCATGTCACTGGTTCCTCATACACTGCGGCTCCTGC	230
chr6:161569547-161569746	rs3765476	161569646	100	C	T	PARK_eQTL	PARK_eQTL_rs3765476_alt	ACTGGCCGCTTGACGACACATCTAACCAACCACAAAAAAAGCCAAACCCTCAAAAGAGCTATGGCCGCTGCCTGGCCTCCAACCGCACCTCTTTAGAAAACAGTTGCATGTGACTCTGGCCAGGCTTTCTCTCCCCTCTGATTATGATCTGGCCTTAGGATGTCATGCCACTCTGGTTCTTAGAAACATGTTCAGCATGTCACTGGTTCCTCATACACTGCGGCTCCTGC	230
chr4:89816077-89816276	rs974711	89816176	100	G	A	PARK_intragenic	PARK_intragenic_rs974711_alt	ACTGGCCGCTTGACGACACATCTTATCCTATTTATGCCCGTCACCTAAACATATAAGTGCTATTTTTCCAAGTTTATTATCAAATTACAAAGTGGAAATATGGCTCAGATGGTAATAGAGGTAAAAACAAACCTAAGTCATGTAAGATGAGTAAGTCTAAAGATCTAATGTACAACATGAAGATTATTGTTAATAATATTGTAGTGCATACTGGTCACTGCGGCTCCTGC	230
chr4:89816077-89816276	rs974711	89816176	100	G	A	PARK_intragenic	PARK_intragenic_rs974711_ref	ACTGGCCGCTTGACGACACATCTTATCCTATTTATGCCCGTCACCTAAACATATAAGTGCTATTTTTCCAAGTTTATTATCAAATTACAAAGTGGAAATATGGCTCAGATGGTAGTAGAGGTAAAAACAAACCTAAGTCATGTAAGATGAGTAAGTCTAAAGATCTAATGTACAACATGAAGATTATTGTTAATAATATTGTAGTGCATACTGGTCACTGCGGCTCCTGC	230
chr1:171683425-171683624	rs9661596	171683524	100	G	A	PDGWAS_LD	PDGWAS_LD_rs9661596_alt	ACTGGCCGCTTGACGACACATGCATGGTCTTTGCATGTAGGTTTAGCTTCAACATGATTCTCAGGTTTTTCAGTGGGTTCTTCTTTAGGACTCTGCGATGAATCTTGTTGCGTGATGCTCAAAGGGCTCTTTGGATTTCTGGGCTTTTCAAGATTCTGCTAAGATCTGTATTGATCATCTTATGGATGGGAAGATTGTAGTTACTCTTGAGAGAACACTGCGGCTCCTGC	230
chr1:171683425-171683624	rs9661596	171683524	100	G	A	PDGWAS_LD	PDGWAS_LD_rs9661596_ref	ACTGGCCGCTTGACGACACATGCATGGTCTTTGCATGTAGGTTTAGCTTCAACATGATTCTCAGGTTTTTCAGTGGGTTCTTCTTTAGGACTCTGCGATGAATCTTGTTGCGTGGTGCTCAAAGGGCTCTTTGGATTTCTGGGCTTTTCAAGATTCTGCTAAGATCTGTATTGATCATCTTATGGATGGGAAGATTGTAGTTACTCTTGAGAGAACACTGCGGCTCCTGC	230
chr15:62040682-62040881	rs17271305	62040781	100	A	G	PARK_intragenic	PARK_intragenic_rs17271305_ref	ACTGGCCGCTTGACGACACATGGACCACCTAAATCCAAAATTTAAAAATGTATAAATTAAATAAATAAATAAAAATAAAAACCAGATAGCATGGACTAGATGGGAAGACTTTGTAGATTAAATTTCCTATTGAAAAAATTTATTCAACAAAGATATATATTTACTTATAGATGGTCTTAGTGTAGGAGTTTAACTGCAGAGAGACTTTGTACTTACACTGCGGCTCCTGC	230
chr15:62040682-62040881	rs17271305	62040781	100	A	G	PARK_intragenic	PARK_intragenic_rs17271305_alt	ACTGGCCGCTTGACGACACATGGACCACCTAAATCCAAAATTTAAAAATGTATAAATTAAATAAATAAATAAAAATAAAAACCAGATAGCATGGACTAGATGGGAAGACTTTGTGGATTAAATTTCCTATTGAAAAAATTTATTCAACAAAGATATATATTTACTTATAGATGGTCTTAGTGTAGGAGTTTAACTGCAGAGAGACTTTGTACTTACACTGCGGCTCCTGC	230
chr22:49345185-49345384	rs2858535	49345284	100	G	A	PARK_eQTL	PARK_eQTL_rs2858535_alt	ACTGGCCGCTTGACGACACATTGTGATGTTTTTGTCCTGGGTCTAAACCCAGCAGATTAATTTTGAGATTGTATTTGAGATTTTGCATTCTATTTGTCACCGAGTGACCTGCACAACAAGAAATAAAACCTCCCTTTCCTCCCAGACCCATTGCCTTGTTCCCAAGACACCTGGAGCCGTACCCGGCGGGTGTGGCACCCAGGACACCTTTGTCTCACTGCGGCTCCTGC	230
chr22:49345185-49345384	rs2858535	49345284	100	G	A	PARK_eQTL	PARK_eQTL_rs2858535_ref	ACTGGCCGCTTGACGACACATTGTGATGTTTTTGTCCTGGGTCTAAACCCAGCAGATTAATTTTGAGATTGTATTTGAGATTTTGCATTCTATTTGTCACCGAGTGACCTGCACGACAAGAAATAAAACCTCCCTTTCCTCCCAGACCCATTGCCTTGTTCCCAAGACACCTGGAGCCGTACCCGGCGGGTGTGGCACCCAGGACACCTTTGTCTCACTGCGGCTCCTGC	230
chr2:232721618-232721817	rs6717048	232721717	100	T	C	PARK_intragenic	PARK_intragenic_rs6717048_alt	ACTGGCCGCTTGACGACACATTTTCTAGTTTAGGTGATAGATCATACACGGTCAGGTTAGCCATTTTTTCTCTATCTTTGTGCAAAACTCTCTTTCCTCTGAAGTTCATGCTGTCTGACAATGCATCTCTCTTCCCTTCCTTATTATCAGAAAAGGACCCTGTGGTCTTACCCTTTGATTCATTGTTTTTTCTATTTTTGTCTCTGCCATTATCCCACTGCGGCTCCTGC	230
chr2:232721618-232721817	rs6717048	232721717	100	T	C	PARK_intragenic	PARK_intragenic_rs6717048_ref	ACTGGCCGCTTGACGACACATTTTCTAGTTTAGGTGATAGATCATACACGGTCAGGTTAGCCATTTTTTCTCTATCTTTGTGCAAAACTCTCTTTCCTCTGAAGTTCATGCTGTTTGACAATGCATCTCTCTTCCCTTCCTTATTATCAGAAAAGGACCCTGTGGTCTTACCCTTTGATTCATTGTTTTTTCTATTTTTGTCTCTGCCATTATCCCACTGCGGCTCCTGC	230
chr17:7452203-7452402	rs12600861	7452302	100	A	C	PD	PD_rs12600861_ref	ACTGGCCGCTTGACGACACCACGATGCCCAGCTAAATTTTTTGTAATTTAAGTAGAGATGGGGTTTCGCTATGTTGGCCAGGCTGGTCTCGAACTTCTGACCTCAGGTGATCTGACCGCCTCAGCCTCCCAAAATGCTAGGATTACAGGCATGAGCCACCGCACCCAGCTTGATTTATATTTTAACAAAATCAGTCTGGCTGCTCGGTTGAGAACCACTGCGGCTCCTGC	230
chr17:7452203-7452402	rs12600861	7452302	100	A	C	PD	PD_rs12600861_alt	ACTGGCCGCTTGACGACACCACGATGCCCAGCTAAATTTTTTGTAATTTAAGTAGAGATGGGGTTTCGCTATGTTGGCCAGGCTGGTCTCGAACTTCTGACCTCAGGTGATCTGCCCGCCTCAGCCTCCCAAAATGCTAGGATTACAGGCATGAGCCACCGCACCCAGCTTGATTTATATTTTAACAAAATCAGTCTGGCTGCTCGGTTGAGAACCACTGCGGCTCCTGC	230
chr17:78433667-78433866	rs691061	78433766	100	C	T	PDGWAS_LD	PDGWAS_LD_rs691061_ref	ACTGGCCGCTTGACGACACCCTGTGGTGGCAGGATTCTGGGGGAATCCTCATCCAGGTGCAAGAGGGGCAGGTGGCGTGGAGTGTGCTAACAAGCAGAAGAGCTGTCCAAAAGCCGGCTCCTGCAGGAGGTGGGGGCAAAGGACTGGACCATCTTAATTACAGCAGGCTGGAGAGATCACAGATGGTGCTGCCTTTCAAGTTCTCTTTGGTTTGTCACTGCGGCTCCTGC	230
chr17:78433667-78433866	rs691061	78433766	100	C	T	PDGWAS_LD	PDGWAS_LD_rs691061_alt	ACTGGCCGCTTGACGACACCCTGTGGTGGCAGGATTCTGGGGGAATCCTCATCCAGGTGCAAGAGGGGCAGGTGGCGTGGAGTGTGCTAACAAGCAGAAGAGCTGTCCAAAAGCTGGCTCCTGCAGGAGGTGGGGGCAAAGGACTGGACCATCTTAATTACAGCAGGCTGGAGAGATCACAGATGGTGCTGCCTTTCAAGTTCTCTTTGGTTTGTCACTGCGGCTCCTGC	230
chr3:48852587-48852786	rs7430501	48852686	100	C	T	PDGWAS_LD	PDGWAS_LD_rs7430501_ref	ACTGGCCGCTTGACGACACCTCAGGGCAAGGACAGAACCTAGAAAGCACAGGGAAGCTGGCTAGAAAATCACAGGTCTGCATGCTTACCATAGCAGAGAAAGCAGAAAAGGGACCCCTCAGGGACACCTGGCCCTGGGGCCTTCCCAGTGCTGTCAGGACTCTGTGTGCCACTCCTGATCTGACTCACAGGCCAAGTACCTAAGCTTGGACCAGGCACTGCGGCTCCTGC	230
chr3:48852587-48852786	rs7430501	48852686	100	C	T	PDGWAS_LD	PDGWAS_LD_rs7430501_alt	ACTGGCCGCTTGACGACACCTCAGGGCAAGGACAGAACCTAGAAAGCACAGGGAAGCTGGCTAGAAAATCACAGGTCTGCATGCTTACCATAGCAGAGAAAGCAGAAAAGGGACTCCTCAGGGACACCTGGCCCTGGGGCCTTCCCAGTGCTGTCAGGACTCTGTGTGCCACTCCTGATCTGACTCACAGGCCAAGTACCTAAGCTTGGACCAGGCACTGCGGCTCCTGC	230
chr5:103193919-103194118	rs26818	103194018	100	T	C	PDGWAS_LD	PDGWAS_LD_rs26818_alt	ACTGGCCGCTTGACGACACCTCTCAATTTCTCTGCCTTAGTTAGAAAGAAAACCGGAAAGACTCAACTTTAAAATTCCCTTCCTCTCATTTAGTTAAATTTCAACTGGCTAATACAGGAAAATAGTATCTTTTATTACTTATAACTTAATTAGTTTATTCCTAAATATGATAGTTTAGTATACCATTATATTTGTAGATGAAACATCCCTGAATCCACTGCGGCTCCTGC	230
chr5:103193919-103194118	rs26818	103194018	100	T	C	PDGWAS_LD	PDGWAS_LD_rs26818_ref	ACTGGCCGCTTGACGACACCTCTCAATTTCTCTGCCTTAGTTAGAAAGAAAACCGGAAAGACTCAACTTTAAAATTCCCTTCCTCTCATTTAGTTAAATTTCAACTGGCTAATATAGGAAAATAGTATCTTTTATTACTTATAACTTAATTAGTTTATTCCTAAATATGATAGTTTAGTATACCATTATATTTGTAGATGAAACATCCCTGAATCCACTGCGGCTCCTGC	230
chr13:97188915-97189114	rs4771267	97189014	100	G	A	PDGWAS_LD	PDGWAS_LD_rs4771267_alt	ACTGGCCGCTTGACGACACCTTGACCCACACAGACTCATCTGTCCCTCTGGGACCCTTCTATTCCCGTTAACACCATCTCATCCTTTGAACAATTCATACATCCCTCCATCTAGAGAGACTTTGTCACTCCAGGGTGGACAATGTGCTCCACCTTCTACTTCTGTATTTTTTTTTTTTAAGAAATGTGTTCTTGCTGTCACTCAGGCTGGTCTCACACTGCGGCTCCTGC	230
chr13:97188915-97189114	rs4771267	97189014	100	G	A	PDGWAS_LD	PDGWAS_LD_rs4771267_ref	ACTGGCCGCTTGACGACACCTTGACCCACACAGACTCATCTGTCCCTCTGGGACCCTTCTATTCCCGTTAACACCATCTCATCCTTTGAACAATTCATACATCCCTCCATCTAGGGAGACTTTGTCACTCCAGGGTGGACAATGTGCTCCACCTTCTACTTCTGTATTTTTTTTTTTTAAGAAATGTGTTCTTGCTGTCACTCAGGCTGGTCTCACACTGCGGCTCCTGC	230
chr3:48955050-48955249	rs7636057	48955149	NA	NA	NA	random	random_132	ACTGGCCGCTTGACGACACGCCGCTCCATGACGTAACAGGGCCTATACAAGAGGCTTACGGGCATCGTGTCTGTAAGGTATGATAATAACGATGCAACAAGGCAGAGATACGCTCAGAAATTGCGCCTTTAATCAATTTCAAAACGCACCCACACTTGGAAGAGAGCGGAGTCGATAGTGCTCGGTAGGGGTATAGCTAATAAGGCCTGGTCACGCACTGCGGCTCCTGC	230
chr8:129886983-129887182	rs59839253	129887082	100	C	T	PDGWAS_LD	PDGWAS_LD_rs59839253_ref	ACTGGCCGCTTGACGACACTCAAAATAAAATCCAAATTCTTTACCAGGTTGATATGATTTGAATTTGTGTCTCCGCCCAAATTCAATGACAAATCAAAGACAATGGGGAAAATGCCTTGAAGGCATCTCAGAGACCTTTGTGGCAGCCCCTCCCACCACAGACTCAGAGGCCAAGAGGGGAAGAATGGTTTCACAGGCCAGGCCCAGGGCCTGGCCACTGCGGCTCCTGC	230
chr8:129886983-129887182	rs59839253	129887082	100	C	T	PDGWAS_LD	PDGWAS_LD_rs59839253_alt	ACTGGCCGCTTGACGACACTCAAAATAAAATCCAAATTCTTTACCAGGTTGATATGATTTGAATTTGTGTCTCCGCCCAAATTCAATGACAAATCAAAGACAATGGGGAAAATGTCTTGAAGGCATCTCAGAGACCTTTGTGGCAGCCCCTCCCACCACAGACTCAGAGGCCAAGAGGGGAAGAATGGTTTCACAGGCCAGGCCCAGGGCCTGGCCACTGCGGCTCCTGC	230
chr11:122843975-122844174	rs2370794	122844074	100	A	G	PARK_eQTL	PARK_eQTL_rs2370794_ref	ACTGGCCGCTTGACGACACTGCAAGATAAGCAGACCCGTAAAGCCAAAAGCAAGGCTTGTTGCAAAGAGTAAAGGAAACAACGAATATTCTATGCCTCAAACACAGCCCTTTCCATATGAAACTCAGGCCTCTACAGTGTGGTCAATCTGGTTAGCCGCCTGATACCGAATTCTCAGCAAGTGCAAACATTAATCTTAAGACATACAGTACTTTACACTGCGGCTCCTGC	230
chr11:122843975-122844174	rs2370794	122844074	100	A	G	PARK_eQTL	PARK_eQTL_rs2370794_alt	ACTGGCCGCTTGACGACACTGCAAGATAAGCAGACCCGTAAAGCCAAAAGCAAGGCTTGTTGCAAAGAGTAAAGGAAACAACGAATATTCTATGCCTCAAACACAGCCCTTTCCGTATGAAACTCAGGCCTCTACAGTGTGGTCAATCTGGTTAGCCGCCTGATACCGAATTCTCAGCAAGTGCAAACATTAATCTTAAGACATACAGTACTTTACACTGCGGCTCCTGC	230
chr16:52610451-52610650	rs3104797	52610538	88	A	C	PDGWAS_LD	PDGWAS_LD_rs3104797_ref	ACTGGCCGCTTGACGACACTGCACCCAAACTAGAGTCCACAGCCCCTCAGGGTCCACACACATTCTCTCCAAAATAAATTTTCATTTCACATGAAGTTTCAGAGACAAGCAAGAATAAATCAATGGAAGCATGTTGTGGATTATTTGCATGGCCACCTTCTCATTGAGTTCAGCCATATGATTTCAGAAAAGACTTTGCTTTTGTAATTTGCCATCACTGCGGCTCCTGC	230
chr16:52610451-52610650	rs3104797	52610538	88	A	C	PDGWAS_LD	PDGWAS_LD_rs3104797_alt	ACTGGCCGCTTGACGACACTGCACCCAAACTAGAGTCCACAGCCCCTCAGGGTCCACACACATTCTCTCCAAAATAAATTTTCATTTCACATGAAGTTTCAGCGACAAGCAAGAATAAATCAATGGAAGCATGTTGTGGATTATTTGCATGGCCACCTTCTCATTGAGTTCAGCCATATGATTTCAGAAAAGACTTTGCTTTTGTAATTTGCCATCACTGCGGCTCCTGC	230
chr17:64179046-64179245	rs2166291	64179145	100	G	A	PARK_eQTL	PARK_eQTL_rs2166291_alt	ACTGGCCGCTTGACGACACTGCTCAGTCCCACCCGTCTGCCAGTCTTGCTGAGAGGTGAGGCCAGCTAGACTTCCTGGGTGGAGTGGGGACTTGGAGAAATTTTCTTACAAGAGAATTGTAAAATGCACCAATCAGCACTCTGTAAAAATGTACCAATCAGCACTCTGTAGCTAGCAAAAGGATTGTAAAATGCACCAATCAGTGCCCTATAAAACACTGCGGCTCCTGC	230
chr17:64179046-64179245	rs2166291	64179145	100	G	A	PARK_eQTL	PARK_eQTL_rs2166291_ref	ACTGGCCGCTTGACGACACTGCTCAGTCCCACCCGTCTGCCAGTCTTGCTGAGAGGTGAGGCCAGCTAGACTTCCTGGGTGGAGTGGGGACTTGGAGAAATTTTCTTACAAGAGGATTGTAAAATGCACCAATCAGCACTCTGTAAAAATGTACCAATCAGCACTCTGTAGCTAGCAAAAGGATTGTAAAATGCACCAATCAGTGCCCTATAAAACACTGCGGCTCCTGC	230
chr16:52593220-52593419	rs3104769	52593319	100	C	T	PDGWAS_LD	PDGWAS_LD_rs3104769_ref	ACTGGCCGCTTGACGACACTGGAAGAAGAATTGTCTTGGGCCACACATAAAATACACTAACACCAATGATAACTGATGGGCAAAAAAAAAAAAAAAGAATCACAAAAAATTTCTCATAATGTTTTAAGAAAGTTTACAAATTTGTGTTGGGCCGCATTCAAAGCCATCCTGGGCCACATGCAGGACAAGCTTGCTTTAAAATATCCCATTTGAAGCACTGCGGCTCCTGC	230
chr16:52593220-52593419	rs3104769	52593319	100	C	T	PDGWAS_LD	PDGWAS_LD_rs3104769_alt	ACTGGCCGCTTGACGACACTGGAAGAAGAATTGTCTTGGGCCACACATAAAATACACTAACACCAATGATAACTGATGGGCAAAAAAAAAAAAAAAGAATCACAAAAAATTTCTTATAATGTTTTAAGAAAGTTTACAAATTTGTGTTGGGCCGCATTCAAAGCCATCCTGGGCCACATGCAGGACAAGCTTGCTTTAAAATATCCCATTTGAAGCACTGCGGCTCCTGC	230
chr15:61955206-61955405	rs28591222	61955305	100	T	G	PARK_eQTL	PARK_eQTL_rs28591222_alt	ACTGGCCGCTTGACGACACTGTTCTAAGGTCTGTATATGGACTGTTCTATTTAATTCTTATGACATCTCTTTGAGATAAGAACTTTATTGTCCTTATTTCAGAGATGGGCAAATGGAGGTTCAGACAGATTCAGTCCCTTGCTCAGTGTCGCACAAATGGCAGAGCCCAAATTCAGCAGTCTGATTTTACAGTCTTCACTCGCCACTGTCCCTCACACTGCGGCTCCTGC	230
chr15:61955206-61955405	rs28591222	61955305	100	T	G	PARK_eQTL	PARK_eQTL_rs28591222_ref	ACTGGCCGCTTGACGACACTGTTCTAAGGTCTGTATATGGACTGTTCTATTTAATTCTTATGACATCTCTTTGAGATAAGAACTTTATTGTCCTTATTTCAGAGATGGGCAAATTGAGGTTCAGACAGATTCAGTCCCTTGCTCAGTGTCGCACAAATGGCAGAGCCCAAATTCAGCAGTCTGATTTTACAGTCTTCACTCGCCACTGTCCCTCACACTGCGGCTCCTGC	230
chr4:17960962-17961161	rs7677194	17961061	100	C	T	PDGWAS_LD	PDGWAS_LD_rs7677194_ref	ACTGGCCGCTTGACGACACTTAAGACTAAACAAAAGACTCTTGTATCACAGTCAAGTACTATTTTAAACATTATTGATTTAAACATGAAAGTTATCAATTTAGTAGAAAAATATCTAGTGATATCTCATTCCAAAGAGGAGTAAAATAGGGTCAACAAGTAGATGATGACAATATGGTAATGTTTTCTTAATCTCAAAGTTGAGAGAGAGAATAACACTGCGGCTCCTGC	230
chr4:17960962-17961161	rs7677194	17961061	100	C	T	PDGWAS_LD	PDGWAS_LD_rs7677194_alt	ACTGGCCGCTTGACGACACTTAAGACTAAACAAAAGACTCTTGTATCACAGTCAAGTACTATTTTAAACATTATTGATTTAAACATGAAAGTTATCAATTTAGTAGAAAAATATTTAGTGATATCTCATTCCAAAGAGGAGTAAAATAGGGTCAACAAGTAGATGATGACAATATGGTAATGTTTTCTTAATCTCAAAGTTGAGAGAGAGAATAACACTGCGGCTCCTGC	230
chr3:49145400-49145599	rs12487580	49145499	100	G	A	PDGWAS_LD	PDGWAS_LD_rs12487580_alt	ACTGGCCGCTTGACGACAGACACCCGCCACCACGCCCAGCTAATTTTTGTATTTTTAGTACAGACGGGGTTTCACCATGTTCACCAGGCTTCTCTCAAACTTTTGACCTCAGGTAATCCCACCTCGGCCTCCCAAAGTGCTGGGATTACAGGCGTGAGCCACCATGCCCGGCCCCTTGAACCCCTAATCTGTTTTGAGTCAATTTTTCCTCCATCCACTGCGGCTCCTGC	230
chr3:49145400-49145599	rs12487580	49145499	100	G	A	PDGWAS_LD	PDGWAS_LD_rs12487580_ref	ACTGGCCGCTTGACGACAGACACCCGCCACCACGCCCAGCTAATTTTTGTATTTTTAGTACAGACGGGGTTTCACCATGTTCACCAGGCTTCTCTCAAACTTTTGACCTCAGGTGATCCCACCTCGGCCTCCCAAAGTGCTGGGATTACAGGCGTGAGCCACCATGCCCGGCCCCTTGAACCCCTAATCTGTTTTGAGTCAATTTTTCCTCCATCCACTGCGGCTCCTGC	230
chr20:5063657-5063856	rs6053067	5063756	100	T	C	PARK_eQTL	PARK_eQTL_rs6053067_alt	ACTGGCCGCTTGACGACAGACCTGAGACAGGTGGATTAAAGTTACAGAAAAGTGAAAAGTCATACAAGCTGCATATACATACAGATGTACACATACATGTGTATTCTCTGACCACGATGAAATAGAATTTATAACAAAAATCCAAAAAATTATCCCAAAATTTGTTAACTTGGAAAAATTTCTAAATGATTCTTGGTTCCAAGGGGAAATAAAAACACTGCGGCTCCTGC	230
chr20:5063657-5063856	rs6053067	5063756	100	T	C	PARK_eQTL	PARK_eQTL_rs6053067_ref	ACTGGCCGCTTGACGACAGACCTGAGACAGGTGGATTAAAGTTACAGAAAAGTGAAAAGTCATACAAGCTGCATATACATACAGATGTACACATACATGTGTATTCTCTGACCATGATGAAATAGAATTTATAACAAAAATCCAAAAAATTATCCCAAAATTTGTTAACTTGGAAAAATTTCTAAATGATTCTTGGTTCCAAGGGGAAATAAAAACACTGCGGCTCCTGC	230
chr20:6048807-6049006	rs76529968	6048906	100	T	C	PDGWAS_LD	PDGWAS_LD_rs76529968_alt	ACTGGCCGCTTGACGACAGAGATGGAGGAGGACGCATTAGGCTTTAGGGAAGGGGATGGTGCTGGAGTAGTGCATAGGGTGACAAATGACCTGCAAGACAGTTATAAGTGGAAACAGGCAAGGACATTAAGAAGGCCTAGCCAGGAAGGCTGGAGAAGCACCAGGGAAACATCTGGGGGCCAAAGAGACAGAGAACATCAAGAGGGAGGAAATAACACTGCGGCTCCTGC	230
chr20:6048807-6049006	rs76529968	6048906	100	T	C	PDGWAS_LD	PDGWAS_LD_rs76529968_ref	ACTGGCCGCTTGACGACAGAGATGGAGGAGGACGCATTAGGCTTTAGGGAAGGGGATGGTGCTGGAGTAGTGCATAGGGTGACAAATGACCTGCAAGACAGTTATAAGTGGAAATAGGCAAGGACATTAAGAAGGCCTAGCCAGGAAGGCTGGAGAAGCACCAGGGAAACATCTGGGGGCCAAAGAGACAGAGAACATCAAGAGGGAGGAAATAACACTGCGGCTCCTGC	230
chr9:84623229-84623428	rs17347542	84623328	100	C	T	PARK_eQTL	PARK_eQTL_rs17347542_ref	ACTGGCCGCTTGACGACAGAGATTGATCTAAGTTGTGGCAATTGTTGTCCCTTCTACATGGACCCGCCCCCTTTCCTTGAGTCTCTTGTGGAAGTGACTGCCTGTGAGAGACGACGCCAGCTGGTAGAGGGATTGTGACCTCTGAGAGAGGCCTCCACTTTTCTGAGCAGGAAAAACTGGGATGACCTTGGCTGCCCCACCTTGGGAACTGCACTCACTGCGGCTCCTGC	230
chr9:84623229-84623428	rs17347542	84623328	100	C	T	PARK_eQTL	PARK_eQTL_rs17347542_alt	ACTGGCCGCTTGACGACAGAGATTGATCTAAGTTGTGGCAATTGTTGTCCCTTCTACATGGACCCGCCCCCTTTCCTTGAGTCTCTTGTGGAAGTGACTGCCTGTGAGAGACGATGCCAGCTGGTAGAGGGATTGTGACCTCTGAGAGAGGCCTCCACTTTTCTGAGCAGGAAAAACTGGGATGACCTTGGCTGCCCCACCTTGGGAACTGCACTCACTGCGGCTCCTGC	230
chr4:89828923-89829122	rs2583976	89829022	100	T	C	PARK_intragenic	PARK_intragenic_rs2583976_alt	ACTGGCCGCTTGACGACAGAGCAAGACTCTGTCTCAAAAAAACAAACAGACAAACAAACAAACAAACAAAAAACACATTTTACATATCATCTTATTTAATCTTCATAACAGCCACTTAATATAGTTATATTATGCCCATTTTAAATAGCTGATGAAATTAAAAATCCGAGTTAAGTAATTTATGTAACATTACACATGTAATAATAGGCTATAAGCACTGCGGCTCCTGC	230
chr4:89828923-89829122	rs2583976	89829022	100	T	C	PARK_intragenic	PARK_intragenic_rs2583976_ref	ACTGGCCGCTTGACGACAGAGCAAGACTCTGTCTCAAAAAAACAAACAGACAAACAAACAAACAAACAAAAAACACATTTTACATATCATCTTATTTAATCTTCATAACAGCCATTTAATATAGTTATATTATGCCCATTTTAAATAGCTGATGAAATTAAAAATCCGAGTTAAGTAATTTATGTAACATTACACATGTAATAATAGGCTATAAGCACTGCGGCTCCTGC	230
chr20:5089355-5089554	rs6038065	5089454	100	C	T	PARK_eQTL	PARK_eQTL_rs6038065_ref	ACTGGCCGCTTGACGACAGAGCGAGAATCTGTTCCAAAAAAAAAAAGAAAAGAAAAAAATAGTAACAGAAGAGTAGAAGGCTGGGTATAGTGGCTCATGCCTGTAATCCCAGCACTTTGGGAGGCCGTGGTGGGAAGATCACTTTGAGGCCAGTAGTTTGAGACCAGCCTGATCAACATGGCAAAACCCCGTCTCCACTAAAAATACAAAAATTACACTGCGGCTCCTGC	230
chr20:5089355-5089554	rs6038065	5089454	100	C	T	PARK_eQTL	PARK_eQTL_rs6038065_alt	ACTGGCCGCTTGACGACAGAGCGAGAATCTGTTCCAAAAAAAAAAAGAAAAGAAAAAAATAGTAACAGAAGAGTAGAAGGCTGGGTATAGTGGCTCATGCCTGTAATCCCAGCATTTTGGGAGGCCGTGGTGGGAAGATCACTTTGAGGCCAGTAGTTTGAGACCAGCCTGATCAACATGGCAAAACCCCGTCTCCACTAAAAATACAAAAATTACACTGCGGCTCCTGC	230
chr14:54884700-54884899	rs8009759	54884799	100	C	A	PDGWAS_LD	PDGWAS_LD_rs8009759_alt	ACTGGCCGCTTGACGACAGAGGTTGCAGTGAGCCAAGACCACACCATTGCACTCCAGCCTGGGCAACAAGAGTGAAACTCTGTCTCAAAACAACAACAACAACAACAACAACAAAAAAAAAAAAGATTACACAGTAATTTATTGAGAGCCTCCTCTCCCTGCCTTGCAGTTGCTTGGAGATTTTGTACGCTAGCCCCAGGAAGGTGGCTGGGGGCCACTGCGGCTCCTGC	230
chr14:54884700-54884899	rs8009759	54884799	100	C	A	PDGWAS_LD	PDGWAS_LD_rs8009759_ref	ACTGGCCGCTTGACGACAGAGGTTGCAGTGAGCCAAGACCACACCATTGCACTCCAGCCTGGGCAACAAGAGTGAAACTCTGTCTCAAAACAACAACAACAACAACAACAACAACAAAAAAAAAGATTACACAGTAATTTATTGAGAGCCTCCTCTCCCTGCCTTGCAGTTGCTTGGAGATTTTGTACGCTAGCCCCAGGAAGGTGGCTGGGGGCCACTGCGGCTCCTGC	230
chr6:162523644-162523843	rs12530445	162523743	100	A	G	PARK_intragenic	PARK_intragenic_rs12530445_ref	ACTGGCCGCTTGACGACAGAGTAAGACTGTCTCAAAAAGAAAAAAGAAAAAATCCATTGGTTATTACAACAGATTTGTTTATGGGGTCAAAAAATCTATGAAGTTTGGCTGGGCATAGTGGCTCATGCGTATAATCCCAGCACTTCGGGAGGCTGAGGTGGGAGGATTGCTTCAGGCTAGGAGTTCAAGACCAGCCTGGGCAACATAGCACCACCCACTGCGGCTCCTGC	230
chr6:162523644-162523843	rs12530445	162523743	100	A	G	PARK_intragenic	PARK_intragenic_rs12530445_alt	ACTGGCCGCTTGACGACAGAGTAAGACTGTCTCAAAAAGAAAAAAGAAAAAATCCATTGGTTATTACAACAGATTTGTTTATGGGGTCAAAAAATCTATGAAGTTTGGCTGGGCGTAGTGGCTCATGCGTATAATCCCAGCACTTCGGGAGGCTGAGGTGGGAGGATTGCTTCAGGCTAGGAGTTCAAGACCAGCCTGGGCAACATAGCACCACCCACTGCGGCTCCTGC	230
chr5:103056376-103056575	rs62364874	103056475	100	T	C	PDGWAS_LD	PDGWAS_LD_rs62364874_alt	ACTGGCCGCTTGACGACAGAGTCTCACTCTGTCACTCAGGCTGGAGTGCAGTGGCACAATCTCAGCTCACTGCAACCTCTGTCTCCAGGGTTCAAGCCTCCCGAGTAGCTGAGACTATACGCACCTGCTACCACGCCTGGCTAATTTTTGTATTTTTCATAGAGACGGGATTTCACCATGCTGCCCGGGGTGGTCTTGAACTCCTGAGCTCAGGCCACTGCGGCTCCTGC	230
chr5:103056376-103056575	rs62364874	103056475	100	T	C	PDGWAS_LD	PDGWAS_LD_rs62364874_ref	ACTGGCCGCTTGACGACAGAGTCTCACTCTGTCACTCAGGCTGGAGTGCAGTGGCACAATCTCAGCTCACTGCAACCTCTGTCTCCAGGGTTCAAGCCTCCCGAGTAGCTGAGATTATACGCACCTGCTACCACGCCTGGCTAATTTTTGTATTTTTCATAGAGACGGGATTTCACCATGCTGCCCGGGGTGGTCTTGAACTCCTGAGCTCAGGCCACTGCGGCTCCTGC	230
chr1:7978018-7978217	rs12750531	7978117	100	C	T	PARK_intragenic	PARK_intragenic_rs12750531_ref	ACTGGCCGCTTGACGACAGAGTCTCGCTCTGTTGCCCAGGCTGGAGTGCCATGGTGCGTTCTCTGCTCACTGCAACTTCCGCCTCCCGGGTTCAAGTGATTCTTCTGCCTCAGCCTCCTGAGTAGCTGGGATCACAGGTGTGCTCCACCACGCCTGGCTAATTTTTGTATTTTTTAGTAGAGATGGGGTTTCTCCATGTTGGTCATGCTGGTCTTCACTGCGGCTCCTGC	230
chr1:7978018-7978217	rs12750531	7978117	100	C	T	PARK_intragenic	PARK_intragenic_rs12750531_alt	ACTGGCCGCTTGACGACAGAGTCTCGCTCTGTTGCCCAGGCTGGAGTGCCATGGTGCGTTCTCTGCTCACTGCAACTTCCGCCTCCCGGGTTCAAGTGATTCTTCTGCCTCAGCTTCCTGAGTAGCTGGGATCACAGGTGTGCTCCACCACGCCTGGCTAATTTTTGTATTTTTTAGTAGAGATGGGGTTTCTCCATGTTGGTCATGCTGGTCTTCACTGCGGCTCCTGC	230
chr2:73977350-73977549	rs78222414	73977449	100	C	T	PARK_eQTL	PARK_eQTL_rs78222414_ref	ACTGGCCGCTTGACGACAGAGTGAGGGGAAACTACAGAGTGAGGGGAAGGGAGGCAGGCTGAAAAGGGGAGAGCAGGAAGCCTGAGAAAGGGCACCAGTTCAGGACAGTTTAGTCTGGAGCTGGTAGGACCTAGTGTTGATTGAATATGCAGGGAAAGAGAGAACAAGGGAGGCACTTGGCAAACTGTCTCCACCTGGGGAGGCTGGCTAGGGGCCACTGCGGCTCCTGC	230
chr2:73977350-73977549	rs78222414	73977449	100	C	T	PARK_eQTL	PARK_eQTL_rs78222414_alt	ACTGGCCGCTTGACGACAGAGTGAGGGGAAACTACAGAGTGAGGGGAAGGGAGGCAGGCTGAAAAGGGGAGAGCAGGAAGCCTGAGAAAGGGCACCAGTTCAGGACAGTTTAGTTTGGAGCTGGTAGGACCTAGTGTTGATTGAATATGCAGGGAAAGAGAGAACAAGGGAGGCACTTGGCAAACTGTCTCCACCTGGGGAGGCTGGCTAGGGGCCACTGCGGCTCCTGC	230
chr22:38177483-38177682	rs133022	38177582	100	T	C	PARK_eQTL	PARK_eQTL_rs133022_alt	ACTGGCCGCTTGACGACAGAGTTTCACTCTTGTTGCCCAAGCTGGAGTGCAATGGCGTGATCTTGGCTCACTGCAACCTCTGCCTCCCGGGTTCAAGCGATTCTCCTGCCTCAGCCTCCAGACTAGCTGGGATTACAGGCGCGCACCACCACACTCGGCTAATTTTTTGTATTTTTAGTAGAAACGGGGTTTCACCATGTTAACCAGGCTGGTCTCACTGCGGCTCCTGC	230
chr22:38177483-38177682	rs133022	38177582	100	T	C	PARK_eQTL	PARK_eQTL_rs133022_ref	ACTGGCCGCTTGACGACAGAGTTTCACTCTTGTTGCCCAAGCTGGAGTGCAATGGCGTGATCTTGGCTCACTGCAACCTCTGCCTCCCGGGTTCAAGCGATTCTCCTGCCTCAGTCTCCAGACTAGCTGGGATTACAGGCGCGCACCACCACACTCGGCTAATTTTTTGTATTTTTAGTAGAAACGGGGTTTCACCATGTTAACCAGGCTGGTCTCACTGCGGCTCCTGC	230
chr15:61879181-61879380	rs1981916	61879280	100	T	C	PARK_intragenic	PARK_intragenic_rs1981916_alt	ACTGGCCGCTTGACGACAGATCCTCCAACTTAGTATTTAAACATGAGATTTCAGATTCTCATTTAGCTGCTACTTTGAACTGAACCATCATTAGTGCAATAGTGCAAGAAGACACAGGCAAAAAGTAATTCAATATGTGTAAATAAAGTAGATGAATTTCCTTTCTCATTTTGTCATTTCCTAGGCATATTAACTAACCAATATAGAGTTCAAGTCACTGCGGCTCCTGC	230
chr15:61879181-61879380	rs1981916	61879280	100	T	C	PARK_intragenic	PARK_intragenic_rs1981916_ref	ACTGGCCGCTTGACGACAGATCCTCCAACTTAGTATTTAAACATGAGATTTCAGATTCTCATTTAGCTGCTACTTTGAACTGAACCATCATTAGTGCAATAGTGCAAGAAGACATAGGCAAAAAGTAATTCAATATGTGTAAATAAAGTAGATGAATTTCCTTTCTCATTTTGTCATTTCCTAGGCATATTAACTAACCAATATAGAGTTCAAGTCACTGCGGCTCCTGC	230
chr9:17727252-17727451	rs10756908	17727351	100	C	T	PDGWAS_LD	PDGWAS_LD_rs10756908_ref	ACTGGCCGCTTGACGACAGCAAATAAGTTTTTGTTGTTTATGGATACCATAGCACAGGTGTCAACTATGTAAAGTGTGTAGGCTGTTTTTGAACAGCTCACAAGCTAAGAATGACGTTTACATTTTAAAAGTGTAAAAACAACCAAAACATGTTACATAGACTCCACCTGACCCTCAAGTTTTAAAATATTTCTATTTGCTCCTTTACTAAAAAACACTGCGGCTCCTGC	230
chr9:17727252-17727451	rs10756908	17727351	100	C	T	PDGWAS_LD	PDGWAS_LD_rs10756908_alt	ACTGGCCGCTTGACGACAGCAAATAAGTTTTTGTTGTTTATGGATACCATAGCACAGGTGTCAACTATGTAAAGTGTGTAGGCTGTTTTTGAACAGCTCACAAGCTAAGAATGATGTTTACATTTTAAAAGTGTAAAAACAACCAAAACATGTTACATAGACTCCACCTGACCCTCAAGTTTTAAAATATTTCTATTTGCTCCTTTACTAAAAAACACTGCGGCTCCTGC	230
chr4:89774258-89774457	rs10025915	89774357	100	G	A	PARK_intragenic	PARK_intragenic_rs10025915_alt	ACTGGCCGCTTGACGACAGCCATTGCTCTCAGTGAGCTCATAGTCTAAGTGAGGAGACAGATGAGCAGATCATTATAAAACAAATTGGCAAGTGCAATGACAGAAGTGTGCATAAGTGCTATGGGAACCAAGAGGAAGGATATATAATAAGCCAGGGAAGGAAGAGAAGATTCAGGGAGACTTACTGGAGGATGAATTGCCCTCAGAAAGTATTGCACTGCGGCTCCTGC	230
chr4:89774258-89774457	rs10025915	89774357	100	G	A	PARK_intragenic	PARK_intragenic_rs10025915_ref	ACTGGCCGCTTGACGACAGCCATTGCTCTCAGTGAGCTCATAGTCTAAGTGAGGAGACAGATGAGCAGATCATTATAAAACAAATTGGCAAGTGCAATGACAGAAGTGTGCATAGGTGCTATGGGAACCAAGAGGAAGGATATATAATAAGCCAGGGAAGGAAGAGAAGATTCAGGGAGACTTACTGGAGGATGAATTGCCCTCAGAAAGTATTGCACTGCGGCTCCTGC	230
chr22:32488735-32488934	rs2267176	32488834	100	C	T	PARK_eQTL	PARK_eQTL_rs2267176_ref	ACTGGCCGCTTGACGACAGGAAAAGGAGATAGCAGAATACATATTTATAACGGTCTCTGATTGGATGTAGAGTCAGAAATTGGGAATTAGCTGAATTGAATTTTTTTTTTGAGACGGAGTCTTGCTCTTTCGCCAGGCTGGAGTGCCGTGGCGCTATCTCGGCTCACTTCAACTTCCACCTCCTGGGTTCAAGCAATTCTTCTGCCTCAGCCTCCCACTGCGGCTCCTGC	230
chr22:32488735-32488934	rs2267176	32488834	100	C	T	PARK_eQTL	PARK_eQTL_rs2267176_alt	ACTGGCCGCTTGACGACAGGAAAAGGAGATAGCAGAATACATATTTATAACGGTCTCTGATTGGATGTAGAGTCAGAAATTGGGAATTAGCTGAATTGAATTTTTTTTTTGAGATGGAGTCTTGCTCTTTCGCCAGGCTGGAGTGCCGTGGCGCTATCTCGGCTCACTTCAACTTCCACCTCCTGGGTTCAAGCAATTCTTCTGCCTCAGCCTCCCACTGCGGCTCCTGC	230
chr20:5093676-5093875	rs6139621	5093775	100	T	C	PARK_eQTL	PARK_eQTL_rs6139621_alt	ACTGGCCGCTTGACGACAGGAGTACACCACCATGCCTGGCTGATTTTTGTATTTTTAGTAGAGACACAGGGTTTGCCATGTTGGCCAGGCTGGTCTTCAGCTCCTGGCTTCAAGCGATGTGACTGCCTTGGCCTCCCAAAGTGCTGGGATTACAGGCATGTGACACTGCACCCAGCCTAAAAGGTCCCATTTATCAAAGCTATATAAAATGTAAACACTGCGGCTCCTGC	230
chr20:5093676-5093875	rs6139621	5093775	100	T	C	PARK_eQTL	PARK_eQTL_rs6139621_ref	ACTGGCCGCTTGACGACAGGAGTACACCACCATGCCTGGCTGATTTTTGTATTTTTAGTAGAGACACAGGGTTTGCCATGTTGGCCAGGCTGGTCTTCAGCTCCTGGCTTCAAGTGATGTGACTGCCTTGGCCTCCCAAAGTGCTGGGATTACAGGCATGTGACACTGCACCCAGCCTAAAAGGTCCCATTTATCAAAGCTATATAAAATGTAAACACTGCGGCTCCTGC	230
chrX:52935035-52935234	501	NA	NA	NA	NA	Control_FANTOM	Control_FANTOM_501	ACTGGCCGCTTGACGACAGGGAAGAGGGACTCACCCCTGCACAAAAGCCTCCCCTAGTCCCGCCCTCGCAACCACAGCAACTGCGCAATAAGTTCCTGCGGCGCCAGACACCCCCACTAGTTCCGCCCTCGGAACCATAGCATCCGGACAGAAAGTTCCTGCGCCGCCGGAAATACGCAGTCCGGAGGGCGGGGCTGGCCTAGGATTGACGAGCTCACTGCGGCTCCTGC	230
chr9:84623596-84623795	rs11789677	84623695	100	A	G	PARK_eQTL	PARK_eQTL_rs11789677_ref	ACTGGCCGCTTGACGACAGGGACACAACTCAAATTGGTTTAAGCATAGAGAGGGAATAATTGGTTAAGGAGCCAAAAATCCACATGGCTTCACAATGGCTGTTTTCAGTCACTAAACCCATGTCTTCAGAATCTGTCTCTCAATCTCAGCTCTTCCTTCTTAGGCAGGTCCTCCTCTTGTTGCAGCAAGATAGTCACTAACAATGCCAGGAGTTTCACTGCGGCTCCTGC	230
chr9:84623596-84623795	rs11789677	84623695	100	A	G	PARK_eQTL	PARK_eQTL_rs11789677_alt	ACTGGCCGCTTGACGACAGGGACACAACTCAAATTGGTTTAAGCATAGAGAGGGAATAATTGGTTAAGGAGCCAAAAATCCACATGGCTTCACAATGGCTGTTTTCAGTCACTAGACCCATGTCTTCAGAATCTGTCTCTCAATCTCAGCTCTTCCTTCTTAGGCAGGTCCTCCTCTTGTTGCAGCAAGATAGTCACTAACAATGCCAGGAGTTTCACTGCGGCTCCTGC	230
chr2:232822495-232822694	rs4973559	232822594	100	C	T	PARK_intragenic	PARK_intragenic_rs4973559_ref	ACTGGCCGCTTGACGACAGGGTGAAACCCTGTGTCTACTAAAAATACAAAAATTAGCTGGGCGTGGTGGCGTGCGCCTGTAATCCCAGTTACTTGGGTGGCTGAGGCAGGAGAACTGCTTGAACGCGGGAGGCGGAGGTTGCAGTGACCCGAGGCACCCCTGCATTCCAGCCTGGGCGACAGGGCAAGACTCTGTCTCGGAGGGGGAAAAGCTGTCACTGCGGCTCCTGC	230
chr2:232822495-232822694	rs4973559	232822594	100	C	T	PARK_intragenic	PARK_intragenic_rs4973559_alt	ACTGGCCGCTTGACGACAGGGTGAAACCCTGTGTCTACTAAAAATACAAAAATTAGCTGGGCGTGGTGGCGTGCGCCTGTAATCCCAGTTACTTGGGTGGCTGAGGCAGGAGAATTGCTTGAACGCGGGAGGCGGAGGTTGCAGTGACCCGAGGCACCCCTGCATTCCAGCCTGGGCGACAGGGCAAGACTCTGTCTCGGAGGGGGAAAAGCTGTCACTGCGGCTCCTGC	230
chr1:161500225-161500424	rs7551957	161500252	28	T	C	PDGWAS_LD	PDGWAS_LD_rs7551957_alt	ACTGGCCGCTTGACGACAGTCTAGTACCTGGTAAGCACCCAACAGATACTTGCTGAATGAATGAAAATCTGTTGTCTGGGTGCTCTGAGGCTGTTTCCCAGGCAATTCTCACAATTATACCTGAGGACACCCCTCTGAGGCTCTGTTTGCACTTTGTCATTCTAATGGGTCAGAGGCATATCTAATCACAGGAAAAATAACATTGCCCAATATAACACTGCGGCTCCTGC	230
chr1:161500225-161500424	rs7551957	161500252	28	T	C	PDGWAS_LD	PDGWAS_LD_rs7551957_ref	ACTGGCCGCTTGACGACAGTCTAGTACCTGGTAAGCACCCAATAGATACTTGCTGAATGAATGAAAATCTGTTGTCTGGGTGCTCTGAGGCTGTTTCCCAGGCAATTCTCACAATTATACCTGAGGACACCCCTCTGAGGCTCTGTTTGCACTTTGTCATTCTAATGGGTCAGAGGCATATCTAATCACAGGAAAAATAACATTGCCCAATATAACACTGCGGCTCCTGC	230
chr8:22605240-22605439	rs11778693	22605339	100	T	C	PDGWAS_LD	PDGWAS_LD_rs11778693_alt	ACTGGCCGCTTGACGACAGTCTCCTCGCCGGCACCGGCCTCCTCCATTTTTCCGGGCCTTGCGTGGAGGGTTTTGGCGGATGTTTTTGAACGAAGGAATGTCATCGGGGCTCTCCCGAGCCCCTCACCCCGCCAGCTACTCTGGGGGTGGCGTGGCATAGTGAGAGGAGCGCTAAGTTGTTGGGAGGCCTGGGTGTGAGTAGCAGTTTTGTCACTCACTGCGGCTCCTGC	230
chr8:22605240-22605439	rs11778693	22605339	100	T	C	PDGWAS_LD	PDGWAS_LD_rs11778693_ref	ACTGGCCGCTTGACGACAGTCTCCTCGCCGGCACCGGCCTCCTCCATTTTTCCGGGCCTTGCGTGGAGGGTTTTGGCGGATGTTTTTGAACGAAGGAATGTCATCGGGGCTCTCTCGAGCCCCTCACCCCGCCAGCTACTCTGGGGGTGGCGTGGCATAGTGAGAGGAGCGCTAAGTTGTTGGGAGGCCTGGGTGTGAGTAGCAGTTTTGTCACTCACTGCGGCTCCTGC	230
chr6:27716046-27716245	rs9380011	27716145	100	A	G	PDGWAS_LD	PDGWAS_LD_rs9380011_ref	ACTGGCCGCTTGACGACAGTGAGACCCTGTCTCAAAATAAACAAAACAAAACAAAAAAGAAAAGAAAAACTATGGTAGAAGTGGTAGGGGGAATTGAGGGAATGGGGGAAAGGAAAGGCCAAAGACTTTTTCTATGCCTTTTAATACTTTCTCATTTTTGAACCATCTGAATATATATGACTTGGGCAAAAAAAATTTAAGCAAAAAATATTGCACACTGCGGCTCCTGC	230
chr6:27716046-27716245	rs9380011	27716145	100	A	G	PDGWAS_LD	PDGWAS_LD_rs9380011_alt	ACTGGCCGCTTGACGACAGTGAGACCCTGTCTCAAAATAAACAAAACAAAACAAAAAAGAAAAGAAAAACTATGGTAGAAGTGGTAGGGGGAATTGAGGGAATGGGGGAAAGGAGAGGCCAAAGACTTTTTCTATGCCTTTTAATACTTTCTCATTTTTGAACCATCTGAATATATATGACTTGGGCAAAAAAAATTTAAGCAAAAAATATTGCACACTGCGGCTCCTGC	230
chr6:30194582-30194781	rs2517616	30194681	100	C	G	PDGWAS_LD	PDGWAS_LD_rs2517616_ref	ACTGGCCGCTTGACGACAGTGGCTCACGCCTGTAATCCCAGCACTGTGGGAGGCTGAGGCAGGCGATCACCTGAGGTCAGGAGTTCAAGACCAGCCTGGCCAACATGGTGAAACCCTGACTCTACCAAAAATACAGAAAATAGCCAGGTGTGGTGATGTGCGCCTGTAATCCCAGCTATTTGGGAGGCTGAGGCAGGAGAATCGCTTGAACCCAGCACTGCGGCTCCTGC	230
chr6:30194582-30194781	rs2517616	30194681	100	C	G	PDGWAS_LD	PDGWAS_LD_rs2517616_alt	ACTGGCCGCTTGACGACAGTGGCTCACGCCTGTAATCCCAGCACTGTGGGAGGCTGAGGCAGGCGATCACCTGAGGTCAGGAGTTCAAGACCAGCCTGGCCAACATGGTGAAACGCTGACTCTACCAAAAATACAGAAAATAGCCAGGTGTGGTGATGTGCGCCTGTAATCCCAGCTATTTGGGAGGCTGAGGCAGGAGAATCGCTTGAACCCAGCACTGCGGCTCCTGC	230
chr6:30149180-30149379	rs9261518	30149208	29	G	A	PDGWAS_LD	PDGWAS_LD_rs9261518_alt	ACTGGCCGCTTGACGACAGTGTCTGGCTCATAGCTGGTGTCCAATAAAATTTTAAATGTATGTATAAGTGAACTAATAAGAAAGCATAAGGAAGGGCTCTTCTCAATCCTCTGATTAAAAAGAGCCATCAATTACCTTATAATCAGTATTTATTGAGCCTTTGCCAAAGTAGTCAATACCATACTGAGAGGTATAAGGAATAAAACATGGCCACACACTGCGGCTCCTGC	230
chr6:30149180-30149379	rs9261518	30149208	29	G	A	PDGWAS_LD	PDGWAS_LD_rs9261518_ref	ACTGGCCGCTTGACGACAGTGTCTGGCTCATAGCTGGTGTCCAGTAAAATTTTAAATGTATGTATAAGTGAACTAATAAGAAAGCATAAGGAAGGGCTCTTCTCAATCCTCTGATTAAAAAGAGCCATCAATTACCTTATAATCAGTATTTATTGAGCCTTTGCCAAAGTAGTCAATACCATACTGAGAGGTATAAGGAATAAAACATGGCCACACACTGCGGCTCCTGC	230
chr12:40249567-40249766	rs732374	40249666	100	C	T	PARK_eQTL	PARK_eQTL_rs732374_ref	ACTGGCCGCTTGACGACAGTTAATACAACGCAAACTAGTATCATTACTTTTGCTCAATCACTTCCATTGTCTAAGTAAGATAATTAAAGGACAGCATAAAATAAAATTTCAAAACTTTACTCAATCATATTAAGCTATTTTAATTAAAGTAAATGTTTTAATGCCATTGAATATTCATCACCATTCAAAATTATTGATGTAAATAGTGTTATATGCACTGCGGCTCCTGC	230
chr12:40249567-40249766	rs732374	40249666	100	C	T	PARK_eQTL	PARK_eQTL_rs732374_alt	ACTGGCCGCTTGACGACAGTTAATACAACGCAAACTAGTATCATTACTTTTGCTCAATCACTTCCATTGTCTAAGTAAGATAATTAAAGGACAGCATAAAATAAAATTTCAAAATTTTACTCAATCATATTAAGCTATTTTAATTAAAGTAAATGTTTTAATGCCATTGAATATTCATCACCATTCAAAATTATTGATGTAAATAGTGTTATATGCACTGCGGCTCCTGC	230
chr2:101708763-101708962	rs11674694	101708862	100	C	T	PDGWAS_LD	PDGWAS_LD_rs11674694_ref	ACTGGCCGCTTGACGACAGTTAATCCCTGTTCCAACCCAGAGCCCCAGGCAACCAATAATCTGCCAGTATTAATTTGCCTTTTTTGAACATTTCATTTAAATGGAATCCTACAACGTATGGTCGCCTGTGTTTAATGTTTTTGAGGTTCGACCATGTAGCAGTGTGGTTCTTTGTTCCTTTTTATTGCTGAATTTTAGGCTATGGTTGTACCACACACTGCGGCTCCTGC	230
chr2:101708763-101708962	rs11674694	101708862	100	C	T	PDGWAS_LD	PDGWAS_LD_rs11674694_alt	ACTGGCCGCTTGACGACAGTTAATCCCTGTTCCAACCCAGAGCCCCAGGCAACCAATAATCTGCCAGTATTAATTTGCCTTTTTTGAACATTTCATTTAAATGGAATCCTACAATGTATGGTCGCCTGTGTTTAATGTTTTTGAGGTTCGACCATGTAGCAGTGTGGTTCTTTGTTCCTTTTTATTGCTGAATTTTAGGCTATGGTTGTACCACACACTGCGGCTCCTGC	230
chr3:151397250-151397449	rs17204508	151397416	167	C	T	PDGWAS_LD	PDGWAS_LD_rs17204508_ref	ACTGGCCGCTTGACGACAGTTGAAACTTAACTATGGAGTCTCTGAAGGGCTTTCACAAGTAGGATATGTCTTTTTCTCTCATCATTCTTCAAGTGTTAGATAATTGAGGAAAATAGTATTCTTAAAGGAAGAGAAATGCATACATTATGCAGTCACGATGTACAGTGATCCTGTAGTACATCGAGCTAATGAGATTTGCATGTAGCATCCGTCATCACTGCGGCTCCTGC	230
chr3:151397250-151397449	rs17204508	151397416	167	C	T	PDGWAS_LD	PDGWAS_LD_rs17204508_alt	ACTGGCCGCTTGACGACAGTTGAAACTTAACTATGGAGTCTCTGAAGGGCTTTCACAAGTAGGATATGTCTTTTTCTCTCATCATTCTTCAAGTGTTAGATAATTGAGGAAAATAGTATTCTTAAAGGAAGAGAAATGCATACATTATGCAGTCACGATGTACAGTGATCCTGTAGTACATTGAGCTAATGAGATTTGCATGTAGCATCCGTCATCACTGCGGCTCCTGC	230
chr4:17946775-17946974	rs11936915	17946874	100	T	C	PDGWAS_LD	PDGWAS_LD_rs11936915_alt	ACTGGCCGCTTGACGACATAACATCTTTTAAGCATGGGAATTACACTCTATTTGCAGAGATACTTAGAGTATGTGAGGCATATAGAAACTAAGAGCTATTAAAAGAAGAAAAAACTGCAGAGAAAAGGGAACCCATGTGCACTGTTGGTGGAAATGTGAATTAGTACAGCCATTATGGAAAACTGGATGGAAGTTCCTCAGAAAAACTGAAAATTCACTGCGGCTCCTGC	230
chr4:17946775-17946974	rs11936915	17946874	100	T	C	PDGWAS_LD	PDGWAS_LD_rs11936915_ref	ACTGGCCGCTTGACGACATAACATCTTTTAAGCATGGGAATTACACTCTATTTGCAGAGATACTTAGAGTATGTGAGGCATATAGAAACTAAGAGCTATTAAAAGAAGAAAAAATTGCAGAGAAAAGGGAACCCATGTGCACTGTTGGTGGAAATGTGAATTAGTACAGCCATTATGGAAAACTGGATGGAAGTTCCTCAGAAAAACTGAAAATTCACTGCGGCTCCTGC	230
chr15:61902544-61902743	rs7402374	61902643	100	G	A	PARK_eQTL	PARK_eQTL_rs7402374_alt	ACTGGCCGCTTGACGACATAAGCAAATTAACATGACACATGACATTAATAGAATCAAGGACAAAAACCATGTGATCATTTCAACAGATGCTAAAAAAGCGTTTGACAAAATTTGATATTGCTTTATGAAAAAAGTTCTCAACAAACTAGGCACAGAAGGAACGTATCTCAAAATGATAAAGGCTATATATAACAAACCCACAGCTAACATCATACCACTGCGGCTCCTGC	230
chr15:61902544-61902743	rs7402374	61902643	100	G	A	PARK_eQTL	PARK_eQTL_rs7402374_ref	ACTGGCCGCTTGACGACATAAGCAAATTAACATGACACATGACATTAATAGAATCAAGGACAAAAACCATGTGATCATTTCAACAGATGCTAAAAAAGCGTTTGACAAAATTTGGTATTGCTTTATGAAAAAAGTTCTCAACAAACTAGGCACAGAAGGAACGTATCTCAAAATGATAAAGGCTATATATAACAAACCCACAGCTAACATCATACCACTGCGGCTCCTGC	230
chr6:49920583-49920782	rs77045954	49920682	100	G	C	PARK_eQTL	PARK_eQTL_rs77045954_alt	ACTGGCCGCTTGACGACATACCTACATAACATATGTGTATATTTTGTAGGTATATATTGTACCTTTATTAAGAGAAAGTGAAAGGAAGAGCATATATAGCAGAGTTAACAATTACTGAACACAAGAGGGGTATTTAGAAATTCTTGTATTTTTTTTTGAAATAAAAGGAAAAAGGAAATATGTGATGTCACATCAGAAAACACTACAGATAATTACACTGCGGCTCCTGC	230
chr6:49920583-49920782	rs77045954	49920682	100	G	C	PARK_eQTL	PARK_eQTL_rs77045954_ref	ACTGGCCGCTTGACGACATACCTACATAACATATGTGTATATTTTGTAGGTATATATTGTACCTTTATTAAGAGAAAGTGAAAGGAAGAGCATATATAGCAGAGTTAACAATTAGTGAACACAAGAGGGGTATTTAGAAATTCTTGTATTTTTTTTTGAAATAAAAGGAAAAAGGAAATATGTGATGTCACATCAGAAAACACTACAGATAATTACACTGCGGCTCCTGC	230
chr8:16862069-16862268	rs62504203	16862168	100	C	T	PDGWAS_LD	PDGWAS_LD_rs62504203_ref	ACTGGCCGCTTGACGACATAGGCATCAAATGTCACACTGCAACACATTACTCACATTTGTGGTGATAACGGTGCGAACCAGCCAATTGTGCTGCCAATTGTAAAAAAGTATAAGCACATGTATTGTATACAGTGCATAATACTTGATCATGATAACAAACCACTATGTTACTGGTTTATGTATTTACTATATTATGTCTTTTATCATTATTTTAGCACTGCGGCTCCTGC	230
chr8:16862069-16862268	rs62504203	16862168	100	C	T	PDGWAS_LD	PDGWAS_LD_rs62504203_alt	ACTGGCCGCTTGACGACATAGGCATCAAATGTCACACTGCAACACATTACTCACATTTGTGGTGATAACGGTGCGAACCAGCCAATTGTGCTGCCAATTGTAAAAAAGTATAAGTACATGTATTGTATACAGTGCATAATACTTGATCATGATAACAAACCACTATGTTACTGGTTTATGTATTTACTATATTATGTCTTTTATCATTATTTTAGCACTGCGGCTCCTGC	230
chr22:32469518-32469717	rs5998504	32469617	100	A	G	PARK_eQTL	PARK_eQTL_rs5998504_ref	ACTGGCCGCTTGACGACATAGGGTAGAGAAAAATAAGAGCTAACATTTATTGTTTGTTATGTTCTGGGCACCATCCATATATGAATTCACTAAATACTCATCAAGACTGTATAAAGAACTAATATTATTTCCATTCGCTAGGTGGGACAACTTGCCTAAGCTTAGACATTACAGCTAGTAAGTTGCGGAGCCAGGATTCAGGACCCAGGTGTTCCCACTGCGGCTCCTGC	230
chr22:32469518-32469717	rs5998504	32469617	100	A	G	PARK_eQTL	PARK_eQTL_rs5998504_alt	ACTGGCCGCTTGACGACATAGGGTAGAGAAAAATAAGAGCTAACATTTATTGTTTGTTATGTTCTGGGCACCATCCATATATGAATTCACTAAATACTCATCAAGACTGTATAAGGAACTAATATTATTTCCATTCGCTAGGTGGGACAACTTGCCTAAGCTTAGACATTACAGCTAGTAAGTTGCGGAGCCAGGATTCAGGACCCAGGTGTTCCCACTGCGGCTCCTGC	230
chr15:89234745-89234944	rs8031067	89234844	100	G	A	PARK_eQTL	PARK_eQTL_rs8031067_alt	ACTGGCCGCTTGACGACATAGTGTGGCTGTGGCATGCAGACTGAGAAGTGCAATTCAAGCTAAACATCCCCTTATTACCAATCAATAATGATTCCATAGGAATCATTGTGCAGCACCTCTGCCTGTTCTGCAATGCAATCTTCCCAAACAAGTACATTAATTATTTCTGGCCAGGTCCAATTCTGTTTACAAATAGGTTTTTGAGGGCGGTATGCCACTGCGGCTCCTGC	230
chr15:89234745-89234944	rs8031067	89234844	100	G	A	PARK_eQTL	PARK_eQTL_rs8031067_ref	ACTGGCCGCTTGACGACATAGTGTGGCTGTGGCATGCAGACTGAGAAGTGCAATTCAAGCTAAACATCCCCTTATTACCAATCAATAATGATTCCATAGGAATCATTGTGCAGCGCCTCTGCCTGTTCTGCAATGCAATCTTCCCAAACAAGTACATTAATTATTTCTGGCCAGGTCCAATTCTGTTTACAAATAGGTTTTTGAGGGCGGTATGCCACTGCGGCTCCTGC	230
chr15:62055587-62055786	rs17271340	62055686	100	C	T	PARK_intragenic	PARK_intragenic_rs17271340_ref	ACTGGCCGCTTGACGACATATATGAATATATGCACACTATGATGTTTTCCAAATCATGTTAACACAATATTTCGATCTTAAAACTACTTCCAAAGATCATCCAAGCAAAGATTACGCATTTTTATTGACATGATACCTTTCAGTCACTTAAGATATCAATTTCTCTCTCGAATTACAGATTTCGTTAAGAGTAATCTACTTCTTCCGTGTCCTTTCACTGCGGCTCCTGC	230
chr15:62055587-62055786	rs17271340	62055686	100	C	T	PARK_intragenic	PARK_intragenic_rs17271340_alt	ACTGGCCGCTTGACGACATATATGAATATATGCACACTATGATGTTTTCCAAATCATGTTAACACAATATTTCGATCTTAAAACTACTTCCAAAGATCATCCAAGCAAAGATTATGCATTTTTATTGACATGATACCTTTCAGTCACTTAAGATATCAATTTCTCTCTCGAATTACAGATTTCGTTAAGAGTAATCTACTTCTTCCGTGTCCTTTCACTGCGGCTCCTGC	230
chr5:103090710-103090909	rs34801	103090809	100	T	A	PDGWAS_LD	PDGWAS_LD_rs34801_alt	ACTGGCCGCTTGACGACATATGTCAATAGGGAAAAATATGCCTAGATGTAAAGCTCTTAGAAATTTTCATTTTAATTTGCTGAAATGGATTCAGAGACCTTGAACTTGAGTACCACCTAGTTACACTGGTTAGAAACAAATGGACATACCAACCTCACTTGATTTTAAGAGAGCTTCTGTATGTAAGTAAAATAAGTCACACACGAACACACACACACTGCGGCTCCTGC	230
chr5:103090710-103090909	rs34801	103090809	100	T	A	PDGWAS_LD	PDGWAS_LD_rs34801_ref	ACTGGCCGCTTGACGACATATGTCAATAGGGAAAAATATGCCTAGATGTAAAGCTCTTAGAAATTTTCATTTTAATTTGCTGAAATGGATTCAGAGACCTTGAACTTGAGTACCTCCTAGTTACACTGGTTAGAAACAAATGGACATACCAACCTCACTTGATTTTAAGAGAGCTTCTGTATGTAAGTAAAATAAGTCACACACGAACACACACACACTGCGGCTCCTGC	230
chr2:232831076-232831275	rs6719061	232831175	100	C	T	PARK_eQTL	PARK_eQTL_rs6719061_ref	ACTGGCCGCTTGACGACATCAAATCAAGGGGTACACGTATTGCCAACAGTGTTTGGGACTGCTGATGTAGACCTTGATCACCTGGCTGAAGTAGTATTTGCCAGGTTTCTCCACCGTAAGTTACCTCCCCCCTTACTACTGTAAGTAGTACTGTAAGTCAGGACTGTACTGACTCCTTGGAAGTCACTCTGTGCAGTCCACACTTAAGAATGTAGCACTGCGGCTCCTGC	230
chr2:232831076-232831275	rs6719061	232831175	100	C	T	PARK_eQTL	PARK_eQTL_rs6719061_alt	ACTGGCCGCTTGACGACATCAAATCAAGGGGTACACGTATTGCCAACAGTGTTTGGGACTGCTGATGTAGACCTTGATCACCTGGCTGAAGTAGTATTTGCCAGGTTTCTCCACTGTAAGTTACCTCCCCCCTTACTACTGTAAGTAGTACTGTAAGTCAGGACTGTACTGACTCCTTGGAAGTCACTCTGTGCAGTCCACACTTAAGAATGTAGCACTGCGGCTCCTGC	230
chr4:17957859-17958058	rs13151431	17957958	100	C	A	PDGWAS_LD	PDGWAS_LD_rs13151431_alt	ACTGGCCGCTTGACGACATCACAAAGGAACACTTACTAAGAAACACTTAAGGCCTGAATGAATCATGTTAAATTTACATAGTCAATCAAGGATGTCTGCATTTAGAGAAAAGCAATCTAAAAGATTAACACTACCTGTTTTTAAGAAATCAATTACTTTATCATCAGTCATAACCCAACTGGTTAATGAACCATACTAGTATTTATATCATGCTACACTGCGGCTCCTGC	230
chr4:17957859-17958058	rs13151431	17957958	100	C	A	PDGWAS_LD	PDGWAS_LD_rs13151431_ref	ACTGGCCGCTTGACGACATCACAAAGGAACACTTACTAAGAAACACTTAAGGCCTGAATGAATCATGTTAAATTTACATAGTCAATCAAGGATGTCTGCATTTAGAGAAAAGCACTCTAAAAGATTAACACTACCTGTTTTTAAGAAATCAATTACTTTATCATCAGTCATAACCCAACTGGTTAATGAACCATACTAGTATTTATATCATGCTACACTGCGGCTCCTGC	230
chr16:52595492-52595691	rs3112622	52595591	100	T	C	PDGWAS_LD	PDGWAS_LD_rs3112622_alt	ACTGGCCGCTTGACGACATCAGGGCACCAGAAGATTTGATGTCTGCAGAGGGCTGTCTCTGCTTTCAAGATGGTGCCTTCTTGGTGCATCCTCACATAGCAAAATGACAGAGAGCAAAAAGGACTAAACAGACTTCTTTAAGATGTTTTACAAGGGCACTAATTCCATTCATAAGGGCAGGGCCTCATAACCTAATCACCTCCTAATGGCCCCACCACTGCGGCTCCTGC	230
chr16:52595492-52595691	rs3112622	52595591	100	T	C	PDGWAS_LD	PDGWAS_LD_rs3112622_ref	ACTGGCCGCTTGACGACATCAGGGCACCAGAAGATTTGATGTCTGCAGAGGGCTGTCTCTGCTTTCAAGATGGTGCCTTCTTGGTGCATCCTCACATAGCAAAATGACAGAGAGTAAAAAGGACTAAACAGACTTCTTTAAGATGTTTTACAAGGGCACTAATTCCATTCATAAGGGCAGGGCCTCATAACCTAATCACCTCCTAATGGCCCCACCACTGCGGCTCCTGC	230
chr4:41273645-41273844	rs7669185	41273744	100	T	A	PARK_eQTL	PARK_eQTL_rs7669185_alt	ACTGGCCGCTTGACGACATCTTTATTTCTGCCTTCATTTCATTATGTACCCAGTAGTCATTCAGGAGCAGGTTGTTCAGTTTCTATGTAGTTGAGCGGTTTTGAGTGAGTTTTTAAATCCTGAGTTCTAGTTTGATTGCACTGTGGTCTGAGAGACAGTTTGTTATAATTTCTGTTCTTTTACATTTGCTGAGGAGTGCTTTACTTCCAACTATGCACTGCGGCTCCTGC	230
chr4:41273645-41273844	rs7669185	41273744	100	T	A	PARK_eQTL	PARK_eQTL_rs7669185_ref	ACTGGCCGCTTGACGACATCTTTATTTCTGCCTTCATTTCATTATGTACCCAGTAGTCATTCAGGAGCAGGTTGTTCAGTTTCTATGTAGTTGAGCGGTTTTGAGTGAGTTTTTTAATCCTGAGTTCTAGTTTGATTGCACTGTGGTCTGAGAGACAGTTTGTTATAATTTCTGTTCTTTTACATTTGCTGAGGAGTGCTTTACTTCCAACTATGCACTGCGGCTCCTGC	230
chr20:5102248-5102447	rs6053112	5102347	100	G	A	PARK_eQTL	PARK_eQTL_rs6053112_alt	ACTGGCCGCTTGACGACATGAATATAAAAACAAAGATTGAACAATGAAAAAAATCTAAAACCTGAATAGACAAAGAGTAATGAGATTAAGGCCATAATAAAAAGTCTCTTAGCAAAGAGAAGCCTGGGACTAGATGGTTTCGCTGCTGAATTATACCAGTTAAAGAATTAATACTTGGCTGGGCATGGTGGTTCACTCCTGTAATCCCAGCACTTCACTGCGGCTCCTGC	230
chr20:5102248-5102447	rs6053112	5102347	100	G	A	PARK_eQTL	PARK_eQTL_rs6053112_ref	ACTGGCCGCTTGACGACATGAATATAAAAACAAAGATTGAACAATGAAAAAAATCTAAAACCTGAATAGACAAAGAGTAATGAGATTAAGGCCATAATAAAAAGTCTCTTAGCAGAGAGAAGCCTGGGACTAGATGGTTTCGCTGCTGAATTATACCAGTTAAAGAATTAATACTTGGCTGGGCATGGTGGTTCACTCCTGTAATCCCAGCACTTCACTGCGGCTCCTGC	230
chr16:52610884-52611083	rs3104798	52610983	100	C	G	PDGWAS_LD	PDGWAS_LD_rs3104798_ref	ACTGGCCGCTTGACGACATGATTCATCATATTTATTTAATATTGTTAATTTGAATTTTATTAGATCTGTACTGATGTTTGTATTTAATTTCTAATTTGTTTTGGTTTCATAATTCACTAAAACAATAAGCACAAAGAGTTTCTATCTGACTTTATATATTAACATTTTAATAAAAGTCTTTTATATACTCATTGGGATCCATGGTAATTATTTTCCACTGCGGCTCCTGC	230
chr16:52610884-52611083	rs3104798	52610983	100	C	G	PDGWAS_LD	PDGWAS_LD_rs3104798_alt	ACTGGCCGCTTGACGACATGATTCATCATATTTATTTAATATTGTTAATTTGAATTTTATTAGATCTGTACTGATGTTTGTATTTAATTTCTAATTTGTTTTGGTTTCATAATTGACTAAAACAATAAGCACAAAGAGTTTCTATCTGACTTTATATATTAACATTTTAATAAAAGTCTTTTATATACTCATTGGGATCCATGGTAATTATTTTCCACTGCGGCTCCTGC	230
chr20:5096017-5096216	rs1535266	5096116	100	T	C	PARK_eQTL	PARK_eQTL_rs1535266_alt	ACTGGCCGCTTGACGACATGCTGGTAAAGGGCCAGGGGCCTGAGACCTCCTCACACCCTCCGTCAGCAGCTGTCAGGGAGAGGAGCCCTGCCTGGGCTGGCAATCAACCCTCGCCCCTGCCGCTGGCTCTGGGGTGGTTCTGCCATGGAACAGCAGGTTCAAGATGGCAACAGGGTAACAGATGGTCTCTCTTCCCTCCACCTCTGCCTCATCCCCACTGCGGCTCCTGC	230
chr20:5096017-5096216	rs1535266	5096116	100	T	C	PARK_eQTL	PARK_eQTL_rs1535266_ref	ACTGGCCGCTTGACGACATGCTGGTAAAGGGCCAGGGGCCTGAGACCTCCTCACACCCTCCGTCAGCAGCTGTCAGGGAGAGGAGCCCTGCCTGGGCTGGCAATCAACCCTCGCTCCTGCCGCTGGCTCTGGGGTGGTTCTGCCATGGAACAGCAGGTTCAAGATGGCAACAGGGTAACAGATGGTCTCTCTTCCCTCCACCTCTGCCTCATCCCCACTGCGGCTCCTGC	230
chr15:61901965-61902164	rs75762752	61902064	100	C	A	PARK_intragenic	PARK_intragenic_rs75762752_alt	ACTGGCCGCTTGACGACATGGATGAAACTGGAAATCATCATTCTCAGCAAACTATCACAAGGACTAAAAACCAAACACAGCATATTCTCACTCATAGGTGGGAACTGAACAATGAGATCACATGGACACAGGAAGGGGAACATCACACTCTGGGGACTGTTGTGGGGTGGGGGGAGGGGGAGGGATAGCATTGGGAGATATACCTAATGCTAGATCACTGCGGCTCCTGC	230
chr15:61901965-61902164	rs75762752	61902064	100	C	A	PARK_intragenic	PARK_intragenic_rs75762752_ref	ACTGGCCGCTTGACGACATGGATGAAACTGGAAATCATCATTCTCAGCAAACTATCACAAGGACTAAAAACCAAACACAGCATATTCTCACTCATAGGTGGGAACTGAACAATGCGATCACATGGACACAGGAAGGGGAACATCACACTCTGGGGACTGTTGTGGGGTGGGGGGAGGGGGAGGGATAGCATTGGGAGATATACCTAATGCTAGATCACTGCGGCTCCTGC	230
chr9:17733823-17734022	rs10810844	17733922	100	G	T	PDGWAS_LD	PDGWAS_LD_rs10810844_ref	ACTGGCCGCTTGACGACATGGATGAAATTGGAAATCATCATTCTCAGTAAACTATCGCAAGAACAAAAAAACCAAACACTGCATATTCTCACTGATAGGTGGGAATTGAACAATGAGAACACATGGCCTCTCACATTCTCTTACTTAACCTCTGCTTGCCAGCTTAGTGAACCAGTGTACTAAAGAACTCTGGTAACATGAGTTGATTTGATAAGCACTGCGGCTCCTGC	230
chr9:17733823-17734022	rs10810844	17733922	100	G	T	PDGWAS_LD	PDGWAS_LD_rs10810844_alt	ACTGGCCGCTTGACGACATGGATGAAATTGGAAATCATCATTCTCAGTAAACTATCGCAAGAACAAAAAAACCAAACACTGCATATTCTCACTGATAGGTGGGAATTGAACAATTAGAACACATGGCCTCTCACATTCTCTTACTTAACCTCTGCTTGCCAGCTTAGTGAACCAGTGTACTAAAGAACTCTGGTAACATGAGTTGATTTGATAAGCACTGCGGCTCCTGC	230
chr17:78425615-78425814	rs8069689	78425714	100	C	G	PDGWAS_LD	PDGWAS_LD_rs8069689_ref	ACTGGCCGCTTGACGACATGGGAACGACCGGGCCTTGGCCGTTCTGAGCAGGGGTCACGCCAGAACCTTCCACGGGCCACTCAGCGAGCTAGAAGTGCTGGACAGAGTAGGGGCCATGGAGCCCAGCCACCTACCATGACGCAACTTTGGTGTCTGCTTTTTTTTTTTTTTTTTTTTTTTTTTTGAGATGAAGTATCGCTCTGTCACCCAGGCTGCACTGCGGCTCCTGC	230
chr17:78425615-78425814	rs8069689	78425714	100	C	G	PDGWAS_LD	PDGWAS_LD_rs8069689_alt	ACTGGCCGCTTGACGACATGGGAACGACCGGGCCTTGGCCGTTCTGAGCAGGGGTCACGCCAGAACCTTCCACGGGCCACTCAGCGAGCTAGAAGTGCTGGACAGAGTAGGGGCGATGGAGCCCAGCCACCTACCATGACGCAACTTTGGTGTCTGCTTTTTTTTTTTTTTTTTTTTTTTTTTTGAGATGAAGTATCGCTCTGTCACCCAGGCTGCACTGCGGCTCCTGC	230
chr5:134590804-134591003	rs58323985	134590903	100	T	C	PDGWAS_LD	PDGWAS_LD_rs58323985_alt	ACTGGCCGCTTGACGACATGGTAAAACCCAGTCTCTACTAAAAAAAAAAAAAAGAGAGAGAGAAAGAAAGAAAGAAAAAATTAGTTGAGCATGGTGGTGTGCCTGTGGTCCCAGCTACTCTGGAGGCTGAGATGGGAGGATTGCTTGAACCCAGGAGGCAGAGTTTGCAGTGAGTGGAGATCAAGCCACTGCAATCCAGCCTGGGTGATAGGACACACTGCGGCTCCTGC	230
chr5:134590804-134591003	rs58323985	134590903	100	T	C	PDGWAS_LD	PDGWAS_LD_rs58323985_ref	ACTGGCCGCTTGACGACATGGTAAAACCCAGTCTCTACTAAAAAAAAAAAAAAGAGAGAGAGAAAGAAAGAAAGAAAAAATTAGTTGAGCATGGTGGTGTGCCTGTGGTCCCAGTTACTCTGGAGGCTGAGATGGGAGGATTGCTTGAACCCAGGAGGCAGAGTTTGCAGTGAGTGGAGATCAAGCCACTGCAATCCAGCCTGGGTGATAGGACACACTGCGGCTCCTGC	230
chr5:103114614-103114813	rs34771	103114713	100	G	A	PDGWAS_LD	PDGWAS_LD_rs34771_alt	ACTGGCCGCTTGACGACATTAATGAGTTCATTCATCCATGAATCCTTTCTGACCACATCCCCAATCTCAGGGAGAATTGTGCACACCCTCATTGGTACATTCACAGTAATATGTATCAACCTTTATCATAAAATCTGAAACACTCTATTGAATATATTAGTTTATATGTCTCTCTCCCAAATATATTGTAAATCTTTAGGGACATGAGACTAGCCCACTGCGGCTCCTGC	230
chr5:103114614-103114813	rs34771	103114713	100	G	A	PDGWAS_LD	PDGWAS_LD_rs34771_ref	ACTGGCCGCTTGACGACATTAATGAGTTCATTCATCCATGAATCCTTTCTGACCACATCCCCAATCTCAGGGAGAATTGTGCACACCCTCATTGGTACATTCACAGTAATATGTGTCAACCTTTATCATAAAATCTGAAACACTCTATTGAATATATTAGTTTATATGTCTCTCTCCCAAATATATTGTAAATCTTTAGGGACATGAGACTAGCCCACTGCGGCTCCTGC	230
chr7:23238565-23238764	rs858271	23238664	100	G	T	PDGWAS_LD	PDGWAS_LD_rs858271_ref	ACTGGCCGCTTGACGACATTGGTAAATCTGGGTAAAGGATACATGATAGTTCTTGTACTATTCTTTTTTTTTTTTTTTTCGAGACGGAGTTTCACTCTGTCACCCAGGCTGGAGGGCAGCAGTGAACCTCAGCCTCCCGGGCTCAAGCAATTCTCCTACCTCAGCCTCTTGAGTAGCTGGGATTACAGGCACCCACCACCATGCCAACTAATTTTCACTGCGGCTCCTGC	230
chr7:23238565-23238764	rs858271	23238664	100	G	T	PDGWAS_LD	PDGWAS_LD_rs858271_alt	ACTGGCCGCTTGACGACATTGGTAAATCTGGGTAAAGGATACATGATAGTTCTTGTACTATTCTTTTTTTTTTTTTTTTCGAGACGGAGTTTCACTCTGTCACCCAGGCTGGAGTGCAGCAGTGAACCTCAGCCTCCCGGGCTCAAGCAATTCTCCTACCTCAGCCTCTTGAGTAGCTGGGATTACAGGCACCCACCACCATGCCAACTAATTTTCACTGCGGCTCCTGC	230
chr6:162529298-162529497	rs2846498	162529397	100	A	G	PARK_intragenic	PARK_intragenic_rs2846498_ref	ACTGGCCGCTTGACGACATTTAAAATATCCTTACACCTGAAGGGAACTAGAAAAGCATGCCTATATATTCTAAATTTCTTTTTCTCCTCCACACTCTCCAAATTCCCCTGCCAAAACAGAATATTGATATTACAATGGAAAATTATAAAGACGATATACTATGAAAGTTCTTAATATTCATTCATTCTGAGTTTCTTAAAATGTATAGAAAGATGCACTGCGGCTCCTGC	230
chr6:162529298-162529497	rs2846498	162529397	100	A	G	PARK_intragenic	PARK_intragenic_rs2846498_alt	ACTGGCCGCTTGACGACATTTAAAATATCCTTACACCTGAAGGGAACTAGAAAAGCATGCCTATATATTCTAAATTTCTTTTTCTCCTCCACACTCTCCAAATTCCCCTGCCAAGACAGAATATTGATATTACAATGGAAAATTATAAAGACGATATACTATGAAAGTTCTTAATATTCATTCATTCTGAGTTTCTTAAAATGTATAGAAAGATGCACTGCGGCTCCTGC	230
chr14:88003771-88003970	rs9671903	88003870	100	A	T	PDGWAS_LD	PDGWAS_LD_rs9671903_ref	ACTGGCCGCTTGACGACATTTATTGTTAATTTTTTACTTTATACTTAATTTTTATTATTTCAGTAACAATATATTGATTTATAATTTACTATATGCTAAATTACTTTATAAACTATCCTGTGCTTTATAAATGTAAGGTATTAGTTTTATTATTCTCAAAGAAAGACCTACAACGGAAGTATTGAAAATCTTTACATTCCTGATATACCCTGATCCACTGCGGCTCCTGC	230
chr14:88003771-88003970	rs9671903	88003870	100	A	T	PDGWAS_LD	PDGWAS_LD_rs9671903_alt	ACTGGCCGCTTGACGACATTTATTGTTAATTTTTTACTTTATACTTAATTTTTATTATTTCAGTAACAATATATTGATTTATAATTTACTATATGCTAAATTACTTTATAAACTTTCCTGTGCTTTATAAATGTAAGGTATTAGTTTTATTATTCTCAAAGAAAGACCTACAACGGAAGTATTGAAAATCTTTACATTCCTGATATACCCTGATCCACTGCGGCTCCTGC	230
chr17:34617963-34618162	rs9916362	34618062	100	C	T	PARK_eQTL	PARK_eQTL_rs9916362_ref	ACTGGCCGCTTGACGACATTTCTTCCCAGTGTTTACATCTTTGTACATAAAATTGGTATTATGCCATATAGCCAGTTTAATGCCCTGCTTTGTTAATTCGCACTATTTTGTGAACATTTTCCCATTCAGGTAAATATTATTTTTGAAAACTTGATCTACAATGGCTGCATATATCCATTTTTATGCATTTGCATTTATTTAATCTAACTCTGCTTCACTGCGGCTCCTGC	230
chr17:34617963-34618162	rs9916362	34618062	100	C	T	PARK_eQTL	PARK_eQTL_rs9916362_alt	ACTGGCCGCTTGACGACATTTCTTCCCAGTGTTTACATCTTTGTACATAAAATTGGTATTATGCCATATAGCCAGTTTAATGCCCTGCTTTGTTAATTCGCACTATTTTGTGAATATTTTCCCATTCAGGTAAATATTATTTTTGAAAACTTGATCTACAATGGCTGCATATATCCATTTTTATGCATTTGCATTTATTTAATCTAACTCTGCTTCACTGCGGCTCCTGC	230
chr7:31268420-31268619	rs62448506	31268519	100	G	T	PARK_eQTL	PARK_eQTL_rs62448506_ref	ACTGGCCGCTTGACGACATTTGTCAATGGTAGCTTAAGAAATGGTATCTCATTATAATTTTAATTTGCATTATTTCTATTGTGGGGGAGGTTGAACATTTTTCATGCAGTTAAAGCCTCAAGTTAACACACTGTTCTATAGATTTGTTGTAGATGACCAACATTTCACAGACTATATATCACGACATTCACATAAAATTTTCTGCAAAAATTATGCACTGCGGCTCCTGC	230
chr7:31268420-31268619	rs62448506	31268519	100	G	T	PARK_eQTL	PARK_eQTL_rs62448506_alt	ACTGGCCGCTTGACGACATTTGTCAATGGTAGCTTAAGAAATGGTATCTCATTATAATTTTAATTTGCATTATTTCTATTGTGGGGGAGGTTGAACATTTTTCATGCAGTTAAATCCTCAAGTTAACACACTGTTCTATAGATTTGTTGTAGATGACCAACATTTCACAGACTATATATCACGACATTCACATAAAATTTTCTGCAAAAATTATGCACTGCGGCTCCTGC	230
chr6:30141955-30142154	rs9261490	30142054	100	T	C	PDGWAS_LD	PDGWAS_LD_rs9261490_alt	ACTGGCCGCTTGACGACATTTTACCATGGATAAGGAGTTGTCTGAAAAGTAACACAGAGAGGGAGGGTAAGGGAGTTGAGTATATTTCTGAAGAAGTGATTATAATGGTGGACCCTATGTGTACTCATGGATATTGACAGCGTAATTTTGAAATTAAGGAGGGTTTTTTTTTACTGATTTTTTCACCATATCTCTATTTATTTGAATTAAACTTTCACTGCGGCTCCTGC	230
chr6:30141955-30142154	rs9261490	30142054	100	T	C	PDGWAS_LD	PDGWAS_LD_rs9261490_ref	ACTGGCCGCTTGACGACATTTTACCATGGATAAGGAGTTGTCTGAAAAGTAACACAGAGAGGGAGGGTAAGGGAGTTGAGTATATTTCTGAAGAAGTGATTATAATGGTGGACCTTATGTGTACTCATGGATATTGACAGCGTAATTTTGAAATTAAGGAGGGTTTTTTTTTACTGATTTTTTCACCATATCTCTATTTATTTGAATTAAACTTTCACTGCGGCTCCTGC	230
chr4:89710441-89710640	rs356173	89710565	125	G	A	PDGWAS_LD	PDGWAS_LD_rs356173_alt	ACTGGCCGCTTGACGACATTTTGTAATACTCCTCTCTGTGTACTTCCAAGGAAGACTGAATATGCCCTTTAGGTTTATTGCCCAGTAGGAGGATAACCGGCTTGTAACTGGCAAACAAATATGAAATCTGAAAGATGCAACCATCAACTCTGATAGTCATTAAAACTGATCTAAAACTGACTTATTCAAGCCAATCTGATGTGTTGGGGGTCTAACACTGCGGCTCCTGC	230
chr4:89710441-89710640	rs356173	89710565	125	G	A	PDGWAS_LD	PDGWAS_LD_rs356173_ref	ACTGGCCGCTTGACGACATTTTGTAATACTCCTCTCTGTGTACTTCCAAGGAAGACTGAATATGCCCTTTAGGTTTATTGCCCAGTAGGAGGATAACCGGCTTGTAACTGGCAAACAAATATGAAATCTGAAAGATGCAGCCATCAACTCTGATAGTCATTAAAACTGATCTAAAACTGACTTATTCAAGCCAATCTGATGTGTTGGGGGTCTAACACTGCGGCTCCTGC	230
chr2:232779414-232779613	rs283486	232779513	100	A	G	PARK_eQTL	PARK_eQTL_rs283486_ref	ACTGGCCGCTTGACGACATTTTTCTTGAGAACAGTAAAATCTTCAGTTGGAGTGCGATTTCTGGCCTATGTAAGTAGGTAATCTCACAGCTTTAAAACGTTAGCTCTGGTCTCCATGTTCTTGCTTACATAGTGTACTTGGCTTTCTTTTGAAGATGCCTAGTCTCTTTCCATTTCCACATGTCCAAGCCAACTACGAATTGCCTTCCCACAGATCACTGCGGCTCCTGC	230
chr2:232779414-232779613	rs283486	232779513	100	A	G	PARK_eQTL	PARK_eQTL_rs283486_alt	ACTGGCCGCTTGACGACATTTTTCTTGAGAACAGTAAAATCTTCAGTTGGAGTGCGATTTCTGGCCTATGTAAGTAGGTAATCTCACAGCTTTAAAACGTTAGCTCTGGTCTCCGTGTTCTTGCTTACATAGTGTACTTGGCTTTCTTTTGAAGATGCCTAGTCTCTTTCCATTTCCACATGTCCAAGCCAACTACGAATTGCCTTCCCACAGATCACTGCGGCTCCTGC	230
chr21:37443429-37443628	rs2835746	37443528	100	A	G	PDGWAS_LD	PDGWAS_LD_rs2835746_ref	ACTGGCCGCTTGACGACATTTTTTATTGTGTACCAGCCATTGTGAATTTTCACTTTGTCGGGTGCCGAGTATTTTTGTATTTCTTCTGTAAGTTTTCTTGGCTTTTGTTCTGGAACAGTCGGGTTACTTAGAAATAGTTTGATCTTTGAGTCTTACTTCTGAGATTTTTTAGGTGGGACCAGTGCAGTGTTTAATGATAATTATTCTTCACAAATCACTGCGGCTCCTGC	230
chr21:37443429-37443628	rs2835746	37443528	100	A	G	PDGWAS_LD	PDGWAS_LD_rs2835746_alt	ACTGGCCGCTTGACGACATTTTTTATTGTGTACCAGCCATTGTGAATTTTCACTTTGTCGGGTGCCGAGTATTTTTGTATTTCTTCTGTAAGTTTTCTTGGCTTTTGTTCTGGAGCAGTCGGGTTACTTAGAAATAGTTTGATCTTTGAGTCTTACTTCTGAGATTTTTTAGGTGGGACCAGTGCAGTGTTTAATGATAATTATTCTTCACAAATCACTGCGGCTCCTGC	230
chr16:52593515-52593714	rs3112623	52593614	100	A	G	PDGWAS_LD	PDGWAS_LD_rs3112623_ref	ACTGGCCGCTTGACGACCAAAAAATTGTTCTTCTAGGATGTATCTTAAGACATAATTATGATTTGTGCACAAATTTAGCTATGAAAATGTAGTTTTACTTATGATATGACAAAAATATCACAAATGACCTAGGTGTCAAACAATAGAGACCAGTTAATTAAATGATGTTCCACAACTTATATAATTATTAAAAACATTTAGGATATTTACATTTACACTGCGGCTCCTGC	230
chr16:52593515-52593714	rs3112623	52593614	100	A	G	PDGWAS_LD	PDGWAS_LD_rs3112623_alt	ACTGGCCGCTTGACGACCAAAAAATTGTTCTTCTAGGATGTATCTTAAGACATAATTATGATTTGTGCACAAATTTAGCTATGAAAATGTAGTTTTACTTATGATATGACAAAAGTATCACAAATGACCTAGGTGTCAAACAATAGAGACCAGTTAATTAAATGATGTTCCACAACTTATATAATTATTAAAAACATTTAGGATATTTACATTTACACTGCGGCTCCTGC	230
chr4:89828775-89828974	rs6828271	89828874	100	C	T	PARK_intragenic	PARK_intragenic_rs6828271_ref	ACTGGCCGCTTGACGACCAAAAATACAAAAAATTAGCCAGGCGTGGTGGCGGGTGCCTGTAGTCCCAGCTACTTGGGAGGGGCTGAGGCAGGAGAATGGCATGAACTCGGGAGGCAGAACTTGCAGTGAGCCAAGATTGTGCCACTGCACTCCAGCCTGGGTAACAGAGCAAGACTCTGTCTCAAAAAAACAAACAGACAAACAAACAAACAAACCACTGCGGCTCCTGC	230
chr4:89828775-89828974	rs6828271	89828874	100	C	T	PARK_intragenic	PARK_intragenic_rs6828271_alt	ACTGGCCGCTTGACGACCAAAAATACAAAAAATTAGCCAGGCGTGGTGGCGGGTGCCTGTAGTCCCAGCTACTTGGGAGGGGCTGAGGCAGGAGAATGGCATGAACTCGGGAGGTAGAACTTGCAGTGAGCCAAGATTGTGCCACTGCACTCCAGCCTGGGTAACAGAGCAAGACTCTGTCTCAAAAAAACAAACAGACAAACAAACAAACAAACCACTGCGGCTCCTGC	230
chr8:22627683-22627882	rs900266	22627782	100	A	T	PDGWAS_LD	PDGWAS_LD_rs900266_ref	ACTGGCCGCTTGACGACCAAAACCTCCTCTCCCACTCCTAGGTGCTGACTGTCCCATTATGAGAAGTCAGTTTGGCTTTCTCTTTCCACATGTGAGGAAACAGCCTCCGAGGCCAGGTGGGGGCAGGTCAGACAGCCCACCGAGCATGCCCCGCTCCATGGTCCTGCACCACGCTGGCAGCTGCCACACCTGGCCGCTGACCTGAGAACACGCTGCACTGCGGCTCCTGC	230
chr8:22627683-22627882	rs900266	22627782	100	A	T	PDGWAS_LD	PDGWAS_LD_rs900266_alt	ACTGGCCGCTTGACGACCAAAACCTCCTCTCCCACTCCTAGGTGCTGACTGTCCCATTATGAGAAGTCAGTTTGGCTTTCTCTTTCCACATGTGAGGAAACAGCCTCCGAGGCCTGGTGGGGGCAGGTCAGACAGCCCACCGAGCATGCCCCGCTCCATGGTCCTGCACCACGCTGGCAGCTGCCACACCTGGCCGCTGACCTGAGAACACGCTGCACTGCGGCTCCTGC	230
chr13:54385670-54385869	rs9527199	54385769	100	A	G	PARK_eQTL	PARK_eQTL_rs9527199_ref	ACTGGCCGCTTGACGACCAAAATAATTATTGGACTAAGACACCTCCAAGATTTGCTGACTATATATATAAAATATGGCAGATACCCTCAAGAATATAGTATCTTCATGTGCAAAATCAAAAGCTGTCCCATTTTTCTCTTTGGCAGCATCACTTCATAGCAGAGGTGAAGGTTGATATTGGATTGCATGAATTGGAAAACATTTACAACATGGGACACTGCGGCTCCTGC	230
chr13:54385670-54385869	rs9527199	54385769	100	A	G	PARK_eQTL	PARK_eQTL_rs9527199_alt	ACTGGCCGCTTGACGACCAAAATAATTATTGGACTAAGACACCTCCAAGATTTGCTGACTATATATATAAAATATGGCAGATACCCTCAAGAATATAGTATCTTCATGTGCAAAGTCAAAAGCTGTCCCATTTTTCTCTTTGGCAGCATCACTTCATAGCAGAGGTGAAGGTTGATATTGGATTGCATGAATTGGAAAACATTTACAACATGGGACACTGCGGCTCCTGC	230
chr7:66345209-66345408	rs112527889	66345308	100	C	G	PARK_eQTL	PARK_eQTL_rs112527889_ref	ACTGGCCGCTTGACGACCAAATGCCAGGTGCGGTGGCTCACACCTGTAATCCCAGCATTTTGGGAGGCCGAGGTGGGCAGATCACTTGAGGTCAGGAGTTCAAGACCAGCCTGGCCAACATGGTGAAACCCTGTCTCTACTAAAAATAGAAAAATTAGGCCTGGTGGCAGGTGCCTGTAATCCCAGCTACTCAAGAGACTGAGGCAGGAGAATTGCACTGCGGCTCCTGC	230
chr7:66345209-66345408	rs112527889	66345308	100	C	G	PARK_eQTL	PARK_eQTL_rs112527889_alt	ACTGGCCGCTTGACGACCAAATGCCAGGTGCGGTGGCTCACACCTGTAATCCCAGCATTTTGGGAGGCCGAGGTGGGCAGATCACTTGAGGTCAGGAGTTCAAGACCAGCCTGGGCAACATGGTGAAACCCTGTCTCTACTAAAAATAGAAAAATTAGGCCTGGTGGCAGGTGCCTGTAATCCCAGCTACTCAAGAGACTGAGGCAGGAGAATTGCACTGCGGCTCCTGC	230
chr3:161340839-161341038	rs6780536	161340938	100	T	C	PDGWAS_LD	PDGWAS_LD_rs6780536_alt	ACTGGCCGCTTGACGACCAACCTGCATATGTACCCCCTAAATCTTAAACAAACAAACAAACAGCAACAAAAAAAACCCACACCAGTGCTGGAGCCAGGTCTGGGTCCAAATAAGCTTGTTAAAAAAAAGTTCTGCCACCAATTATATTGGTACAGGCTTAGATGGTGGAAGCATATATACGTATACACAAATATATATGTGTATGTATATATGTACACTGCGGCTCCTGC	230
chr3:161340839-161341038	rs6780536	161340938	100	T	C	PDGWAS_LD	PDGWAS_LD_rs6780536_ref	ACTGGCCGCTTGACGACCAACCTGCATATGTACCCCCTAAATCTTAAACAAACAAACAAACAGCAACAAAAAAAACCCACACCAGTGCTGGAGCCAGGTCTGGGTCCAAATAAGTTTGTTAAAAAAAAGTTCTGCCACCAATTATATTGGTACAGGCTTAGATGGTGGAAGCATATATACGTATACACAAATATATATGTGTATGTATATATGTACACTGCGGCTCCTGC	230
chr3:122389772-122389971	rs67818421	122389871	100	T	G	PDGWAS_LD	PDGWAS_LD_rs67818421_alt	ACTGGCCGCTTGACGACCAAGTTGTTATCCCTAAGTGCTATGATTATGAGTGCTTTTATTTTTCTTCACATCTTTTTTTAACTTCCAAATTTTCTGTAATGAGCAAGTGTTACTGTTATCATTTAAAGTTTGTTTTACTAAAAGCTTTTTACATAACATGGTGTGTAACAACTTGGTGGTACAAAGGTTTTTACATAGTGAGACCCGATCTCTACCACTGCGGCTCCTGC	230
chr3:122389772-122389971	rs67818421	122389871	100	T	G	PDGWAS_LD	PDGWAS_LD_rs67818421_ref	ACTGGCCGCTTGACGACCAAGTTGTTATCCCTAAGTGCTATGATTATGAGTGCTTTTATTTTTCTTCACATCTTTTTTTAACTTCCAAATTTTCTGTAATGAGCAAGTGTTACTTTTATCATTTAAAGTTTGTTTTACTAAAAGCTTTTTACATAACATGGTGTGTAACAACTTGGTGGTACAAAGGTTTTTACATAGTGAGACCCGATCTCTACCACTGCGGCTCCTGC	230
chr2:95248248-95248447	rs6748967	95248347	100	G	A	PDGWAS_LD	PDGWAS_LD_rs6748967_alt	ACTGGCCGCTTGACGACCACATGTTCTCACTTATAAGTGGGAGTTAAACACTGGGTACTCATGGACACACAGATGAAAACAATAGATGTTGGGGACTACTAGAGGGAGGAGTAAATGGGGAGAGAGAGGCAAGGGTTGAAAAACTAACTATTGAGCACTATGCTCAGCACCTTGGTGACAGGATCAATCATACTCCAAACCTCAGCATCATGGAACACTGCGGCTCCTGC	230
chr2:95248248-95248447	rs6748967	95248347	100	G	A	PDGWAS_LD	PDGWAS_LD_rs6748967_ref	ACTGGCCGCTTGACGACCACATGTTCTCACTTATAAGTGGGAGTTAAACACTGGGTACTCATGGACACACAGATGAAAACAATAGATGTTGGGGACTACTAGAGGGAGGAGTAAGTGGGGAGAGAGAGGCAAGGGTTGAAAAACTAACTATTGAGCACTATGCTCAGCACCTTGGTGACAGGATCAATCATACTCCAAACCTCAGCATCATGGAACACTGCGGCTCCTGC	230
chr17:46740811-46741010	rs199444	46740910	100	T	C	PDGWAS_LD	PDGWAS_LD_rs199444_alt	ACTGGCCGCTTGACGACCACCACGTCCAGCTAATTTTTGTATTTTTAGTAGAGATGGGGTTTTACCATGTTGGCCAGGCTGGTCTTGAAATCCTGACCGTTGGTGATCTGCCCGCCTCAATATCTTCTTAATTTATTTAACCTTTTCTCCTAAGAGCACAGAGGTCATTATTTCTAGGTAATAAATCTCCCTAACTCAAATTAAGAGATCAGCCACACTGCGGCTCCTGC	230
chr17:46740811-46741010	rs199444	46740910	100	T	C	PDGWAS_LD	PDGWAS_LD_rs199444_ref	ACTGGCCGCTTGACGACCACCACGTCCAGCTAATTTTTGTATTTTTAGTAGAGATGGGGTTTTACCATGTTGGCCAGGCTGGTCTTGAAATCCTGACCGTTGGTGATCTGCCCGTCTCAATATCTTCTTAATTTATTTAACCTTTTCTCCTAAGAGCACAGAGGTCATTATTTCTAGGTAATAAATCTCCCTAACTCAAATTAAGAGATCAGCCACACTGCGGCTCCTGC	230
chr17:62063502-62063701	rs74717325	62063601	100	G	C	PDGWAS_LD	PDGWAS_LD_rs74717325_alt	ACTGGCCGCTTGACGACCACCATGTCACTGAATAGCAAGCAAATATGTACTCCAAGTAGAAACAGAAGAAACTGAATGATGTTAAATATAGACACACACTTCAATATGCAAACACAGTACATTTTTCTCTGTCCTAACTGGTCACATTTGTTCACTGGTGTCAAACTTTTAACTGAAAATCAATTATTAAAGACCCTATCATGGGTTTTTATTCCCACTGCGGCTCCTGC	230
chr17:62063502-62063701	rs74717325	62063601	100	G	C	PDGWAS_LD	PDGWAS_LD_rs74717325_ref	ACTGGCCGCTTGACGACCACCATGTCACTGAATAGCAAGCAAATATGTACTCCAAGTAGAAACAGAAGAAACTGAATGATGTTAAATATAGACACACACTTCAATATGCAAACAGAGTACATTTTTCTCTGTCCTAACTGGTCACATTTGTTCACTGGTGTCAAACTTTTAACTGAAAATCAATTATTAAAGACCCTATCATGGGTTTTTATTCCCACTGCGGCTCCTGC	230
chr12:40132597-40132796	rs10878113	40132696	100	G	A	PARK_eQTL	PARK_eQTL_rs10878113_alt	ACTGGCCGCTTGACGACCACGCCTGGCTAATTTTTTGTGTTTTTAGTAGAGACGCAGTTTCACTGTGTTAGCCAGGATGGTCTCGATCGCCTGACCTCGTGATCCGCCCTCCTCAGCCTCCCAAAGTGCTGGGATTACAGACGTGAGCCACGGCGCCCGGCCTACATTCTGAGCATCTTATTGGTTATCTGTACATTGTCACATTTGAACACTTACACTGCGGCTCCTGC	230
chr12:40132597-40132796	rs10878113	40132696	100	G	A	PARK_eQTL	PARK_eQTL_rs10878113_ref	ACTGGCCGCTTGACGACCACGCCTGGCTAATTTTTTGTGTTTTTAGTAGAGACGCAGTTTCACTGTGTTAGCCAGGATGGTCTCGATCGCCTGACCTCGTGATCCGCCCTCCTCGGCCTCCCAAAGTGCTGGGATTACAGACGTGAGCCACGGCGCCCGGCCTACATTCTGAGCATCTTATTGGTTATCTGTACATTGTCACATTTGAACACTTACACTGCGGCTCCTGC	230
chr3:48742183-48742382	rs7616815	48742282	100	C	T	PDGWAS_LD	PDGWAS_LD_rs7616815_ref	ACTGGCCGCTTGACGACCACTGCACTCCAGCCTAGGTAACAGAGTGAGACTCTGTCTCAAAAAACAAAACAAAATACAACAAAACAAAACAAAAAACTAGCTGTTCTCCTTTCACTGCTCCCCCAGAATGCTTCTATAAACAGAATTGTATGATGCAAGGTAGAGCAGCAAGGGACATCACATGCTTGCGTGTCTAGGTTACTCATTTTATGAAGCACTGCGGCTCCTGC	230
chr3:48742183-48742382	rs7616815	48742282	100	C	T	PDGWAS_LD	PDGWAS_LD_rs7616815_alt	ACTGGCCGCTTGACGACCACTGCACTCCAGCCTAGGTAACAGAGTGAGACTCTGTCTCAAAAAACAAAACAAAATACAACAAAACAAAACAAAAAACTAGCTGTTCTCCTTTCATTGCTCCCCCAGAATGCTTCTATAAACAGAATTGTATGATGCAAGGTAGAGCAGCAAGGGACATCACATGCTTGCGTGTCTAGGTTACTCATTTTATGAAGCACTGCGGCTCCTGC	230
chr15:98417660-98417859	rs4517773	98417759	100	A	G	PARK_eQTL	PARK_eQTL_rs4517773_ref	ACTGGCCGCTTGACGACCAGAGGCAGAGCCAAGATTTGAACCCAAGACTCGAACAGCGAACAGTGGTTCTCTTTCCACCTCCTCTGGCTGCTTTCTCAATGGACGCTTTAAAGCATCAACAAGGATATGTCTTTTTTCCTTTCTGGGACCAGTGAGGGCCACACAGAAAGGGATGTCTACAAGGGTGTCACCGCTGCTATCAGTCCCAGAGACCACACTGCGGCTCCTGC	230
chr15:98417660-98417859	rs4517773	98417759	100	A	G	PARK_eQTL	PARK_eQTL_rs4517773_alt	ACTGGCCGCTTGACGACCAGAGGCAGAGCCAAGATTTGAACCCAAGACTCGAACAGCGAACAGTGGTTCTCTTTCCACCTCCTCTGGCTGCTTTCTCAATGGACGCTTTAAAGCGTCAACAAGGATATGTCTTTTTTCCTTTCTGGGACCAGTGAGGGCCACACAGAAAGGGATGTCTACAAGGGTGTCACCGCTGCTATCAGTCCCAGAGACCACACTGCGGCTCCTGC	230
chr15:89339817-89340016	rs7497468	89339916	100	A	C	PARK_eQTL	PARK_eQTL_rs7497468_ref	ACTGGCCGCTTGACGACCAGCTTACAAAAAGTCATACCTGAATATAAGTTCCTTGGTCAGAAGAAAGAAACTTTTTGAGCAATGTGCAATAAGGTGATACTCCATTAATGTCTCATAGTTTAAGACAAAGATGAGGTTCTGAGTCAATAAGACAATTTAATTTTGAAAATGTTGATGTTAACCCCAAGAATCTCAGTCTACATGTGTATGTCACTCACTGCGGCTCCTGC	230
chr15:89339817-89340016	rs7497468	89339916	100	A	C	PARK_eQTL	PARK_eQTL_rs7497468_alt	ACTGGCCGCTTGACGACCAGCTTACAAAAAGTCATACCTGAATATAAGTTCCTTGGTCAGAAGAAAGAAACTTTTTGAGCAATGTGCAATAAGGTGATACTCCATTAATGTCTCCTAGTTTAAGACAAAGATGAGGTTCTGAGTCAATAAGACAATTTAATTTTGAAAATGTTGATGTTAACCCCAAGAATCTCAGTCTACATGTGTATGTCACTCACTGCGGCTCCTGC	230
chr20:5096669-5096868	rs6076775	5096768	100	C	G	PARK_eQTL	PARK_eQTL_rs6076775_ref	ACTGGCCGCTTGACGACCAGGCAGCACCAACTGTGTGAAGAGCAGCTGGCCTGCTAGGCAGCTGGTGGAAGGCCATTTAGGAGTCTGACGTAAATGTAGGTAGGTACTTGCCTACCTATCCATACCTCAAAGGAACATGGTGTCCTGGGATGGAAATGCACACGATTCCAGCTCTTCATTTGATAAACCTAAGTGCCCACAAGCACTGTGCTAGGCACTGCGGCTCCTGC	230
chr20:5096669-5096868	rs6076775	5096768	100	C	G	PARK_eQTL	PARK_eQTL_rs6076775_alt	ACTGGCCGCTTGACGACCAGGCAGCACCAACTGTGTGAAGAGCAGCTGGCCTGCTAGGCAGCTGGTGGAAGGCCATTTAGGAGTCTGACGTAAATGTAGGTAGGTACTTGCCTAGCTATCCATACCTCAAAGGAACATGGTGTCCTGGGATGGAAATGCACACGATTCCAGCTCTTCATTTGATAAACCTAAGTGCCCACAAGCACTGTGCTAGGCACTGCGGCTCCTGC	230
chr17:42544798-42544997	rs684214	42544897	100	C	T	PDGWAS_LD	PDGWAS_LD_rs684214_ref	ACTGGCCGCTTGACGACCATATTGGTTTACTGCAACCTCTGCCTCCCGGGTTCAAGCAATTCTCCTGCCTCAGTCTACCAGGGAGTTAGGACTACGGGCCTGTGCCATCACGCCCGGCTAATTTTTGTATTTTTCATAGAGATAAGGTTTCACCATGTTGGCCAGGCTGGTCTTTAACTCCTGAACTCAAGTGATCCACCTGCCTCGGCCTTCCACACTGCGGCTCCTGC	230
chr17:42544798-42544997	rs684214	42544897	100	C	T	PDGWAS_LD	PDGWAS_LD_rs684214_alt	ACTGGCCGCTTGACGACCATATTGGTTTACTGCAACCTCTGCCTCCCGGGTTCAAGCAATTCTCCTGCCTCAGTCTACCAGGGAGTTAGGACTACGGGCCTGTGCCATCACGCCTGGCTAATTTTTGTATTTTTCATAGAGATAAGGTTTCACCATGTTGGCCAGGCTGGTCTTTAACTCCTGAACTCAAGTGATCCACCTGCCTCGGCCTTCCACACTGCGGCTCCTGC	230
chr4:89820599-89820798	rs2619341	89820622	24	A	G	PARK_intragenic	PARK_intragenic_rs2619341_ref	ACTGGCCGCTTGACGACCATGACCAACCATGCATTCAAACATTAGCTGAAGAACTTCACTAGAAGCCCAGTAAGGATTTGCCATCATTAGCATCCATTGCACCAGACACTAGACATGTAAGTACATGTAGTAAATCTAAATATATCACAGATATTTTTGTTCTGCCTTTTTATTATCAGAGTTTTAATGGGCTATCAAGGTAAGGCTGCTACTTACACTGCGGCTCCTGC	230
chr4:89820599-89820798	rs2619341	89820622	24	A	G	PARK_intragenic	PARK_intragenic_rs2619341_alt	ACTGGCCGCTTGACGACCATGACCAACCATGCATTCAAGCATTAGCTGAAGAACTTCACTAGAAGCCCAGTAAGGATTTGCCATCATTAGCATCCATTGCACCAGACACTAGACATGTAAGTACATGTAGTAAATCTAAATATATCACAGATATTTTTGTTCTGCCTTTTTATTATCAGAGTTTTAATGGGCTATCAAGGTAAGGCTGCTACTTACACTGCGGCTCCTGC	230
chr1:171682905-171683104	rs9662174	171683004	100	C	T	PDGWAS_LD	PDGWAS_LD_rs9662174_ref	ACTGGCCGCTTGACGACCATGCCCGGCATGAGGTAGTATTTCATTGTGATTTTGATTTTGATTTCCCTAATAATTATTGATGTTGACCCTATTATGCTTTGTAATTAATAAAAACATTTTTAAAGGAAAATGTCTTATATGTTGGTACTTTAACATCATTTTTTCCATGCTCTTTTTTTCTCACTGCCTCTTTGATCAGGTCTTTATTCAAAAGACACTGCGGCTCCTGC	230
chr1:171682905-171683104	rs9662174	171683004	100	C	T	PDGWAS_LD	PDGWAS_LD_rs9662174_alt	ACTGGCCGCTTGACGACCATGCCCGGCATGAGGTAGTATTTCATTGTGATTTTGATTTTGATTTCCCTAATAATTATTGATGTTGACCCTATTATGCTTTGTAATTAATAAAAATATTTTTAAAGGAAAATGTCTTATATGTTGGTACTTTAACATCATTTTTTCCATGCTCTTTTTTTCTCACTGCCTCTTTGATCAGGTCTTTATTCAAAAGACACTGCGGCTCCTGC	230
chr2:232980696-232980895	rs6760133	232980795	100	G	T	PARK_eQTL	PARK_eQTL_rs6760133_ref	ACTGGCCGCTTGACGACCATGTTGGCCAAGCTGGTCTCAAACTCCTGACCTCAAGTGATCCACCCACCTCAGCCTCCCAGAGTGTTGGGATTACAGGCATGAGTCAGACAGCTCGCAGAGCATTCTCATTTGCTAGTCCCTAGAGCCCCCTCAGGCAAAGTCCTAGGGGAACACCGCCACCAGGGCATCCTCAGCAGGTGCATGAGGGAGAAGCTCACTGCGGCTCCTGC	230
chr2:232980696-232980895	rs6760133	232980795	100	G	T	PARK_eQTL	PARK_eQTL_rs6760133_alt	ACTGGCCGCTTGACGACCATGTTGGCCAAGCTGGTCTCAAACTCCTGACCTCAAGTGATCCACCCACCTCAGCCTCCCAGAGTGTTGGGATTACAGGCATGAGTCAGACAGCTCTCAGAGCATTCTCATTTGCTAGTCCCTAGAGCCCCCTCAGGCAAAGTCCTAGGGGAACACCGCCACCAGGGCATCCTCAGCAGGTGCATGAGGGAGAAGCTCACTGCGGCTCCTGC	230
chr1:16988831-16989030	rs4920605	16988930	100	G	A	PARK_intragenic	PARK_intragenic_rs4920605_alt	ACTGGCCGCTTGACGACCATGTTGGCCAGGCTGGTCTTAAACTCCTGATCTCAGGTGATCCACCCGCCTCGGCCTCCCAAAGTGCTGGGATTACAGGCATGAGCCACCGTGCCCAGCCTATTATTTTTTGAGACAGAGTCTCCCTCTGTTGCCCAGGCTAGAGTGCAGTGGCGTGATCTCTGCTCACTACAACCTCCTCTGCTGCCCAAGTGCCCCACTGCGGCTCCTGC	230
chr1:16988831-16989030	rs4920605	16988930	100	G	A	PARK_intragenic	PARK_intragenic_rs4920605_ref	ACTGGCCGCTTGACGACCATGTTGGCCAGGCTGGTCTTAAACTCCTGATCTCAGGTGATCCACCCGCCTCGGCCTCCCAAAGTGCTGGGATTACAGGCATGAGCCACCGTGCCCGGCCTATTATTTTTTGAGACAGAGTCTCCCTCTGTTGCCCAGGCTAGAGTGCAGTGGCGTGATCTCTGCTCACTACAACCTCCTCTGCTGCCCAAGTGCCCCACTGCGGCTCCTGC	230
chr9:133787244-133787443	rs2258889	133787343	100	A	G	PARK_eQTL	PARK_eQTL_rs2258889_ref	ACTGGCCGCTTGACGACCATTTTCCCGTGAGACTAGGAAGCATGGAGAGGAGAGGAAGGGGAAGACGGTCAGTGAGAGGCTAAGCCCGGCCCTGTGGTGGGTGCCGCAGTGTGGAGGCGCCAGGAGCCCTGGCAGGTGGAACACCCCCCAGTGCCCAGGCTGGGGGTGGGGTGATCAGTGGGGAAAGGAATTTCTTCCCAGAGTGTTGGGTGCTGCACTGCGGCTCCTGC	230
chr9:133787244-133787443	rs2258889	133787343	100	A	G	PARK_eQTL	PARK_eQTL_rs2258889_alt	ACTGGCCGCTTGACGACCATTTTCCCGTGAGACTAGGAAGCATGGAGAGGAGAGGAAGGGGAAGACGGTCAGTGAGAGGCTAAGCCCGGCCCTGTGGTGGGTGCCGCAGTGTGGGGGCGCCAGGAGCCCTGGCAGGTGGAACACCCCCCAGTGCCCAGGCTGGGGGTGGGGTGATCAGTGGGGAAAGGAATTTCTTCCCAGAGTGTTGGGTGCTGCACTGCGGCTCCTGC	230
chr6:30148690-30148889	rs9261516	30148789	100	G	A	PDGWAS_LD	PDGWAS_LD_rs9261516_alt	ACTGGCCGCTTGACGACCCACAGAAACAGTGTGACAATAAATGTGTGTGTGTTTTTTTGTTTTCTGTTTTCGTTTTTGAGATGGAGTCTCACTCTGTTGCCCAGGCTGGAATGCAGTGGTGTGATGTCGGCTCACTGTAACCTCTGTCTCCTAGGTTCAAGCAATTCTCCTGCCTCAGCCTCCCTAATAGCTAGGGATTATAGGCGCCCGCCACCCACTGCGGCTCCTGC	230
chr6:30148690-30148889	rs9261516	30148789	100	G	A	PDGWAS_LD	PDGWAS_LD_rs9261516_ref	ACTGGCCGCTTGACGACCCACAGAAACAGTGTGACAATAAATGTGTGTGTGTTTTTTTGTTTTCTGTTTTCGTTTTTGAGATGGAGTCTCACTCTGTTGCCCAGGCTGGAATGCGGTGGTGTGATGTCGGCTCACTGTAACCTCTGTCTCCTAGGTTCAAGCAATTCTCCTGCCTCAGCCTCCCTAATAGCTAGGGATTATAGGCGCCCGCCACCCACTGCGGCTCCTGC	230
chr1:14031257-14031456	rs4662076	14031356	100	T	G	PARK_eQTL	PARK_eQTL_rs4662076_alt	ACTGGCCGCTTGACGACCCACATTAATATAATTATATACAAAAAATGATTAGTAGTACAGGCAGGATTCCCAGAACAAATAATTTTTGTTTCCTTCCCATGTCATAAGGATTCAGGAGCTAATTCCTACAAATTGGCTAGCTACCCAGATGAAGGATGCTTGCTGAAGATGTTGCGGGCAACCAGCACTGATTTAATTCGTTGCTCCATGTAGACCACTGCGGCTCCTGC	230
chr1:14031257-14031456	rs4662076	14031356	100	T	G	PARK_eQTL	PARK_eQTL_rs4662076_ref	ACTGGCCGCTTGACGACCCACATTAATATAATTATATACAAAAAATGATTAGTAGTACAGGCAGGATTCCCAGAACAAATAATTTTTGTTTCCTTCCCATGTCATAAGGATTCATGAGCTAATTCCTACAAATTGGCTAGCTACCCAGATGAAGGATGCTTGCTGAAGATGTTGCGGGCAACCAGCACTGATTTAATTCGTTGCTCCATGTAGACCACTGCGGCTCCTGC	230
chr20:5087985-5088184	rs62200434	5088084	100	G	C	PARK_eQTL	PARK_eQTL_rs62200434_alt	ACTGGCCGCTTGACGACCCAGCCAGGATATACCTAAAAAAAAAAAAAAAAGTTTCAAGGCCAAGCATGGTGGCTCACGCCTGTAATCCCAGCACTTTGGGAGGCCAAGGTGGGCCGATTGCCTGAGGTCAGGAGTTTGAAACCAGCCTGGCCAACATGGTGAAACCCCATCTCTACTAAAAATACAAAAACTAGCCTGGCGTGGTGGCGCATGCCCACTGCGGCTCCTGC	230
chr20:5087985-5088184	rs62200434	5088084	100	G	C	PARK_eQTL	PARK_eQTL_rs62200434_ref	ACTGGCCGCTTGACGACCCAGCCAGGATATACCTAAAAAAAAAAAAAAAAGTTTCAAGGCCAAGCATGGTGGCTCACGCCTGTAATCCCAGCACTTTGGGAGGCCAAGGTGGGCGGATTGCCTGAGGTCAGGAGTTTGAAACCAGCCTGGCCAACATGGTGAAACCCCATCTCTACTAAAAATACAAAAACTAGCCTGGCGTGGTGGCGCATGCCCACTGCGGCTCCTGC	230
chr15:61708834-61709033	rs10519131	61708933	100	A	C	PD	PD_rs10519131_ref	ACTGGCCGCTTGACGACCCAGGAGATATACCAGTCATGAATTGTGTGTGCCCAACAGTATCTGCTTAGGTAAAGCGAAAAATGACAGAATTACATTAACTTGACAAATCAACACAGATAGCAGGAATTTTTTCACACATTTATTAGTAAGCAATTGTATTAGTCCGTTCTCACATTGCTATAAAAATATACCTGAGACTGGGTAATATATAGATACACTGCGGCTCCTGC	230
chr15:61708834-61709033	rs10519131	61708933	100	A	C	PD	PD_rs10519131_alt	ACTGGCCGCTTGACGACCCAGGAGATATACCAGTCATGAATTGTGTGTGCCCAACAGTATCTGCTTAGGTAAAGCGAAAAATGACAGAATTACATTAACTTGACAAATCAACACCGATAGCAGGAATTTTTTCACACATTTATTAGTAAGCAATTGTATTAGTCCGTTCTCACATTGCTATAAAAATATACCTGAGACTGGGTAATATATAGATACACTGCGGCTCCTGC	230
chr5:134647537-134647736	rs60632842	134647636	100	A	T	PDGWAS_LD	PDGWAS_LD_rs60632842_ref	ACTGGCCGCTTGACGACCCAGGAGGCGGAGGTTGCAGTGAGCGGAGATGGCACCACTGCACTCCAGCCTGGGCAACAGACCAAGACTCTGTCTCAAAAATATATATATATATATATTTTTTAAATAGAGATAAGGGGACTCTCCCTGTTGTCCAGACTGGTCTCAAACTCCTGGCCTCAAGTAATCCTTCTGTCTCAGCCTCCCAAAGTGCTTGGCACTGCGGCTCCTGC	230
chr5:134647537-134647736	rs60632842	134647636	100	A	T	PDGWAS_LD	PDGWAS_LD_rs60632842_alt	ACTGGCCGCTTGACGACCCAGGAGGCGGAGGTTGCAGTGAGCGGAGATGGCACCACTGCACTCCAGCCTGGGCAACAGACCAAGACTCTGTCTCAAAAATATATATATATATATTTTTTTTAAATAGAGATAAGGGGACTCTCCCTGTTGTCCAGACTGGTCTCAAACTCCTGGCCTCAAGTAATCCTTCTGTCTCAGCCTCCCAAAGTGCTTGGCACTGCGGCTCCTGC	230
chr1:16991471-16991670	rs2076604	16991570	100	T	C	PARK_eQTL	PARK_eQTL_rs2076604_alt	ACTGGCCGCTTGACGACCCAGGCTGTCTGACAGCGCACATGGGTTCCTTGGAAGTCACTCCACTCCTCTGAGTCTCAGTTTCCTCATCTGTCAAACAGGGGTGACAATTACCACCTGCGGGGGGGATATTGTGAAGATTCACGAAATGTTTAAAAAGGACCTGGCCTGAAGCAAGGGCCCAAAAAGATGCCCCAAAAAGGAATCCCTGGTGCCCCCACTGCGGCTCCTGC	230
chr1:16991471-16991670	rs2076604	16991570	100	T	C	PARK_eQTL	PARK_eQTL_rs2076604_ref	ACTGGCCGCTTGACGACCCAGGCTGTCTGACAGCGCACATGGGTTCCTTGGAAGTCACTCCACTCCTCTGAGTCTCAGTTTCCTCATCTGTCAAACAGGGGTGACAATTACCACTTGCGGGGGGGATATTGTGAAGATTCACGAAATGTTTAAAAAGGACCTGGCCTGAAGCAAGGGCCCAAAAAGATGCCCCAAAAAGGAATCCCTGGTGCCCCCACTGCGGCTCCTGC	230
chr8:22635512-22635711	rs11776549	22635611	100	C	T	PDGWAS_LD	PDGWAS_LD_rs11776549_ref	ACTGGCCGCTTGACGACCCAGTCAGGGAGGCTTGCTGCCGACCATGACGACGGTGATGACAGGAGCGGACACCCCGAGAGCTGACCCGTGCCAGGCCCTGTTCTCAGTGCTTTACGTTGCTCATCCAACTTCATCTTCAGCAACAGCCTGTGCCACTCGGATTGGCGTTACCTGTGCTTCTCGGGTGACGGAACTGAGGTAGAGCTAAGTCAGCTCACTGCGGCTCCTGC	230
chr8:22635512-22635711	rs11776549	22635611	100	C	T	PDGWAS_LD	PDGWAS_LD_rs11776549_alt	ACTGGCCGCTTGACGACCCAGTCAGGGAGGCTTGCTGCCGACCATGACGACGGTGATGACAGGAGCGGACACCCCGAGAGCTGACCCGTGCCAGGCCCTGTTCTCAGTGCTTTATGTTGCTCATCCAACTTCATCTTCAGCAACAGCCTGTGCCACTCGGATTGGCGTTACCTGTGCTTCTCGGGTGACGGAACTGAGGTAGAGCTAAGTCAGCTCACTGCGGCTCCTGC	230
chr6:32623712-32623911	rs9271608	32623811	100	A	G	PDGWAS_LD	PDGWAS_LD_rs9271608_ref	ACTGGCCGCTTGACGACCCATTTTAAGGTGCACAACTCAGTAGCATTTAGTGCATTCACCATGTTGTACAACCATCACTTCTATGTAGTTCCATAACATTTTCATCACCTCCAAAGGAGACCTTGTACCCATTAAACAGTCACTCCCCATTCCCACTTCCTCCTCAGCAACCACAATCTGATTTTAGACAGGCCTTGTTTTGCATCTATGGTAGTCACTGCGGCTCCTGC	230
chr6:32623712-32623911	rs9271608	32623811	100	A	G	PDGWAS_LD	PDGWAS_LD_rs9271608_alt	ACTGGCCGCTTGACGACCCATTTTAAGGTGCACAACTCAGTAGCATTTAGTGCATTCACCATGTTGTACAACCATCACTTCTATGTAGTTCCATAACATTTTCATCACCTCCAAGGGAGACCTTGTACCCATTAAACAGTCACTCCCCATTCCCACTTCCTCCTCAGCAACCACAATCTGATTTTAGACAGGCCTTGTTTTGCATCTATGGTAGTCACTGCGGCTCCTGC	230
chr2:232831892-232832091	rs7573208	232831991	100	C	A	PARK_eQTL	PARK_eQTL_rs7573208_alt	ACTGGCCGCTTGACGACCCCAGTTGGATCACATGGCTACCCCTAGTTAACACTGGAAGCTTAAAAGCAAAATCTGACATTTTAAACCTCTGATGTGGCAGGAGGCTTTGTCTGCAAGGAATAAGCCTGACAAAGGTAGTGGTTATTGGATAGGTAGAAACAGGAGCTGCCATAGGTGGACTAGAAGCAAATAGATAAGGACAGGGTATAGTTGACCACTGCGGCTCCTGC	230
chr2:232831892-232832091	rs7573208	232831991	100	C	A	PARK_eQTL	PARK_eQTL_rs7573208_ref	ACTGGCCGCTTGACGACCCCAGTTGGATCACATGGCTACCCCTAGTTAACACTGGAAGCTTAAAAGCAAAATCTGACATTTTAAACCTCTGATGTGGCAGGAGGCTTTGTCTGCCAGGAATAAGCCTGACAAAGGTAGTGGTTATTGGATAGGTAGAAACAGGAGCTGCCATAGGTGGACTAGAAGCAAATAGATAAGGACAGGGTATAGTTGACCACTGCGGCTCCTGC	230
chr15:62038769-62038968	rs11634312	62038868	100	A	G	PARK_intragenic	PARK_intragenic_rs11634312_ref	ACTGGCCGCTTGACGACCCCATTCAAAACAGCAAAGTACATAAACAAACATTTCTCAGAATAAGAAATACAAGAAGCCAACAAACACATGAAAAAATGTTCAACATAACTAATTATCAGAGAAATACAAATTTAAACCACACTGAGATACCATCTTACACCAGCTAGAATGGCTATTATTAAAAAGTCAAAAAATAACAGATATTGGCATGGATACACTGCGGCTCCTGC	230
chr15:62038769-62038968	rs11634312	62038868	100	A	G	PARK_intragenic	PARK_intragenic_rs11634312_alt	ACTGGCCGCTTGACGACCCCATTCAAAACAGCAAAGTACATAAACAAACATTTCTCAGAATAAGAAATACAAGAAGCCAACAAACACATGAAAAAATGTTCAACATAACTAATTGTCAGAGAAATACAAATTTAAACCACACTGAGATACCATCTTACACCAGCTAGAATGGCTATTATTAAAAAGTCAAAAAATAACAGATATTGGCATGGATACACTGCGGCTCCTGC	230
chr22:38172838-38173037	rs2413503	38172937	100	A	T	PARK_eQTL	PARK_eQTL_rs2413503_ref	ACTGGCCGCTTGACGACCCCCCACCAGAGCCTGGGGCTAGGGGATGCCCCCCACACACCCACGACAGCATGGCCACAGAAACGACAGGCTTGGCTGGCATCCAGCCTTCAGGGTAGGCAGGAGGACGAGATGACGCAATGGAGGGAAGGTGTCTGGGACACAGGCCGACTGTGGGCACACAAACAGTGGCCATTGTTATCACTAGGTGGAAGAAACACTGCGGCTCCTGC	230
chr22:38172838-38173037	rs2413503	38172937	100	A	T	PARK_eQTL	PARK_eQTL_rs2413503_alt	ACTGGCCGCTTGACGACCCCCCACCAGAGCCTGGGGCTAGGGGATGCCCCCCACACACCCACGACAGCATGGCCACAGAAACGACAGGCTTGGCTGGCATCCAGCCTTCAGGGTTGGCAGGAGGACGAGATGACGCAATGGAGGGAAGGTGTCTGGGACACAGGCCGACTGTGGGCACACAAACAGTGGCCATTGTTATCACTAGGTGGAAGAAACACTGCGGCTCCTGC	230
chr4:89836255-89836454	rs1372520	89836354	100	T	C	PARK_intragenic	PARK_intragenic_rs1372520_alt	ACTGGCCGCTTGACGACCCCGCGCCAGCCACCCGAGGGGGCGTTCTCAGCCTCCACCCTAGCGGACCCCGCGCCAGCACTTGTTAACCCGTTACCACCTGTTGACTTGGCCTCCCTGCACTTCCATTTCATTATTTGCCAAACGCAGCTTGCTTACTTTACAGAGAAAAACCAAGAGAGCGGGCAGACAGATTTTATGTGAGAGAAAAGTTGGATCACTGCGGCTCCTGC	230
chr4:89836255-89836454	rs1372520	89836354	100	T	C	PARK_intragenic	PARK_intragenic_rs1372520_ref	ACTGGCCGCTTGACGACCCCGCGCCAGCCACCCGAGGGGGCGTTCTCAGCCTCCACCCTAGCGGACCCCGCGCCAGCACTTGTTAACCCGTTACCACCTGTTGACTTGGCCTCCTTGCACTTCCATTTCATTATTTGCCAAACGCAGCTTGCTTACTTTACAGAGAAAAACCAAGAGAGCGGGCAGACAGATTTTATGTGAGAGAAAAGTTGGATCACTGCGGCTCCTGC	230
chr5:103088617-103088816	rs34795	103088716	100	C	T	PDGWAS_LD	PDGWAS_LD_rs34795_ref	ACTGGCCGCTTGACGACCCCTTCTCTACAAAAAATACAAACAATTAGCAAGGTGTGGTTAAGGGTGTCTATGGTCCTAGCTACTTAGGAGGCTGAGATGGAAGGATCACTTGAGCCTGGGAGATTGAGGTTGCAGTGAGCCATGATGGCACCACTGCACTCCAGCATGGGTGACAGAGCAAAACCCTGTCTTAAAAAAAAAATTATAAAACTATTCACTGCGGCTCCTGC	230
chr5:103088617-103088816	rs34795	103088716	100	C	T	PDGWAS_LD	PDGWAS_LD_rs34795_alt	ACTGGCCGCTTGACGACCCCTTCTCTACAAAAAATACAAACAATTAGCAAGGTGTGGTTAAGGGTGTCTATGGTCCTAGCTACTTAGGAGGCTGAGATGGAAGGATCACTTGAGTCTGGGAGATTGAGGTTGCAGTGAGCCATGATGGCACCACTGCACTCCAGCATGGGTGACAGAGCAAAACCCTGTCTTAAAAAAAAAATTATAAAACTATTCACTGCGGCTCCTGC	230
chr9:94166060-94166259	476	NA	NA	NA	NA	Control_FANTOM	Control_FANTOM_476	ACTGGCCGCTTGACGACCCGCCTCCCCCACGGTGGCCACCCCGCGCGAGGCGGGCCCAGCCGCCGCCCTCCAGTGAGGGGACGGACGAGCTCAGCTAGGCCAAGGCGAAAGAGCGACGCGCACTTCAATCAGACGGCTTCACCAATGGGCTTGCGCGCTTTCCGCGGCGCCCGCCCCTGCATCGGCCTCCCGGCGACCGCGCTGCTTTCCCTCAGCACTGCGGCTCCTGC	230
chr17:62007940-62008139	rs113030617	62008039	100	T	C	PDGWAS_LD	PDGWAS_LD_rs113030617_alt	ACTGGCCGCTTGACGACCCGGAAGGCAGAGCTTCCAGTGAGCCGAGATCACGCCACTGCACTCCAGCCTGGAGGAAAGAGCGAGACTGTCTCAAAAAAAAAAAAAAAAAAAAGCCGTGCGCAGTGGCTCACGCCTGTAATCCCAGCACTTTGGGAGGCCGGGGCGGGCGGATCATGAGGTCAGGAGATCGAGACCATCCTGGCTAACACGGTGAACACTGCGGCTCCTGC	230
chr17:62007940-62008139	rs113030617	62008039	100	T	C	PDGWAS_LD	PDGWAS_LD_rs113030617_ref	ACTGGCCGCTTGACGACCCGGAAGGCAGAGCTTCCAGTGAGCCGAGATCACGCCACTGCACTCCAGCCTGGAGGAAAGAGCGAGACTGTCTCAAAAAAAAAAAAAAAAAAAAGCTGTGCGCAGTGGCTCACGCCTGTAATCCCAGCACTTTGGGAGGCCGGGGCGGGCGGATCATGAGGTCAGGAGATCGAGACCATCCTGGCTAACACGGTGAACACTGCGGCTCCTGC	230
chr22:38121299-38121498	rs2076116	38121398	100	T	C	PARK_eQTL	PARK_eQTL_rs2076116_alt	ACTGGCCGCTTGACGACCCGGGAGCGGAGGTTGCAGTGAGCCAAGATGCACCACTGCACTCCAGCCTGGGCAACGGAGAGACTCAAAAACCACTGAAGCCCCACGGCTCTGCACCTCATCTTGTATTCATGATTTTGTATTATTTTCCTTAAAGAAGAGCCCCTCAAGAGTAAAAGCTTATAAAAGCTAGACCCACGTTGTTTGTCACAGAAAACCACTGCGGCTCCTGC	230
chr22:38121299-38121498	rs2076116	38121398	100	T	C	PARK_eQTL	PARK_eQTL_rs2076116_ref	ACTGGCCGCTTGACGACCCGGGAGCGGAGGTTGCAGTGAGCCAAGATGCACCACTGCACTCCAGCCTGGGCAACGGAGAGACTCAAAAACCACTGAAGCCCCACGGCTCTGCACTTCATCTTGTATTCATGATTTTGTATTATTTTCCTTAAAGAAGAGCCCCTCAAGAGTAAAAGCTTATAAAAGCTAGACCCACGTTGTTTGTCACAGAAAACCACTGCGGCTCCTGC	230
chr1:17015666-17015865	rs2746478	17015765	100	T	C	PARK_eQTL	PARK_eQTL_rs2746478_alt	ACTGGCCGCTTGACGACCCTGCCTCTTATCAGTTGTTGCGGACCCATCTTTACAAAGCATTAAGTTGTTCATGAGAAGCAGGGTGTGCTTGCCCACACCTGTAATCCCAGCACTCTGGGAGGTCGAGGCAGGTGGATCGCTTGAGTTAGAGATCAGTATGCTCAACAAACATGGTGAAACCCTGTCTCTACTAAAAATACAAAAATTAGCTGCGTCACTGCGGCTCCTGC	230
chr1:17015666-17015865	rs2746478	17015765	100	T	C	PARK_eQTL	PARK_eQTL_rs2746478_ref	ACTGGCCGCTTGACGACCCTGCCTCTTATCAGTTGTTGCGGACCCATCTTTACAAAGCATTAAGTTGTTCATGAGAAGCAGGGTGTGCTTGCCCACACCTGTAATCCCAGCACTTTGGGAGGTCGAGGCAGGTGGATCGCTTGAGTTAGAGATCAGTATGCTCAACAAACATGGTGAAACCCTGTCTCTACTAAAAATACAAAAATTAGCTGCGTCACTGCGGCTCCTGC	230
chr3:122556970-122557169	rs73192129	122557069	NA	NA	NA	random	random_124	ACTGGCCGCTTGACGACCCTTACCCGCCTCCACGAAATAAACTGTTTTCTCAGCTACGAATATGACCCCTACTCGATGTAAATGAATAAGCGTTTATTTATCCTTCTGCAGCTCTCGGTAAAAATGGTTGAAGTGTTCGTTCTTTAGGCGTGCTCTTGCTAGACTTATATATGTTTTCTGCGTGTCCGCTAAGCTGCCTGGGCCATCGTGCCAACCACTGCGGCTCCTGC	230
chr1:171685377-171685576	rs6662720	171685476	100	C	T	PDGWAS_LD	PDGWAS_LD_rs6662720_ref	ACTGGCCGCTTGACGACCCTTAGGGGCGACTACCCAGATATCCCATCCCAAGTCTCTAGGCCCTGTTCTTTCCCTAACAAGATCCTGACTTTGGCATAGGAAACTTGCTGAGGCCGAAAATTCATCCTTCTTTGAAATTCTGCCACCTTAAAACTAATTCTGGGCCTGGTCTTCAACTCTCTCTGCTCTTCAGCTTCAGGAAATAAAGGTCTCTTCACTGCGGCTCCTGC	230
chr1:171685377-171685576	rs6662720	171685476	100	C	T	PDGWAS_LD	PDGWAS_LD_rs6662720_alt	ACTGGCCGCTTGACGACCCTTAGGGGCGACTACCCAGATATCCCATCCCAAGTCTCTAGGCCCTGTTCTTTCCCTAACAAGATCCTGACTTTGGCATAGGAAACTTGCTGAGGCTGAAAATTCATCCTTCTTTGAAATTCTGCCACCTTAAAACTAATTCTGGGCCTGGTCTTCAACTCTCTCTGCTCTTCAGCTTCAGGAAATAAAGGTCTCTTCACTGCGGCTCCTGC	230
chr17:46770242-46770441	rs199526	46770341	100	C	G	PDGWAS_LD	PDGWAS_LD_rs199526_ref	ACTGGCCGCTTGACGACCGATGAGCAAACTGAGGCCCTGGGCTGCTGATTAGCTCAGGACCTCAAATGCCACAGGGCAAAGCAGTGCCTGTTAGAAACAGGCGCCGACACCAAACCTCTGGCAGGTTGCTGCAGAGATAAGGCAGCCACTTCTGTCCTGGTCCCACACCCCCTGCCCTCCACCTTCCCAAAGTCCAGAGACCACCCTGCACAGGCCACTGCGGCTCCTGC	230
chr17:46770242-46770441	rs199526	46770341	100	C	G	PDGWAS_LD	PDGWAS_LD_rs199526_alt	ACTGGCCGCTTGACGACCGATGAGCAAACTGAGGCCCTGGGCTGCTGATTAGCTCAGGACCTCAAATGCCACAGGGCAAAGCAGTGCCTGTTAGAAACAGGCGCCGACACCAAAGCTCTGGCAGGTTGCTGCAGAGATAAGGCAGCCACTTCTGTCCTGGTCCCACACCCCCTGCCCTCCACCTTCCCAAAGTCCAGAGACCACCCTGCACAGGCCACTGCGGCTCCTGC	230
chr1:20634412-20634611	rs7517909	20634511	100	G	C	PARK_intragenic	PARK_intragenic_rs7517909_alt	ACTGGCCGCTTGACGACCGCAGTAAAAACTATGAACGGCGAGAAAAACAGTCCTAACATTTTAGTTACCTGTGTAGAGTTATCCCTGCTGACTGGATACACAAGGGTTCTTAGGCTTTTTTAATGCTTAAAATAGCACAAGACTTCTCTTTTTGCCCAACCAAAGTCTGTATTAGGGTTCTCCAAATGGAATCAATAGGATGTGTCTATATAGAGCACTGCGGCTCCTGC	230
chr1:20634412-20634611	rs7517909	20634511	100	G	C	PARK_intragenic	PARK_intragenic_rs7517909_ref	ACTGGCCGCTTGACGACCGCAGTAAAAACTATGAACGGCGAGAAAAACAGTCCTAACATTTTAGTTACCTGTGTAGAGTTATCCCTGCTGACTGGATACACAAGGGTTCTTAGGGTTTTTTAATGCTTAAAATAGCACAAGACTTCTCTTTTTGCCCAACCAAAGTCTGTATTAGGGTTCTCCAAATGGAATCAATAGGATGTGTCTATATAGAGCACTGCGGCTCCTGC	230
chr22:38202128-38202327	rs2267372	38202227	100	A	G	PARK_intragenic	PARK_intragenic_rs2267372_ref	ACTGGCCGCTTGACGACCGGAGCGCGGATCGGGACAGCGGCCGGGACAGCGGCGAGACGCGCGTGTGTGAGCGCGCCGGACCAAGCGGGCCCAGAAGCGGGTGAGGAACGCGGGACCAGGAGGACGGTGCGCGGGACCCCAAGGCGGCAGGGTTTCTGCGTCCCGGGATGCGCCTGGGGTGGGCGCCCGGGCCCGATCCGTCGGGGCTCCCGGAGCACTGCGGCTCCTGC	230
chr22:38202128-38202327	rs2267372	38202227	100	A	G	PARK_intragenic	PARK_intragenic_rs2267372_alt	ACTGGCCGCTTGACGACCGGAGCGCGGATCGGGACAGCGGCCGGGACAGCGGCGAGACGCGCGTGTGTGAGCGCGCCGGACCAAGCGGGCCCAGAAGCGGGTGAGGAACGCGGGGCCAGGAGGACGGTGCGCGGGACCCCAAGGCGGCAGGGTTTCTGCGTCCCGGGATGCGCCTGGGGTGGGCGCCCGGGCCCGATCCGTCGGGGCTCCCGGAGCACTGCGGCTCCTGC	230
chr22:38176655-38176854	rs133018	38176754	100	G	A	PARK_eQTL	PARK_eQTL_rs133018_alt	ACTGGCCGCTTGACGACCGGCCTCCGTCCTCTCACAAGGCCACCATGCCTCACGGTTGGCAAAGGGTTTCACACTTGTGATCCACCTCCAAGCTCACAAAGAAACAGGGAAGGCACAGCCGGGCGCGGTGGCTCACACCTGTAATCCCAGCACTTTGGGAGGGTGAGATGGGCAGATCACCTGAGGTCAGAAGTTCAAGACCAGCCTGGCCAACGCACTGCGGCTCCTGC	230
chr22:38176655-38176854	rs133018	38176754	100	G	A	PARK_eQTL	PARK_eQTL_rs133018_ref	ACTGGCCGCTTGACGACCGGCCTCCGTCCTCTCACAAGGCCACCATGCCTCACGGTTGGCAAAGGGTTTCACACTTGTGATCCACCTCCAAGCTCACAAAGAAACAGGGAAGGCGCAGCCGGGCGCGGTGGCTCACACCTGTAATCCCAGCACTTTGGGAGGGTGAGATGGGCAGATCACCTGAGGTCAGAAGTTCAAGACCAGCCTGGCCAACGCACTGCGGCTCCTGC	230
chr1:171686448-171686647	rs146206654	171686547	100	T	A	PDGWAS_LD	PDGWAS_LD_rs146206654_alt	ACTGGCCGCTTGACGACCGGTGTGGCTTACACCGCTAGGATTCCTTGCCCTTTGTTTTTCAATGGGGTTCAAAAATAGGGGAGTCTGGCTGGGTGTGGTGGCTCATGCCTGTTAACCCAGCACTTTGGGAGGGCGAGGTGGGATCACTTGAGGTCAAGAGTTTGAGACTGGGCTGGCCAGCCAATATGTTGAAACTCCATCTCTACTAAAAATACCACTGCGGCTCCTGC	230
chr1:171686448-171686647	rs146206654	171686547	100	T	A	PDGWAS_LD	PDGWAS_LD_rs146206654_ref	ACTGGCCGCTTGACGACCGGTGTGGCTTACACCGCTAGGATTCCTTGCCCTTTGTTTTTCAATGGGGTTCAAAAATAGGGGAGTCTGGCTGGGTGTGGTGGCTCATGCCTGTTATCCCAGCACTTTGGGAGGGCGAGGTGGGATCACTTGAGGTCAAGAGTTTGAGACTGGGCTGGCCAGCCAATATGTTGAAACTCCATCTCTACTAAAAATACCACTGCGGCTCCTGC	230
chr2:240630176-240630375	rs3749171	240630275	NA	NA	NA	random	random_100	ACTGGCCGCTTGACGACCGTCTTCACGGCCAGTTTCAATCCGAGCAAGTATGGCGCACAGGGCCCCAGCCGGCTGCTCGTCGCCCGTGGGAGGCCGAGCGCCTGGCCGCTAGGTCGCGAGAACGTTCGGTTAGCCCCATGACATGTCGGTCTGGCCTGACGCGCGGCGCCCGCGGGGCCCCACTCCTCCGCCTTACGCGGGCGCTCTTCATCCACCACTGCGGCTCCTGC	230
[truncated: 9,504 more rows]

## Sheet: Supplementary Table 2
78 GWAS loci from Nalls et al. 2019 and the number of LD SNPs tested (this data is presented in figure 2a)
[truncated: 93 more rows]

[truncated: 11 more sheets: Supplementary Table 3, Supplementary Table 4, Supplementary Table 5, Supplementary Table 6, Supplementary Table 7, Supplementary Table 8, Supplementary Table 9, Supplementary Table 10, Supplementary Table 11, Supplementary Table 12, Supplementary Table 13]
